# Supplementary material for: Different packing motifs of isomeric (E)-N′-(halo­phenyl­methyl­idene)-N-methyl-2-(thio­phen-2-yl)acetohydrazides controlled by C—H⋯O inter­actions
Source: Acta Crystallogr E Crystallogr Commun. 2018 Feb 7;74(Pt 3):313–8. doi: 10.1107/S2056989018001251 (PMC5947793; doi:10.1107/S2056989018001251)
Supplement: Supplementary file 1 [file e-74-00313-sup1.cif]

##############################################################################
#                                                                            #
# This CIF contains the data in a paper accepted for publication in          #
# Acta Crystallographica Section E. It conforms to the requirements of       #
# Notes for Authors for Acta Crystallographica Section E, and has been       #
# peer reviewed under the auspices of the IUCr Commission on Journals.       #
#                                                                            #
# Full details of the Crystallographic Information File format               #
# are given in the paper "The Crystallographic Information File (CIF):       #
# a New Standard Archive File for Crystallography" by S. R. Hall, F. H.      #
# Allen and I. D. Brown [Acta Cryst. (1991), A47, 655-685].                  #
#                                                                            #
# The current version of the core CIF dictionary is obtainable from          #
# ftp://ftp.iucr.org/pub/cif_core.dic.                                       #
#                                                                            #
# Software is freely available for graphical display of the structure(s)     #
# in this CIF. For information consult the CIF software page                 #
# http://www.iucr.org/resources/cif/software.                                #
#                                                                            #
# This file may be used for bona fide research purposes within the           #
# scientific community so long as proper attribution is given to the journal # 
# article from which it was obtained.                                        #
#                                                                            #
##############################################################################
data_I
_database_code_depnum_ccdc_archive 'CCDC 1818228'
_audit_creation_method     'SHELXL-2014/7'
_chemical_name_systematic
;\
(<i>E</i>)-<i>N</i>'-(2-Chlorophenylmethylidene)-\
<i>N</i>-methyl-2-(thiophen-2-yl)acetohydrazide
;
_chemical_name_common     ?
_chemical_formula_moiety     'C14 H13 Cl N2 O S'
_chemical_formula_sum     'C14 H13 Cl N2 O S'
_chemical_formula_weight     292.77
_chemical_melting_point     ?
_shelx_space_group_comment
;
The symmetry employed for this shelxl refinement is uniquely defined
by the following loop, which should always be used as a source of
symmetry information in preference to the above space-group names.
They are only intended as comments.
;
_space_group_crystal_system     monoclinic
_space_group_name_H-M_alt     'P 21/c'
_space_group_name_Hall     '-P 2ybc'
loop_
    _space_group_symop_operation_xyz
    'x, y, z'
    '-x, y+1/2, -z+1/2'
    '-x, -y, -z'
    'x, -y-1/2, z-1/2'
_cell_length_a     9.1918(7)
_cell_length_b     20.3575(14)
_cell_length_c     7.2721(5)
_cell_angle_alpha     90
_cell_angle_beta     96.360(2)
_cell_angle_gamma     90
_cell_volume     1352.40(17)
_cell_formula_units_Z     4
_cell_measurement_reflns_used     18890
_cell_measurement_theta_min     2.0
_cell_measurement_theta_max     27.5
_cell_measurement_temperature     100(2)
_exptl_crystal_description     block
_exptl_crystal_colour     colourless
_exptl_crystal_size_max     0.53
_exptl_crystal_size_mid     0.24
_exptl_crystal_size_min     0.18
_exptl_crystal_density_diffrn     1.438
_exptl_crystal_density_meas     ?
_exptl_crystal_density_method     ?
_exptl_crystal_F_000     608
_exptl_absorpt_coefficient_mu     0.429
_exptl_absorpt_correction_type     multi-scan
_exptl_absorpt_process_details
;
(SADABS; Bruker, 2004)
;
_shelx_estimated_absorpt_T_min     0.805
_shelx_estimated_absorpt_T_max     0.927
_exptl_absorpt_correction_T_min     0.710
_exptl_absorpt_correction_T_max     1.000
_diffrn_ambient_temperature     100(2)
_diffrn_radiation_type     MoK\a
_diffrn_radiation_wavelength     0.71073
_diffrn_measurement_device_type     'Rigaku Mercury CCD'
_diffrn_measurement_method     \w
_diffrn_detector_area_resol_mean     ?
_diffrn_reflns_number     18992
_diffrn_reflns_av_R_equivalents     0.0321
_diffrn_reflns_theta_min     2.229
_diffrn_reflns_theta_max     27.484
_diffrn_reflns_theta_full     25.242
_diffrn_measured_fraction_theta_max     0.964
_diffrn_measured_fraction_theta_full     0.960
_diffrn_reflns_limit_h_min     -11
_diffrn_reflns_limit_h_max     11
_diffrn_reflns_limit_k_min     -26
_diffrn_reflns_limit_k_max     26
_diffrn_reflns_limit_l_min     -9
_diffrn_reflns_limit_l_max     9
_refine_special_details     ?
_reflns_number_total     2988
_reflns_number_gt     2553
_reflns_threshold_expression     'I > 2\s(I)'
_refine_ls_structure_factor_coef     Fsqd
_refine_ls_matrix_type     full
_refine_ls_R_factor_all     0.0592
_refine_ls_R_factor_gt     0.0521
_refine_ls_wR_factor_gt     0.1158
_refine_ls_wR_factor_ref     0.1173
_refine_ls_goodness_of_fit_ref     1.220
_refine_ls_restrained_S_all     1.220
_refine_ls_number_reflns     2988
_refine_ls_number_parameters     175
_refine_ls_number_restraints     0
_refine_ls_hydrogen_treatment     constr
_refine_ls_weighting_scheme     calc
_refine_ls_weighting_details
              'w=1/[\s^2^(Fo^2^)+(0.0254P)^2^+1.9705P] where P=(Fo^2^+2Fc^2^)/3'
_atom_sites_solution_hydrogens     geom
_atom_sites_solution_primary     direct
_atom_sites_solution_secondary     ?
_refine_ls_shift/su_max     0.000
_refine_ls_shift/su_mean     0.000
_refine_diff_density_max     0.370
_refine_diff_density_min     -0.409
_refine_ls_extinction_method
;
SHELXL-2014/7 (Sheldrick 2015)
;
_refine_ls_extinction_coef     0.0035(9)
_refine_ls_extinction_expression
                                  'Fc^*^=kFc[1+0.001xFc^2^\l^3^/sin(2\q)]^-1/4^'
loop_
    _atom_type_symbol
    _atom_type_description
    _atom_type_scat_dispersion_real
    _atom_type_scat_dispersion_imag
    _atom_type_scat_source
    'C' 'C' 0.0033 0.0016
                         'International Tables Vol C Tables 4.2.6.8 and 6.1.1.4'
    'H' 'H' 0.0000 0.0000
                         'International Tables Vol C Tables 4.2.6.8 and 6.1.1.4'
    'N' 'N' 0.0061 0.0033
                         'International Tables Vol C Tables 4.2.6.8 and 6.1.1.4'
    'O' 'O' 0.0106 0.0060
                         'International Tables Vol C Tables 4.2.6.8 and 6.1.1.4'
    'Cl' 'Cl' 0.1484 0.1585
                         'International Tables Vol C Tables 4.2.6.8 and 6.1.1.4'
    'S' 'S' 0.1246 0.1234
                         'International Tables Vol C Tables 4.2.6.8 and 6.1.1.4'
_computing_data_collection
;
CrystalClear (Rigaku, 2012)
;
_computing_cell_refinement
;
CrystalClear (Rigaku, 2012)
;
_computing_data_reduction
;
CrystalClear (Rigaku, 2012)
;
_computing_structure_solution
;
SHELXS97 (Sheldrick, 2008)
;
_computing_structure_refinement
;
SHELXL2014 (Sheldrick, 2015)
;
_computing_molecular_graphics
;
ORTEP-3 (Farrugia, 1997)
;
_computing_publication_material
;
publCIF (Westrip, 2010)
;
loop_
    _atom_site_type_symbol
    _atom_site_label
    _atom_site_fract_x
    _atom_site_fract_y
    _atom_site_fract_z
    _atom_site_U_iso_or_equiv
    _atom_site_adp_type
    _atom_site_calc_flag
    _atom_site_occupancy
    _atom_site_disorder_assembly
    _atom_site_disorder_group
    C C1 0.4009(3) 0.30066(11) 0.2999(3) 0.0205(5) Uani d 1 . .
    C C2 0.2682(3) 0.32749(12) 0.2216(4) 0.0238(5) Uani d 1 . .
    H H2 0.1913 0.2989 0.1741 0.029 Uiso calc 1 . .
    C C3 0.2462(3) 0.39464(12) 0.2116(4) 0.0261(5) Uani d 1 . .
    H H3 0.1551 0.4117 0.1578 0.031 Uiso calc 1 . .
    C C4 0.3576(3) 0.43717(12) 0.2804(4) 0.0264(6) Uani d 1 . .
    H H4 0.3421 0.4833 0.2749 0.032 Uiso calc 1 . .
    C C5 0.4909(3) 0.41239(12) 0.3568(3) 0.0249(5) Uani d 1 . .
    H H5 0.5680 0.4413 0.4017 0.030 Uiso calc 1 . .
    C C6 0.5107(3) 0.34485(12) 0.3669(3) 0.0216(5) Uani d 1 . .
    C C7 0.4218(3) 0.22913(11) 0.3101(3) 0.0219(5) Uani d 1 . .
    H H7 0.5122 0.2109 0.3624 0.026 Uiso calc 1 . .
    C C8 0.4721(3) 0.09617(12) 0.3393(4) 0.0264(5) Uani d 1 . .
    H H8A 0.4937 0.1124 0.4663 0.040 Uiso calc 1 . .
    H H8B 0.5519 0.1084 0.2671 0.040 Uiso calc 1 . .
    H H8C 0.4625 0.0482 0.3408 0.040 Uiso calc 1 . .
    C C9 0.2211(3) 0.08562(12) 0.1850(4) 0.0250(5) Uani d 1 . .
    C C10 0.0768(3) 0.11842(12) 0.1155(4) 0.0273(6) Uani d 1 . .
    H H10A 0.0953 0.1628 0.0676 0.033 Uiso calc 1 . .
    H H10B 0.0252 0.0923 0.0136 0.033 Uiso calc 1 . .
    C C11 -0.0155(3) 0.12331(12) 0.2724(4) 0.0242(5) Uani d 1 . .
    C C12 -0.08888(16) 0.06244(7) 0.3623(2) 0.0380(5) Uani d 0.658(4) A 1
    H H12 -0.0897 0.0174 0.3275 0.046 Uiso calc 0.658(4) A 1
    S S1A -0.08888(16) 0.06244(7) 0.3623(2) 0.0380(5) Uani d 0.342(4) A 2
    C C13 -0.1560(3) 0.09474(17) 0.5151(5) 0.0457(9) Uani d 1 . .
    H H13 -0.2067 0.0702 0.5989 0.055 Uiso calc 1 A 1
    C C14 -0.1418(3) 0.16036(16) 0.5300(4) 0.0382(7) Uani d 1 . .
    H H14 -0.1818 0.1853 0.6227 0.046 Uiso calc 1 A 1
    N N1 0.3152(2) 0.19186(9) 0.2469(3) 0.0214(4) Uani d 1 . .
    N N2 0.3356(2) 0.12514(9) 0.2554(3) 0.0230(4) Uani d 1 . .
    O O1 0.2336(2) 0.02600(9) 0.1856(3) 0.0337(5) Uani d 1 . .
    Cl Cl1 0.67905(7) 0.31638(3) 0.47232(10) 0.03056(18) Uani d 1 . .
    S S1 -0.04886(10) 0.19336(4) 0.37322(13) 0.0294(3) Uani d 0.658(4) A 1
    C C12A -0.04886(10) 0.19336(4) 0.37322(13) 0.0294(3) Uani d 0.342(4) A 2
    H H12A -0.0232 0.2375 0.3490 0.035 Uiso calc 0.342(4) A 2
loop_
    _atom_site_aniso_label
    _atom_site_aniso_U_11
    _atom_site_aniso_U_22
    _atom_site_aniso_U_33
    _atom_site_aniso_U_12
    _atom_site_aniso_U_13
    _atom_site_aniso_U_23
    C1 0.0228(13) 0.0230(11) 0.0163(11) 0.0015(9) 0.0041(9) 0.0001(8)
    C2 0.0236(13) 0.0232(12) 0.0245(13) -0.0008(9) 0.0014(10) -0.0001(9)
    C3 0.0240(13) 0.0255(12) 0.0285(14) 0.0041(9) 0.0020(11) 0.0030(10)
    C4 0.0313(14) 0.0212(11) 0.0271(14) 0.0010(10) 0.0049(11) 0.0015(9)
    C5 0.0263(14) 0.0259(12) 0.0231(13) -0.0046(9) 0.0059(11) -0.0019(9)
    C6 0.0177(12) 0.0288(12) 0.0187(12) 0.0019(9) 0.0039(10) 0.0005(9)
    C7 0.0227(13) 0.0240(12) 0.0196(12) 0.0042(9) 0.0045(10) 0.0007(9)
    C8 0.0264(14) 0.0255(12) 0.0276(14) 0.0070(10) 0.0046(11) 0.0036(10)
    C9 0.0274(14) 0.0244(12) 0.0244(13) 0.0000(9) 0.0080(11) 0.0007(9)
    C10 0.0264(14) 0.0279(12) 0.0268(14) -0.0028(10) -0.0006(11) 0.0007(10)
    C11 0.0180(12) 0.0245(12) 0.0290(14) -0.0007(9) -0.0023(10) 0.0032(9)
    C12 0.0284(8) 0.0372(8) 0.0476(10) 0.0021(6) 0.0006(7) -0.0009(6)
    S1A 0.0284(8) 0.0372(8) 0.0476(10) 0.0021(6) 0.0006(7) -0.0009(6)
    C13 0.0185(15) 0.058(2) 0.060(2) -0.0021(12) 0.0017(14) 0.0294(16)
    C14 0.0324(16) 0.0531(18) 0.0287(16) 0.0180(13) 0.0023(13) 0.0023(12)
    N1 0.0252(11) 0.0203(9) 0.0193(10) 0.0035(8) 0.0053(8) 0.0014(7)
    N2 0.0249(11) 0.0198(10) 0.0249(11) 0.0045(8) 0.0049(9) 0.0016(8)
    O1 0.0355(12) 0.0219(9) 0.0453(12) -0.0006(7) 0.0115(9) 0.0001(8)
    Cl1 0.0200(3) 0.0360(3) 0.0346(4) 0.0024(2) -0.0017(3) -0.0010(3)
    S1 0.0278(5) 0.0300(5) 0.0302(5) 0.0010(3) 0.0021(4) -0.0037(3)
    C12A 0.0278(5) 0.0300(5) 0.0302(5) 0.0010(3) 0.0021(4) -0.0037(3)
_geom_special_details
;
 All esds (except the esd in the dihedral angle between two l.s. planes)
 are estimated using the full covariance matrix.  The cell esds are taken
 into account individually in the estimation of esds in distances, angles
 and torsion angles; correlations between esds in cell parameters are only
 used when they are defined by crystal symmetry.  An approximate (isotropic)
 treatment of cell esds is used for estimating esds involving l.s. planes.
;
loop_
    _geom_bond_atom_site_label_1
    _geom_bond_atom_site_label_2
    _geom_bond_site_symmetry_2
    _geom_bond_distance
    _geom_bond_publ_flag
    C1 C6 . 1.399(3) ?
    C1 C2 . 1.399(3) ?
    C1 C7 . 1.469(3) ?
    C2 C3 . 1.383(3) ?
    C2 H2 . 0.9500 ?
    C3 C4 . 1.391(4) ?
    C3 H3 . 0.9500 ?
    C4 C5 . 1.383(4) ?
    C4 H4 . 0.9500 ?
    C5 C6 . 1.388(3) ?
    C5 H5 . 0.9500 ?
    C6 Cl1 . 1.748(3) ?
    C7 N1 . 1.283(3) ?
    C7 H7 . 0.9500 ?
    C8 N2 . 1.457(3) ?
    C8 H8A . 0.9800 ?
    C8 H8B . 0.9800 ?
    C8 H8C . 0.9800 ?
    C9 O1 . 1.219(3) ?
    C9 N2 . 1.378(3) ?
    C9 C10 . 1.520(4) ?
    C10 C11 . 1.499(4) ?
    C10 H10A . 0.9900 ?
    C10 H10B . 0.9900 ?
    C11 S1A . 1.586(3) ?
    C11 C12 . 1.586(3) ?
    C11 C12A . 1.648(3) ?
    C11 S1 . 1.648(3) ?
    C12 C13 . 1.483(4) ?
    C12 H12 . 0.9500 ?
    S1A C13 . 1.483(4) ?
    C13 C14 . 1.345(5) ?
    C13 H13 . 0.9500 ?
    C14 C12A . 1.642(3) ?
    C14 S1 . 1.642(3) ?
    C14 H14 . 0.9500 ?
    N1 N2 . 1.372(3) ?
    C12A H12A . 0.9500 ?
loop_
    _geom_angle_atom_site_label_1
    _geom_angle_atom_site_label_2
    _geom_angle_atom_site_label_3
    _geom_angle_site_symmetry_1
    _geom_angle_site_symmetry_3
    _geom_angle
    _geom_angle_publ_flag
    C6 C1 C2 . . 117.0(2) ?
    C6 C1 C7 . . 122.3(2) ?
    C2 C1 C7 . . 120.7(2) ?
    C3 C2 C1 . . 121.6(2) ?
    C3 C2 H2 . . 119.2 ?
    C1 C2 H2 . . 119.2 ?
    C2 C3 C4 . . 119.9(2) ?
    C2 C3 H3 . . 120.0 ?
    C4 C3 H3 . . 120.0 ?
    C5 C4 C3 . . 120.1(2) ?
    C5 C4 H4 . . 119.9 ?
    C3 C4 H4 . . 119.9 ?
    C4 C5 C6 . . 119.2(2) ?
    C4 C5 H5 . . 120.4 ?
    C6 C5 H5 . . 120.4 ?
    C5 C6 C1 . . 122.2(2) ?
    C5 C6 Cl1 . . 117.13(19) ?
    C1 C6 Cl1 . . 120.61(18) ?
    N1 C7 C1 . . 118.5(2) ?
    N1 C7 H7 . . 120.7 ?
    C1 C7 H7 . . 120.7 ?
    N2 C8 H8A . . 109.5 ?
    N2 C8 H8B . . 109.5 ?
    H8A C8 H8B . . 109.5 ?
    N2 C8 H8C . . 109.5 ?
    H8A C8 H8C . . 109.5 ?
    H8B C8 H8C . . 109.5 ?
    O1 C9 N2 . . 120.8(2) ?
    O1 C9 C10 . . 121.1(2) ?
    N2 C9 C10 . . 118.0(2) ?
    C11 C10 C9 . . 108.8(2) ?
    C11 C10 H10A . . 109.9 ?
    C9 C10 H10A . . 109.9 ?
    C11 C10 H10B . . 109.9 ?
    C9 C10 H10B . . 109.9 ?
    H10A C10 H10B . . 108.3 ?
    C10 C11 S1A . . 124.4(2) ?
    C10 C11 C12 . . 124.4(2) ?
    C10 C11 C12A . . 123.04(19) ?
    S1A C11 C12A . . 112.59(17) ?
    C10 C11 S1 . . 123.04(19) ?
    C12 C11 S1 . . 112.59(17) ?
    C13 C12 C11 . . 101.16(18) ?
    C13 C12 H12 . . 129.4 ?
    C11 C12 H12 . . 129.4 ?
    C13 S1A C11 . . 101.16(18) ?
    C14 C13 C12 . . 117.1(3) ?
    C14 C13 S1A . . 117.1(3) ?
    C14 C13 H13 . . 121.4 ?
    C12 C13 H13 . . 121.4 ?
    C13 C14 C12A . . 113.8(2) ?
    C13 C14 S1 . . 113.8(2) ?
    C13 C14 H14 . . 123.1 ?
    S1 C14 H14 . . 123.1 ?
    C7 N1 N2 . . 118.3(2) ?
    N1 N2 C9 . . 117.8(2) ?
    N1 N2 C8 . . 121.8(2) ?
    C9 N2 C8 . . 120.4(2) ?
    C14 S1 C11 . . 95.27(15) ?
    C14 C12A C11 . . 95.27(15) ?
    C14 C12A H12A . . 132.4 ?
    C11 C12A H12A . . 132.4 ?
loop_
    _geom_torsion_atom_site_label_1
    _geom_torsion_atom_site_label_2
    _geom_torsion_atom_site_label_3
    _geom_torsion_atom_site_label_4
    _geom_torsion_site_symmetry_1
    _geom_torsion_site_symmetry_2
    _geom_torsion_site_symmetry_3
    _geom_torsion_site_symmetry_4
    _geom_torsion
    _geom_torsion_publ_flag
    C6 C1 C2 C3 . . . . -0.3(4) ?
    C7 C1 C2 C3 . . . . 179.6(2) ?
    C1 C2 C3 C4 . . . . 0.0(4) ?
    C2 C3 C4 C5 . . . . 0.8(4) ?
    C3 C4 C5 C6 . . . . -1.2(4) ?
    C4 C5 C6 C1 . . . . 1.0(4) ?
    C4 C5 C6 Cl1 . . . . -177.7(2) ?
    C2 C1 C6 C5 . . . . -0.2(4) ?
    C7 C1 C6 C5 . . . . 179.9(2) ?
    C2 C1 C6 Cl1 . . . . 178.47(18) ?
    C7 C1 C6 Cl1 . . . . -1.5(3) ?
    C6 C1 C7 N1 . . . . 179.4(2) ?
    C2 C1 C7 N1 . . . . -0.5(4) ?
    O1 C9 C10 C11 . . . . 87.0(3) ?
    N2 C9 C10 C11 . . . . -90.1(3) ?
    C9 C10 C11 S1A . . . . -70.0(3) ?
    C9 C10 C11 C12 . . . . -70.0(3) ?
    C9 C10 C11 C12A . . . . 108.7(2) ?
    C9 C10 C11 S1 . . . . 108.7(2) ?
    C10 C11 C12 C13 . . . . 176.2(2) ?
    S1 C11 C12 C13 . . . . -2.6(2) ?
    C10 C11 S1A C13 . . . . 176.2(2) ?
    C12A C11 S1A C13 . . . . -2.6(2) ?
    C11 C12 C13 C14 . . . . 2.0(3) ?
    C11 S1A C13 C14 . . . . 2.0(3) ?
    S1A C13 C14 C12A . . . . -0.6(3) ?
    C12 C13 C14 S1 . . . . -0.6(3) ?
    C1 C7 N1 N2 . . . . 179.5(2) ?
    C7 N1 N2 C9 . . . . -179.2(2) ?
    C7 N1 N2 C8 . . . . 2.1(3) ?
    O1 C9 N2 N1 . . . . 178.6(2) ?
    C10 C9 N2 N1 . . . . -4.2(3) ?
    O1 C9 N2 C8 . . . . -2.7(4) ?
    C10 C9 N2 C8 . . . . 174.4(2) ?
    C13 C14 S1 C11 . . . . -1.0(3) ?
    C10 C11 S1 C14 . . . . -176.6(2) ?
    C12 C11 S1 C14 . . . . 2.24(19) ?
    C13 C14 C12A C11 . . . . -1.0(3) ?
    C10 C11 C12A C14 . . . . -176.6(2) ?
    S1A C11 C12A C14 . . . . 2.24(19) ?
loop_
    _geom_hbond_atom_site_label_D
    _geom_hbond_atom_site_label_H
    _geom_hbond_atom_site_label_A
    _geom_hbond_site_symmetry_A
    _geom_hbond_distance_DH
    _geom_hbond_distance_HA
    _geom_hbond_distance_DA
    _geom_hbond_angle_DHA
    C13 H13 O1 3_556 0.95 2.54 3.410(4) 153
    C3 H3 Cg1 4_565 0.95 2.83 3.612(3) 140
    C8 H8A Cg2 4_566 0.98 2.71 3.544(3) 144
_shelx_hkl_file
;
  -1   0   0 12.3400 0.55000   1
  -1  -1   0 13.7000 0.61000   1
   1   1   0 14.4100 0.65000   1
  -1   1   0 14.4500 0.61000   1
  -1  -1   0 14.0700 0.44000   1
   0  -1  -1 0.10000 0.06000   1
   0   1   1 0.09000 0.06000   1
   0  -1   1 0.11000 0.05000   1
   0   1   1 0.07000 0.06000   1
   0   1  -1 0.09000 0.07000   1
   0  -1   1 0.10000 0.06000   1
   0   1   1 0.10000 0.09000   1
  -1  -2   0 17.5700 0.66000   1
   1   2   0 18.2000 0.67000   1
   1  -2   0 17.3100 0.60000   1
  -1   2   0 17.9400 0.62000   1
   1   2   0 17.4000 0.55000   1
  -1  -2   0 17.8700 0.58000   1
  -1   2   0 17.7200 0.58000   1
   1  -2   0 17.4100 0.53000   1
   0  -2   1 68.2100 1.30000   1
   0   2  -1 70.2900 1.36000   1
   0   2  -1 68.8600 1.36000   1
   0  -2   1 69.9700 1.33000   1
   0  -2  -1 70.2000 1.30000   1
   0  -2  -1 67.2500 1.34000   1
   0   2   1 69.2000 1.34000   1
   0   2   1 69.1900 1.37000   1
  -1  -1   1 26.8300 0.73000   1
   1   1  -1 27.1300 0.86000   1
  -1  -1   1 26.4100 0.88000   1
  -1   1   1 27.4900 0.91000   1
   1  -1  -1 23.6400 0.87000   1
   1  -1  -1 26.2400 0.67000   1
  -1   1   1 27.1800 0.70000   1
   1   3   0 55.6600 1.08000   1
   1  -3   0 57.4100 1.11000   1
   1  -3   0 56.9600 1.16000   1
  -1  -3   0 56.2500 1.15000   1
  -1  -3   0 55.8900 1.14000   1
   1   3   0 58.1400 1.18000   1
  -1   3   0 59.2800 1.10000   1
   1  -1   1 97.3800 2.02000   1
  -1   1  -1 96.5300 1.83000   1
  -1  -1  -1 96.3800 1.83000   1
   1   1   1 96.6900 1.85000   1
   1   1   1 95.6700 1.78000   1
   1  -1   1 101.030 1.75000   1
  -1   1  -1 99.6700 1.65000   1
  -1   2   1 71.2200 1.40000   1
  -1  -2   1 68.5500 1.24000   1
   1   2  -1 70.9200 1.36000   1
   1   2  -1 66.4300 1.19000   1
  -1  -2   1 68.7100 1.33000   1
   1  -2  -1 69.0600 1.24000   1
  -1   2   1 67.5400 1.30000   1
   1  -2  -1 68.2700 1.30000   1
   0   4   0 284.750 3.87000   1
   0  -4   0 278.310 3.61000   1
   0  -4   0 281.600 3.76000   1
   0   4   0 283.380 3.65000   1
   0   3   1 3.90000 0.26000   1
   0   3   1 3.80000 0.26000   1
   0  -3  -1 3.69000 0.26000   1
   0  -3   1 3.90000 0.24000   1
   0   3  -1 3.77000 0.23000   1
   0  -3   1 3.67000 0.25000   1
   0   3  -1 3.86000 0.24000   1
   0  -3  -1 3.69000 0.26000   1
  -1   2  -1 154.450 2.34000   1
   1   2   1 155.470 2.39000   1
   1  -2   1 147.430 2.18000   1
  -1  -2  -1 157.240 2.38000   1
  -1  -2  -1 148.000 2.31000   1
   1   2   1 149.220 2.19000   1
  -1   2  -1 157.540 2.30000   1
   1  -2   1 159.650 2.56000   1
   1   3  -1 77.3100 1.37000   1
  -1  -3   1 74.5900 1.29000   1
  -1   3   1 75.5100 1.33000   1
  -1  -3   1 75.0400 1.41000   1
   1  -3  -1 73.7800 1.33000   1
   1  -3  -1 73.9400 1.34000   1
  -1   3   1 72.9500 1.36000   1
   1   3  -1 73.5100 1.29000   1
   2  -1   0 120.780 2.01000   1
  -2   1   0 116.450 1.91000   1
   2   1   0 120.310 2.07000   1
   2   1   0 123.460 2.24000   1
   2  -1   0 123.800 1.89000   1
   1  -4   0 3.96000 0.26000   1
   1   4   0 3.74000 0.23000   1
   1  -4   0 3.98000 0.25000   1
  -1   4   0 4.02000 0.26000   1
  -1  -4   0 3.94000 0.24000   1
  -1  -4   0 3.92000 0.26000   1
   1   4   0 3.87000 0.26000   1
  -1   4   0 4.04000 0.23000   1
   1  -3   1 68.6000 1.30000   1
  -1   3  -1 65.8800 1.22000   1
   1   3   1 63.7600 1.27000   1
  -1   3  -1 66.4100 1.19000   1
   1   3   1 64.6000 1.39000   1
  -1  -3  -1 64.8800 1.27000   1
  -1  -3  -1 65.9700 1.18000   1
   1  -3   1 65.1100 1.23000   1
   2   2   0 4.71000 0.32000   1
  -2  -2   0 4.45000 0.28000   1
  -2   2   0 4.67000 0.30000   1
  -2  -2   0 4.68000 0.27000   1
  -2   2   0 4.91000 0.29000   1
   2  -2   0 4.81000 0.27000   1
   2   2   0 4.79000 0.28000   1
   2  -2   0 4.70000 0.34000   1
   0   4  -1 9.56000 0.37000   1
   0  -4   1 9.15000 0.38000   1
   0   4  -1 9.36000 0.39000   1
   0  -4   1 9.34000 0.37000   1
   0   4   1 9.30000 0.37000   1
   0  -4  -1 8.89000 0.36000   1
   0  -4  -1 8.83000 0.39000   1
   0   4   1 9.06000 0.46000   1
   0   5   0 0.05000 0.07000   1
  -2   1   1 19.7600 0.58000   1
   2  -1  -1 19.4200 0.63000   1
   2   1  -1 21.2900 0.65000   1
  -2  -1   1 18.9000 0.62000   1
   1  -4  -1 83.0200 1.39000   1
  -1  -4   1 83.8500 1.41000   1
   1   4  -1 84.2800 1.40000   1
   1   4  -1 82.9400 1.39000   1
   1  -4  -1 81.5100 1.38000   1
  -1   4   1 82.3700 1.46000   1
  -1  -4   1 81.4200 1.38000   1
  -1   4   1 82.1900 1.48000   1
  -2   3   0 18.4700 0.55000   1
   2  -3   0 18.7900 0.58000   1
  -2   3   0 18.1000 0.59000   1
  -2  -3   0 18.0500 0.59000   1
   2   3   0 18.5200 0.60000   1
   2  -3   0 18.0700 0.66000   1
   2   3   0 17.8500 0.59000   1
  -2  -3   0 18.5900 0.55000   1
   2  -2  -1 79.6000 1.57000   1
  -2  -2   1 81.3800 1.36000   1
  -2   2   1 84.5200 1.44000   1
   2  -2  -1 83.4900 1.41000   1
   2   2  -1 84.4300 1.53000   1
  -2  -2   1 82.9100 1.46000   1
   1  -5   0 21.4700 0.62000   1
  -1  -5   0 20.9000 0.61000   1
   1   5   0 21.3300 0.59000   1
   1  -5   0 21.6000 0.58000   1
  -1   5   0 21.2200 0.60000   1
   1   5   0 21.0800 0.65000   1
  -1  -5   0 21.1200 0.62000   1
  -1   5   0 21.0600 0.60000   1
   1  -4   1 80.8800 1.39000   1
  -1  -4  -1 78.2300 1.44000   1
  -1   4  -1 79.4300 1.39000   1
  -1  -4  -1 82.5500 1.37000   1
   1   4   1 80.1800 1.36000   1
  -1   4  -1 80.0900 1.39000   1
   1  -4   1 79.9100 1.52000   1
   1   4   1 79.9700 1.47000   1
  -2   0  -1 0.09000 0.11000   1
   2  -1   1 0.55000 0.13000   1
  -2   1  -1 0.60000 0.12000   1
  -2  -1  -1 0.64000 0.12000   1
   2  -1   1 0.67000 0.12000   1
   2   1   1 0.55000 0.11000   1
  -2  -1  -1 0.60000 0.10000   1
  -2   1  -1 0.54000 0.14000   1
   0   0  -2 213.530 2.98000   1
   0   0   2 211.170 3.03000   1
   0   5   1 20.6400 0.59000   1
   0   5  -1 20.1400 0.61000   1
   0  -5  -1 20.2300 0.62000   1
   0  -5   1 20.5200 0.60000   1
   0   5  -1 20.7700 0.61000   1
   0  -5   1 19.8200 0.59000   1
   0   5   1 20.1200 0.61000   1
   0  -5  -1 20.0300 0.61000   1
  -1   0   2 241.410 3.36000   1
   1   0  -2 241.480 3.40000   1
  -1   0   2 254.930 3.45000   1
   2  -3  -1 52.9200 1.11000   1
  -2  -3   1 52.4800 1.10000   1
   2   3  -1 53.5100 1.11000   1
   2  -3  -1 53.8200 1.14000   1
  -2   3   1 53.3100 1.10000   1
  -2  -3   1 52.8700 1.14000   1
   2   3  -1 51.0800 1.06000   1
  -2   3   1 54.0100 1.07000   1
   2  -2   1 364.710 4.63000   1
   2   2   1 360.490 4.76000   1
  -2   2  -1 354.810 4.52000   1
   2   2   1 348.100 4.35000   1
  -2  -2  -1 366.520 4.54000   1
   2  -2   1 358.550 4.44000   1
  -1   1   2 527.380 6.51000   1
  -1  -1   2 554.940 3.07000   1
  -1  -1   2 542.950 2.91000   1
  -1   1   2 531.430 6.68000   1
   0   2  -2 19.0300 0.56000   1
   0  -2   2 19.1700 0.59000   1
   0   2   2 18.7500 0.56000   1
   0  -2  -2 18.9300 0.57000   1
   0  -2   2 18.2400 0.59000   1
   0   2   2 18.8000 0.78000   1
   0   2  -2 18.9600 0.63000   1
   0   2   2 18.5000 0.64000   1
  -2  -4   0 9.96000 0.39000   1
  -2   4   0 9.81000 0.38000   1
   2  -4   0 9.55000 0.38000   1
  -2  -4   0 9.53000 0.44000   1
   2   4   0 9.76000 0.41000   1
   2  -4   0 9.59000 0.42000   1
  -2   4   0 9.79000 0.42000   1
   2   4   0 9.39000 0.38000   1
   0  -6   0 4.34000 0.25000   1
   0   6   0 4.36000 0.25000   1
   0   6   0 4.43000 0.25000   1
   0  -6   0 4.25000 0.24000   1
   1   5  -1 23.2200 0.62000   1
  -1  -5   1 22.4300 0.60000   1
   1  -5  -1 22.1500 0.61000   1
   1  -5  -1 22.9100 0.65000   1
  -1   5   1 22.5400 0.67000   1
  -1   5   1 22.4000 0.62000   1
  -1  -5   1 22.5200 0.64000   1
   1   5  -1 22.0600 0.61000   1
  -1   2   2 1.92000 0.19000   1
  -1  -2   2 2.03000 0.18000   1
   1   2  -2 1.97000 0.17000   1
  -1   2   2 2.07000 0.20000   1
  -1   2   2 1.91000 0.19000   1
  -1  -2   2 1.88000 0.18000   1
   1   2  -2 1.89000 0.18000   1
   1  -2  -2 2.00000 0.18000   1
  -1  -5  -1 61.7200 1.29000   1
  -1   5  -1 61.0900 1.12000   1
  -1  -5  -1 64.5100 1.18000   1
   1   5   1 62.0700 1.15000   1
  -1   5  -1 63.7500 1.24000   1
   1  -5   1 63.1000 1.25000   1
   1   5   1 62.6500 1.34000   1
   1  -5   1 63.1000 1.20000   1
   1   0   2 11.1300 0.48000   1
  -1   0  -2 11.8500 0.47000   1
  -1   0  -2 11.5900 0.45000   1
   2   3   1 5.70000 0.33000   1
  -2  -3  -1 5.89000 0.32000   1
   2  -3   1 5.68000 0.35000   1
  -2   3  -1 5.61000 0.28000   1
   2   3   1 5.69000 0.35000   1
   2  -3   1 5.48000 0.39000   1
  -2  -3  -1 5.62000 0.28000   1
  -2   3  -1 5.64000 0.30000   1
  -1  -1  -2 193.050 2.96000   1
   1  -1   2 180.670 2.84000   1
   0   3   2 3.40000 0.25000   1
   0   3  -2 3.59000 0.27000   1
   0   3  -2 3.53000 0.22000   1
   0  -3   2 3.50000 0.23000   1
   0  -3  -2 3.74000 0.26000   1
   0   3   2 3.50000 0.22000   1
   0  -3   2 3.47000 0.25000   1
   0  -3  -2 3.40000 0.27000   1
  -1   6   0 0.65000 0.11000   1
  -1  -6   0 0.71000 0.12000   1
   1   6   0 0.70000 0.12000   1
  -1   6   0 0.64000 0.11000   1
  -1  -6   0 0.63000 0.14000   1
   1  -6   0 0.64000 0.12000   1
   1  -6   0 0.72000 0.14000   1
   1   6   0 0.70000 0.11000   1
  -2  -4   1 3.08000 0.23000   1
   2   4  -1 3.08000 0.22000   1
  -2   4   1 3.26000 0.22000   1
   2  -4  -1 3.06000 0.22000   1
   2  -4  -1 3.21000 0.21000   1
  -2   4   1 2.99000 0.23000   1
  -2  -4   1 3.10000 0.22000   1
   2   4  -1 3.12000 0.23000   1
   1   3  -2 95.9600 1.58000   1
   1   3  -2 100.470 1.69000   1
  -1  -3   2 99.4100 1.67000   1
  -1   3   2 99.6300 1.74000   1
   1  -3  -2 95.0500 1.66000   1
  -1   3   2 98.2600 1.71000   1
   1  -3  -2 99.3800 1.67000   1
  -1  -3   2 99.5700 1.65000   1
   1   2   2 9.01000 0.42000   1
  -1  -2  -2 9.22000 0.37000   1
  -1   2  -2 8.91000 0.38000   1
   1  -2   2 8.83000 0.37000   1
   1  -2   2 8.86000 0.47000   1
   1   2   2 9.41000 0.43000   1
  -1   2  -2 9.45000 0.41000   1
   1   2   2 9.30000 0.43000   1
   0  -6   1 1.83000 0.16000   1
   0  -6  -1 1.83000 0.18000   1
   0  -6   1 1.77000 0.16000   1
   0   6   1 1.88000 0.17000   1
   0  -6  -1 1.90000 0.17000   1
   0   6  -1 1.90000 0.20000   1
   0   6  -1 1.88000 0.18000   1
   0   6   1 1.93000 0.17000   1
  -3   0   0 42.9200 0.88000   1
  -3   0   0 43.3500 1.03000   1
   3   0   0 39.2300 1.19000   1
  -2   5   0 23.9700 0.64000   1
  -2   5   0 24.3300 0.67000   1
   2  -5   0 23.3800 0.70000   1
   2  -5   0 23.5600 0.64000   1
   2   5   0 23.5300 0.64000   1
  -2  -5   0 23.6900 0.67000   1
  -2  -5   0 23.6400 0.64000   1
   2   5   0 23.5600 0.72000   1
   3   1   0 16.6500 0.62000   1
  -3   1   0 16.7200 0.56000   1
   3  -1   0 15.8600 0.57000   1
  -3   1   0 17.3000 0.52000   1
   3   1   0 15.9500 0.62000   1
  -2   0   2 135.190 1.99000   1
   2   0  -2 131.020 2.12000   1
   2   4   1 68.2500 1.32000   1
   2   4   1 67.4000 1.31000   1
  -2  -4  -1 67.2800 1.29000   1
   2  -4   1 69.5600 1.33000   1
  -2   4  -1 69.1700 1.23000   1
  -2  -4  -1 69.7300 1.22000   1
   2  -4   1 68.4600 1.34000   1
  -2   4  -1 69.8700 1.25000   1
   2  -1  -2 437.290 5.49000   1
  -2   1   2 440.610 5.74000   1
  -2   1   2 439.850 5.58000   1
  -2  -1   2 455.890 5.51000   1
  -2   1   2 441.410 5.34000   1
  -1  -6   1 28.4500 0.69000   1
  -1  -6   1 28.4600 0.79000   1
   1   6  -1 28.2300 0.70000   1
   1   6  -1 28.9900 0.74000   1
  -1   6   1 28.6600 0.71000   1
   1  -6  -1 27.9300 0.69000   1
   1  -6  -1 28.5200 0.73000   1
  -1   6   1 27.8900 0.71000   1
   0  -4   2 0.69000 0.12000   1
   0   4  -2 0.62000 0.10000   1
   0   4  -2 0.80000 0.12000   1
   0  -4   2 0.66000 0.11000   1
   0   4   2 0.67000 0.10000   1
   0  -4  -2 0.70000 0.11000   1
   0  -4  -2 0.57000 0.12000   1
   0   4   2 0.59000 0.12000   1
   1   3   2 0.12000 0.10000   1
   1   3   2 0.09000 0.08000   1
  -1   3  -2 0.11000 0.09000   1
  -1   3  -2 0.10000 0.06000   1
   1  -3   2 0.09000 0.08000   1
  -1  -3  -2 0.11000 0.06000   1
   3  -2   0 101.850 1.93000   1
   3   2   0 103.470 1.78000   1
  -3   2   0 109.290 1.70000   1
   3  -2   0 102.680 1.70000   1
  -3   2   0 101.730 1.62000   1
  -3  -2   0 108.500 1.68000   1
   3  -1  -1 1.73000 0.17000   1
  -3  -1   1 1.68000 0.17000   1
  -3   1   1 1.60000 0.15000   1
   3  -1  -1 0.41000 0.10000   1
   3   1  -1 1.73000 0.20000   1
  -1  -4   2 2.98000 0.22000   1
   1   4  -2 2.94000 0.22000   1
   1  -4  -2 3.04000 0.22000   1
   1   4  -2 3.08000 0.22000   1
  -1   4   2 2.90000 0.22000   1
  -1   4   2 3.12000 0.26000   1
   1  -4  -2 2.99000 0.23000   1
  -1  -4   2 2.92000 0.23000   1
  -2   5   1 96.6600 1.56000   1
   2  -5  -1 94.5200 1.50000   1
   2  -5  -1 97.1600 1.58000   1
  -2   5   1 101.120 1.64000   1
  -2  -5   1 94.8800 1.53000   1
   2   5  -1 96.7900 1.64000   1
  -2  -5   1 95.2600 1.61000   1
   2   5  -1 95.5300 1.54000   1
  -2   2   2 33.1300 0.79000   1
  -2  -2   2 32.7600 0.78000   1
   2  -2  -2 32.7900 0.77000   1
   2   2  -2 33.8300 0.86000   1
  -2  -2   2 32.9400 0.79000   1
  -2   2   2 33.4500 0.84000   1
  -1   6  -1 2.36000 0.19000   1
   1   6   1 2.51000 0.21000   1
  -1  -6  -1 2.45000 0.23000   1
   1  -6   1 2.30000 0.22000   1
  -1   6  -1 2.57000 0.20000   1
   1   6   1 2.51000 0.19000   1
  -1  -6  -1 2.55000 0.19000   1
   1  -6   1 2.47000 0.21000   1
   3   2  -1 1.15000 0.13000   1
   3  -2  -1 1.13000 0.13000   1
  -3   2   1 1.13000 0.14000   1
  -3  -2   1 1.12000 0.14000   1
  -3   2   1 1.21000 0.14000   1
  -3  -2   1 1.11000 0.15000   1
   3  -2  -1 1.45000 0.15000   1
   3  -3   0 39.7600 0.88000   1
  -3   3   0 41.5800 0.88000   1
  -3  -3   0 39.4700 0.87000   1
  -3   3   0 39.7300 0.97000   1
   3  -3   0 39.4700 0.99000   1
   3   3   0 40.7400 1.13000   1
  -3  -3   0 39.0800 0.92000   1
  -1  -7   0 30.5400 0.75000   1
   1  -7   0 30.0700 0.72000   1
  -1   7   0 31.1400 0.76000   1
   1   7   0 30.4800 0.80000   1
  -1  -7   0 31.3100 0.79000   1
  -1   7   0 30.8300 0.74000   1
   1  -7   0 31.3100 0.77000   1
   1   7   0 31.2500 0.75000   1
  -2  -3   2 11.8900 0.43000   1
   2   3  -2 11.8800 0.43000   1
   2   3  -2 12.6000 0.46000   1
  -2  -3   2 11.6100 0.44000   1
  -2   3   2 12.5500 0.50000   1
   2  -3  -2 11.7700 0.47000   1
  -2   3   2 11.9100 0.46000   1
   2  -3  -2 12.3400 0.44000   1
   1   4   2 0.38000 0.11000   1
  -1  -4  -2 0.43000 0.12000   1
  -1  -4  -2 0.43000 0.09000   1
   1   4   2 0.36000 0.09000   1
  -1   4  -2 0.39000 0.09000   1
  -1   4  -2 0.41000 0.10000   1
   1  -4   2 0.44000 0.10000   1
   1  -4   2 0.40000 0.14000   1
  -2   5  -1 35.8800 0.91000   1
   2   5   1 35.6400 0.84000   1
  -2   5  -1 35.9100 0.81000   1
  -2  -5  -1 35.1500 0.86000   1
   2  -5   1 36.0300 0.85000   1
  -2  -5  -1 35.3900 0.88000   1
   2   5   1 35.6800 0.89000   1
   2  -5   1 35.6600 0.97000   1
  -2  -6   0 46.7100 1.04000   1
  -2  -6   0 46.6200 1.08000   1
   2   6   0 46.7500 0.97000   1
   2  -6   0 47.8100 1.00000   1
  -2   6   0 47.7500 0.96000   1
   2   6   0 47.1600 0.97000   1
  -2   6   0 47.2200 1.03000   1
   2  -6   0 47.0200 1.00000   1
   0   5   2 4.66000 0.27000   1
   0  -5  -2 4.61000 0.26000   1
   0   5  -2 4.72000 0.29000   1
   0  -5   2 4.65000 0.28000   1
   0   5   2 4.76000 0.29000   1
   0  -5  -2 4.40000 0.28000   1
   0  -5   2 4.65000 0.29000   1
   0   5  -2 4.49000 0.25000   1
   3   0   1 0.02000 0.08000   1
   0  -7  -1 12.0200 0.43000   1
   0  -7   1 11.3300 0.47000   1
   0   7   1 11.8500 0.44000   1
   0   7  -1 11.3000 0.43000   1
   0   7  -1 11.4500 0.41000   1
   0  -7   1 11.6200 0.41000   1
   0   7   1 11.7900 0.42000   1
   0  -7  -1 11.3000 0.42000   1
  -2   0  -2 76.3600 1.44000   1
  -2   0  -2 77.3800 1.44000   1
   2   0   2 73.9300 1.45000   1
  -3   3   1 83.3900 1.51000   1
  -3  -3   1 80.8600 1.60000   1
   3   3  -1 85.3400 1.43000   1
   3  -3  -1 85.3300 1.57000   1
  -3  -3   1 82.1500 1.39000   1
  -3   3   1 85.2800 1.44000   1
   3  -3  -1 84.3200 1.45000   1
  -3  -1  -1 92.4000 1.52000   1
  -3   1  -1 88.5800 1.51000   1
   3  -1   1 93.7300 1.62000   1
  -3  -1  -1 92.5600 1.51000   1
  -3   1  -1 89.6200 1.45000   1
   2  -1   2 1.58000 0.16000   1
  -2  -1  -2 1.55000 0.15000   1
   2  -1   2 1.44000 0.17000   1
  -2   1  -2 1.52000 0.17000   1
  -2  -1  -2 1.51000 0.15000   1
  -2   1  -2 1.51000 0.16000   1
   1   5  -2 27.7000 0.69000   1
  -1   5   2 28.5200 0.78000   1
   1  -5  -2 28.2100 0.72000   1
  -1   5   2 28.2800 0.71000   1
  -1  -5   2 28.0500 0.72000   1
   1   5  -2 28.5000 0.88000   1
  -1  -5   2 27.6300 0.75000   1
   1  -5  -2 28.0700 0.76000   1
  -1  -7   1 47.3200 0.99000   1
   1  -7  -1 47.8100 1.02000   1
  -1   7   1 49.5200 0.98000   1
   1   7  -1 48.2400 0.97000   1
   1   7  -1 49.2500 0.99000   1
   1  -7  -1 50.3600 1.06000   1
  -1   7   1 46.4700 0.95000   1
  -1  -7   1 49.6300 1.07000   1
  -3   4   0 3.60000 0.23000   1
   3  -4   0 3.90000 0.25000   1
  -3  -4   0 3.63000 0.25000   1
   3   4   0 3.88000 0.30000   1
   3  -4   0 3.78000 0.29000   1
  -3   4   0 3.69000 0.23000   1
   3   4   0 3.75000 0.24000   1
  -3  -4   0 3.99000 0.24000   1
   3  -2   1 150.370 2.32000   1
   3   2   1 150.310 2.42000   1
   3  -2   1 152.430 2.23000   1
  -3  -2  -1 157.150 2.22000   1
  -3   2  -1 156.340 2.25000   1
  -2   6   1 23.6700 0.64000   1
  -2   6   1 22.6600 0.62000   1
   2   6  -1 22.8500 0.66000   1
  -2  -6   1 22.9200 0.64000   1
  -2  -6   1 23.0700 0.65000   1
   2  -6  -1 22.6600 0.65000   1
   2  -6  -1 21.9700 0.63000   1
   2   6  -1 23.1800 0.63000   1
  -2   2  -2 6.63000 0.32000   1
   2  -2   2 6.45000 0.31000   1
  -2   2  -2 6.98000 0.34000   1
  -2  -2  -2 6.71000 0.31000   1
   2  -2   2 6.70000 0.37000   1
  -2  -4   2 0.64000 0.11000   1
   2  -4  -2 0.75000 0.12000   1
  -2   4   2 0.64000 0.14000   1
   2  -4  -2 0.66000 0.14000   1
  -2   4   2 0.68000 0.13000   1
  -2  -4   2 0.74000 0.13000   1
   2   4  -2 0.69000 0.11000   1
   2   4  -2 0.65000 0.12000   1
  -1   7  -1 0.41000 0.10000   1
   1  -7   1 0.49000 0.11000   1
   1  -7   1 0.49000 0.11000   1
   1   7   1 0.45000 0.12000   1
  -1  -7  -1 0.46000 0.12000   1
  -1   7  -1 0.51000 0.11000   1
   1   7   1 0.48000 0.11000   1
  -1  -7  -1 0.44000 0.14000   1
   0  -8   0 203.860 2.91000   1
   0   8   0 211.090 2.92000   1
   0   8   0 211.880 2.84000   1
   0  -8   0 207.160 2.77000   1
  -3  -4   1 4.24000 0.27000   1
   3   4  -1 4.32000 0.26000   1
  -3  -4   1 4.49000 0.31000   1
  -3   4   1 4.45000 0.26000   1
   3   4  -1 4.35000 0.30000   1
  -3   4   1 4.12000 0.46000   1
   3  -4  -1 4.47000 0.39000   1
   3  -4  -1 4.20000 0.25000   1
  -1  -5  -2 1.88000 0.19000   1
   1   5   2 1.89000 0.19000   1
   1  -5   2 1.77000 0.17000   1
  -1   5  -2 1.88000 0.17000   1
   1   5   2 1.82000 0.16000   1
  -1   5  -2 1.80000 0.17000   1
   1  -5   2 1.78000 0.16000   1
  -1  -5  -2 1.83000 0.18000   1
  -3   3  -1 6.30000 0.31000   1
   3   3   1 6.45000 0.38000   1
  -3  -3  -1 6.42000 0.30000   1
   3  -3   1 6.55000 0.35000   1
  -3   3  -1 6.62000 0.30000   1
   3  -3   1 6.43000 0.33000   1
   3   3   1 6.32000 0.36000   1
   2  -3   2 68.3500 1.28000   1
  -2   3  -2 68.9300 1.24000   1
  -2  -3  -2 67.4100 1.26000   1
  -2   3  -2 67.1300 1.24000   1
   2  -3   2 66.1600 1.30000   1
   2   3   2 67.5700 1.39000   1
   2   3   2 66.2900 1.43000   1
   2   3   2 66.7300 1.22000   1
  -2  -6  -1 2.75000 0.20000   1
   2  -6   1 2.69000 0.21000   1
  -2   6  -1 2.69000 0.20000   1
   2   6   1 2.54000 0.20000   1
  -2   6  -1 2.60000 0.21000   1
   2  -6   1 2.74000 0.22000   1
   2   6   1 2.75000 0.25000   1
  -2  -6  -1 2.66000 0.21000   1
   0  -6   2 31.4900 0.83000   1
   0  -6  -2 32.7200 0.77000   1
   0   6   2 33.0400 0.85000   1
   0   6  -2 33.2900 0.81000   1
   0   6  -2 31.8900 0.80000   1
   0   6   2 31.7500 0.75000   1
   0  -6   2 31.5200 0.77000   1
   0  -6  -2 31.9000 0.83000   1
  -3   0   2 13.5800 0.45000   1
  -2   7   0 0.08000 0.12000   1
   2  -7   0 0.06000 0.09000   1
   2   7   0 0.09000 0.12000   1
  -2  -7   0 0.06000 0.09000   1
  -2  -7   0 0.06000 0.09000   1
  -2   7   0 0.12000 0.09000   1
   2  -7   0 0.05000 0.13000   1
  -1  -8   0 0.42000 0.11000   1
   1  -8   0 0.41000 0.11000   1
   1   8   0 0.43000 0.11000   1
  -1   8   0 0.47000 0.14000   1
   1  -8   0 0.46000 0.15000   1
  -1   8   0 0.38000 0.11000   1
  -1  -8   0 0.36000 0.11000   1
   1   8   0 0.47000 0.11000   1
  -3  -1   2 29.0000 0.78000   1
   3   1  -2 32.7700 1.03000   1
  -3  -1   2 30.3300 1.04000   1
  -3   1   2 29.0700 0.74000   1
   3  -5   0 0.91000 0.13000   1
  -3   5   0 0.88000 0.14000   1
   3   5   0 0.77000 0.16000   1
  -3  -5   0 0.93000 0.13000   1
  -3  -5   0 0.88000 0.16000   1
   3  -5   0 0.91000 0.14000   1
  -3   5   0 0.88000 0.16000   1
   3   5   0 0.87000 0.14000   1
  -1  -6   2 1.30000 0.17000   1
  -1   6   2 1.26000 0.17000   1
   1   6  -2 1.32000 0.15000   1
   1  -6  -2 1.36000 0.19000   1
   1  -6  -2 1.29000 0.15000   1
  -1   6   2 1.35000 0.15000   1
  -1  -6   2 1.34000 0.14000   1
   1   6  -2 1.37000 0.15000   1
  -2  -5   2 3.89000 0.24000   1
   2  -5  -2 3.79000 0.25000   1
  -2   5   2 3.94000 0.24000   1
   2   5  -2 4.03000 0.27000   1
   2   5  -2 3.95000 0.25000   1
  -2  -5   2 3.83000 0.26000   1
   2  -5  -2 4.06000 0.25000   1
  -2   5   2 3.90000 0.24000   1
   0  -8  -1 9.10000 0.37000   1
   0   8   1 9.14000 0.37000   1
   0  -8   1 9.12000 0.37000   1
   0  -8  -1 9.33000 0.37000   1
   0   8  -1 9.18000 0.40000   1
   0   8  -1 9.19000 0.37000   1
   0  -8   1 9.05000 0.36000   1
   0   8   1 9.04000 0.37000   1
  -3   2   2 4.98000 0.28000   1
  -3   2   2 4.82000 0.35000   1
  -3  -2   2 4.65000 0.28000   1
  -3  -2   2 4.86000 0.26000   1
   3   2  -2 4.70000 0.28000   1
   0  -1   3 0.27000 0.10000   1
   0   1  -3 0.21000 0.10000   1
   0   1   3 0.20000 0.10000   1
   0  -1  -3 0.24000 0.11000   1
   0   1   3 0.23000 0.09000   1
  -3   4  -1 93.7800 1.52000   1
   3  -4   1 92.5500 1.67000   1
  -3  -4  -1 91.0700 1.56000   1
   3  -4   1 98.5800 1.65000   1
   3   4   1 95.1400 1.88000   1
   3   4   1 94.1800 1.55000   1
  -3  -4  -1 97.7900 1.57000   1
  -3   4  -1 94.8700 1.51000   1
   2   4   2 0.00000 0.10000   1
  -2  -4  -2 0.02000 0.07000   1
  -1  -1   3 16.2300 0.55000   1
  -1  -1   3 15.6400 0.51000   1
  -1  -1   3 15.2000 0.58000   1
  -1   1   3 15.7900 0.63000   1
   1   1  -3 15.0300 0.54000   1
  -1   1   3 15.4500 0.53000   1
  -3  -5   1 8.67000 0.36000   1
   3   5  -1 8.44000 0.36000   1
   3  -5  -1 8.20000 0.34000   1
   3   5  -1 8.36000 0.34000   1
   3  -5  -1 8.89000 0.38000   1
  -3   5   1 8.56000 0.36000   1
  -3   5   1 8.38000 0.34000   1
  -3  -5   1 8.48000 0.37000   1
  -2   7   1 28.6600 0.72000   1
  -2  -7   1 28.2000 0.74000   1
   2   7  -1 28.9900 0.72000   1
  -2   7   1 29.0800 0.72000   1
   2   7  -1 28.9100 0.72000   1
   2  -7  -1 28.6200 0.73000   1
   2  -7  -1 28.4100 0.73000   1
  -2  -7   1 28.5400 0.72000   1
   0  -2   3 8.50000 0.43000   1
   0   2  -3 8.97000 0.39000   1
   0   2   3 8.89000 0.64000   1
   0   2  -3 9.41000 0.40000   1
   0  -2  -3 8.99000 0.39000   1
   0   2   3 8.87000 0.38000   1
   0  -2   3 9.34000 0.41000   1
  -1   6  -2 16.6600 0.56000   1
  -1   6  -2 16.1800 0.51000   1
   1   6   2 15.7600 0.50000   1
   1  -6   2 16.5900 0.61000   1
  -1  -6  -2 16.6300 0.52000   1
   1  -6   2 16.1700 0.58000   1
   1   6   2 16.0200 0.57000   1
  -1  -6  -2 16.8300 0.61000   1
   1  -8  -1 5.51000 0.33000   1
  -1  -8   1 5.32000 0.27000   1
  -1   8   1 5.40000 0.27000   1
   1   8  -1 5.27000 0.28000   1
   1   8  -1 5.15000 0.27000   1
  -1  -8   1 5.29000 0.29000   1
  -1   8   1 5.12000 0.26000   1
   1  -8  -1 5.50000 0.29000   1
  -1   2   3 75.4000 1.45000   1
  -1  -2   3 75.0000 1.44000   1
   1   2  -3 77.0700 1.40000   1
  -1   2   3 75.8300 1.48000   1
  -1  -2   3 79.6800 1.41000   1
  -1   2   3 77.7000 1.36000   1
   1  -2  -3 73.8000 1.34000   1
   3  -3  -2 0.84000 0.15000   1
  -3  -3   2 0.79000 0.12000   1
  -3   3   2 0.83000 0.11000   1
   3   3  -2 0.72000 0.11000   1
   3  -3  -2 0.76000 0.13000   1
  -3   3   2 0.81000 0.13000   1
  -3  -3   2 0.80000 0.13000   1
   1   8   1 0.96000 0.14000   1
   1  -8   1 0.82000 0.13000   1
  -1   8  -1 0.92000 0.14000   1
   1   8   1 0.86000 0.13000   1
  -1  -8  -1 0.91000 0.14000   1
   1  -8   1 0.86000 0.14000   1
  -1   8  -1 0.86000 0.13000   1
  -1  -8  -1 0.91000 0.14000   1
   4   0   0 13.0900 0.65000   1
  -2   7  -1 5.60000 0.30000   1
   2  -7   1 5.24000 0.29000   1
   2   7   1 5.45000 0.31000   1
   2  -7   1 5.20000 0.28000   1
  -2  -7  -1 5.31000 0.28000   1
   2   7   1 5.13000 0.27000   1
  -2  -7  -1 5.20000 0.29000   1
  -2   7  -1 5.26000 0.27000   1
   0   3  -3 51.2000 1.18000   1
   0   3   3 52.7100 1.33000   1
   0   3   3 52.0500 1.17000   1
   0   3  -3 52.7000 1.03000   1
   0  -3   3 51.4800 1.05000   1
   0   3   3 53.0100 1.03000   1
   0  -3   3 50.6600 1.25000   1
   0  -3  -3 52.7500 1.10000   1
  -4   1   0 54.0000 1.19000   1
   4   1   0 51.8000 1.22000   1
   4   1   0 50.7000 1.16000   1
  -4   1   0 53.2800 1.02000   1
  -4  -1   0 54.1400 1.19000   1
  -3  -6   0 89.8900 1.60000   1
   3  -6   0 91.0600 1.69000   1
  -3   6   0 93.4900 1.60000   1
  -3  -6   0 93.5100 1.52000   1
   3   6   0 94.0200 1.58000   1
   3   6   0 88.4700 1.51000   1
  -3   6   0 92.6700 1.51000   1
   3  -6   0 93.4700 1.57000   1
   0  -7   2 23.0500 0.77000   1
   0   7   2 23.5600 0.68000   1
   0  -7  -2 23.1800 0.66000   1
   0  -7  -2 23.8600 0.70000   1
   0  -7   2 23.9000 0.72000   1
   0   7   2 22.9800 0.62000   1
   0   7  -2 23.7300 0.63000   1
   0   7  -2 24.4000 0.67000   1
   0   9   0 -0.0300 0.13000   1
   0  -9   0 0.01000 0.09000   1
  -1   3   3 10.7600 0.45000   1
  -1   3   3 10.8500 0.54000   1
  -1  -3   3 10.3400 0.43000   1
   1   3  -3 10.6000 0.43000   1
   1   3  -3 10.2900 0.42000   1
  -1  -3   3 10.1200 0.43000   1
  -1   3   3 10.2700 0.41000   1
   1  -3  -3 10.5300 0.41000   1
  -1  -1  -3 0.43000 0.16000   1
  -3  -5  -1 44.2300 0.99000   1
  -3  -5  -1 44.4600 0.92000   1
   3   5   1 42.7300 1.00000   1
  -3   5  -1 44.0400 0.94000   1
   3  -5   1 44.1300 1.01000   1
   3   5   1 43.2300 1.01000   1
  -3   5  -1 44.3600 0.92000   1
   3  -5   1 44.6100 1.01000   1
   2  -6  -2 19.1400 0.59000   1
   2  -6  -2 18.7400 0.67000   1
  -2   6   2 19.4500 0.57000   1
  -2  -6   2 19.2600 0.58000   1
  -2  -6   2 18.7200 0.59000   1
   2   6  -2 20.3200 0.65000   1
  -2   6   2 19.4800 0.58000   1
   2   6  -2 18.5600 0.55000   1
  -2   5  -2 11.2500 0.42000   1
  -2  -5  -2 11.0300 0.39000   1
   2   5   2 10.5600 0.41000   1
  -2   5  -2 10.7800 0.47000   1
   2  -5   2 11.0500 0.48000   1
   2   5   2 11.2600 0.54000   1
  -2  -5  -2 11.4800 0.44000   1
   2  -5   2 10.7700 0.46000   1
   4   1  -1 0.82000 0.13000   1
   4  -1  -1 0.78000 0.14000   1
  -4  -1   1 0.97000 0.14000   1
  -1   7   2 1.38000 0.15000   1
   1   7  -2 1.40000 0.15000   1
   1   7  -2 1.52000 0.18000   1
   1  -7  -2 1.45000 0.17000   1
  -1  -7   2 1.48000 0.18000   1
  -1   7   2 1.47000 0.16000   1
   1  -7  -2 1.37000 0.16000   1
  -1  -7   2 1.35000 0.15000   1
  -4   2   0 6.07000 0.31000   1
   4  -2   0 5.78000 0.34000   1
   4   2   0 5.84000 0.40000   1
   4   2   0 5.82000 0.35000   1
   4  -2   0 6.10000 0.51000   1
  -4  -2   0 6.12000 0.56000   1
   2   8   0 7.62000 0.33000   1
   2  -8   0 7.05000 0.33000   1
  -2   8   0 7.20000 0.32000   1
  -2  -8   0 7.50000 0.34000   1
   2   8   0 7.35000 0.32000   1
  -2   8   0 7.18000 0.32000   1
   2  -8   0 7.02000 0.32000   1
  -2  -8   0 7.40000 0.35000   1
  -2   1   3 5.30000 0.29000   1
   2   1  -3 5.12000 0.31000   1
  -2   1   3 5.05000 0.36000   1
  -2  -1   3 5.06000 0.30000   1
  -2   1   3 5.05000 0.31000   1
  -2  -1   3 5.03000 0.27000   1
  -2  -1   3 5.32000 0.29000   1
   3  -4  -2 4.49000 0.29000   1
   3  -4  -2 4.48000 0.29000   1
  -3   4   2 4.23000 0.27000   1
  -3  -4   2 4.31000 0.24000   1
  -3   4   2 4.43000 0.25000   1
   3   4  -2 4.58000 0.27000   1
   3   4  -2 4.38000 0.27000   1
  -3  -4   2 4.57000 0.26000   1
  -3   6   1 32.3800 0.76000   1
   3   6  -1 32.3200 0.79000   1
   3  -6  -1 32.3800 0.75000   1
  -3  -6   1 32.4500 0.82000   1
  -3  -6   1 32.4800 0.78000   1
  -3   6   1 32.2100 0.80000   1
   3   6  -1 32.1600 0.78000   1
   3  -6  -1 34.4300 0.83000   1
   1   2   3 1.17000 0.19000   1
   1  -2   3 1.13000 0.15000   1
  -1  -2  -3 1.15000 0.15000   1
  -1   2  -3 0.80000 0.13000   1
  -1   2  -3 1.12000 0.16000   1
   1   2   3 1.11000 0.17000   1
   1  -2   3 1.19000 0.19000   1
  -3   0  -2 13.2200 0.47000   1
  -3   0  -2 12.8900 0.41000   1
   3   0   2 12.5500 0.55000   1
  -3  -1  -2 0.45000 0.10000   1
  -3   1  -2 0.43000 0.12000   1
  -3  -1  -2 0.46000 0.12000   1
  -3  -1  -2 0.40000 0.13000   1
   3   1   2 0.50000 0.13000   1
  -4   2   1 1.16000 0.25000   1
  -4   2   1 1.19000 0.14000   1
   4   2  -1 1.22000 0.16000   1
   4   2  -1 1.24000 0.16000   1
   4  -2  -1 1.14000 0.15000   1
   1  -9   0 19.7500 0.59000   1
  -1   9   0 18.1800 0.58000   1
   1   9   0 18.9600 0.56000   1
  -1   9   0 19.8300 0.67000   1
   1  -9   0 19.0100 0.55000   1
   1   9   0 19.3500 0.61000   1
  -1  -9   0 19.0700 0.58000   1
  -1  -9   0 20.1600 0.64000   1
   2   2  -3 0.13000 0.12000   1
   2  -2  -3 0.12000 0.09000   1
  -2   2   3 0.17000 0.09000   1
  -2   2   3 0.10000 0.08000   1
  -2   2   3 0.10000 0.08000   1
  -2  -2   3 0.07000 0.10000   1
   0  -4  -3 8.68000 0.36000   1
   0   4   3 8.86000 0.42000   1
   0  -4   3 8.96000 0.42000   1
   0   4  -3 9.06000 0.39000   1
   0   4   3 9.16000 0.45000   1
   0   4  -3 8.72000 0.36000   1
   0   4   3 8.48000 0.39000   1
   0  -4   3 8.43000 0.37000   1
   1  -4  -3 18.4400 0.56000   1
  -1   4   3 17.8000 0.56000   1
  -1  -4   3 18.0600 0.55000   1
   1   4  -3 17.0700 0.53000   1
   1   4  -3 17.6200 0.57000   1
  -1  -4   3 17.5700 0.58000   1
  -1   4   3 17.6700 0.67000   1
  -4   3   0 15.4000 0.53000   1
  -4  -3   0 14.8300 0.48000   1
   4   3   0 14.0700 0.57000   1
  -4   3   0 14.4200 0.53000   1
   4   3   0 15.0500 0.58000   1
   4  -3   0 14.8700 0.57000   1
   4  -3   0 14.8600 0.54000   1
  -1  -7  -2 145.420 2.20000   1
   1   7   2 145.750 2.24000   1
   1  -7   2 142.810 2.19000   1
   1  -7   2 146.570 2.15000   1
  -1  -7  -2 146.560 2.20000   1
  -1   7  -2 144.590 2.10000   1
   1   7   2 142.260 2.08000   1
  -1   7  -2 147.080 2.16000   1
  -3  -2  -2 1.32000 0.14000   1
  -3   2  -2 1.42000 0.15000   1
   3  -2   2 1.41000 0.15000   1
   0   9   1 4.64000 0.26000   1
   0  -9  -1 4.66000 0.27000   1
   0  -9   1 4.57000 0.25000   1
   0  -9  -1 5.01000 0.27000   1
   0  -9   1 4.73000 0.26000   1
   0   9   1 4.77000 0.26000   1
   0   9  -1 4.79000 0.26000   1
   0   9  -1 4.81000 0.28000   1
  -2   8   1 17.8500 0.54000   1
   2   8  -1 17.4000 0.58000   1
  -2  -8   1 17.2900 0.52000   1
   2  -8  -1 17.3000 0.55000   1
  -2  -8   1 17.8700 0.56000   1
   2   8  -1 17.2100 0.53000   1
   2  -8  -1 17.2000 0.54000   1
  -2   8   1 17.2200 0.54000   1
  -1   3  -3 8.90000 0.39000   1
   1   3   3 7.39000 0.40000   1
   1   3   3 7.01000 0.32000   1
   1  -3   3 7.25000 0.38000   1
  -1  -3  -3 7.14000 0.32000   1
  -1   3  -3 7.02000 0.32000   1
   1  -3   3 7.24000 0.38000   1
   1   3   3 7.41000 0.41000   1
   4  -3  -1 3.41000 0.24000   1
  -4  -3   1 2.52000 0.21000   1
   4  -3  -1 2.52000 0.23000   1
  -4   3   1 2.52000 0.21000   1
   4   3  -1 2.57000 0.24000   1
  -4   3   1 2.57000 0.20000   1
  -4  -3   1 2.51000 0.22000   1
  -2  -3   3 11.6100 0.45000   1
  -2   3   3 12.3000 0.48000   1
  -2  -3   3 13.1000 0.51000   1
  -2   3   3 12.1300 0.46000   1
   2  -3  -3 11.4100 0.40000   1
  -2   3   3 11.1700 0.45000   1
   2   3  -3 12.1400 0.47000   1
  -1  -9   1 93.2900 1.56000   1
  -1   9   1 96.5700 1.54000   1
   1   9  -1 94.3700 1.54000   1
  -1  -9   1 96.3100 1.61000   1
   1   9  -1 92.6700 1.50000   1
   1  -9  -1 95.3400 1.58000   1
  -1   9   1 92.4100 1.50000   1
   1  -9  -1 92.9600 1.50000   1
   3  -6   1 7.36000 0.40000   1
  -3   6  -1 7.04000 0.32000   1
  -3  -6  -1 7.23000 0.35000   1
   3   6   1 7.01000 0.40000   1
   3  -6   1 6.93000 0.35000   1
  -3   6  -1 7.10000 0.32000   1
   3   6   1 6.84000 0.32000   1
  -3  -6  -1 7.07000 0.31000   1
   4   0   1 0.04000 0.10000   1
   3  -5  -2 4.83000 0.28000   1
  -3   5   2 4.65000 0.26000   1
  -3  -5   2 4.72000 0.28000   1
   3   5  -2 4.58000 0.26000   1
   3   5  -2 4.69000 0.26000   1
  -3   5   2 4.76000 0.30000   1
  -3  -5   2 4.63000 0.25000   1
   3  -5  -2 4.80000 0.29000   1
  -2  -6  -2 17.5800 0.52000   1
  -2  -6  -2 16.9500 0.57000   1
   2  -6   2 17.6500 0.60000   1
   2   6   2 17.3000 0.60000   1
   2  -6   2 16.5300 0.52000   1
  -2   6  -2 17.5300 0.58000   1
   2   6   2 16.2500 0.54000   1
  -2   6  -2 17.4300 0.52000   1
  -3   7   0 38.8400 0.81000   1
   3  -7   0 38.1000 0.85000   1
  -3   7   0 38.9900 0.86000   1
   3  -7   0 37.3800 0.89000   1
  -3  -7   0 38.4100 0.84000   1
   3   7   0 37.4300 0.92000   1
  -3  -7   0 38.0800 0.87000   1
   3   7   0 38.1800 0.85000   1
   3  -3   2 44.9800 1.14000   1
   3  -3   2 45.2300 0.92000   1
   3   3   2 46.4400 1.12000   1
  -3   3  -2 46.0400 0.91000   1
  -3  -3  -2 47.0700 0.90000   1
   3   3   2 44.0300 1.07000   1
  -3   3  -2 46.3800 0.93000   1
   4   1   1 32.9900 0.96000   1
  -4   1  -1 34.8800 0.76000   1
  -4  -1  -1 37.4200 0.81000   1
  -4   1  -1 34.8100 0.80000   1
  -4  -1  -1 34.8700 0.73000   1
   4   1   1 32.9400 0.91000   1
   4  -1   1 32.6100 0.89000   1
   2  -8   1 12.2200 0.47000   1
   2   8   1 12.1400 0.49000   1
   2  -8   1 12.1900 0.48000   1
  -2  -8  -1 11.9100 0.44000   1
   2   8   1 12.7800 0.47000   1
  -2   8  -1 12.3000 0.46000   1
  -2  -8  -1 12.1600 0.43000   1
  -2   8  -1 12.0800 0.42000   1
   2  -7  -2 44.6000 0.93000   1
   2  -7  -2 45.5900 0.94000   1
  -2   7   2 44.8300 0.89000   1
   2   7  -2 44.6800 0.93000   1
  -2   7   2 44.9600 0.92000   1
   2   7  -2 45.6800 0.93000   1
  -2  -7   2 45.1600 0.91000   1
  -2  -7   2 44.3000 0.85000   1
  -1  -9  -1 7.93000 0.37000   1
   1  -9   1 7.88000 0.35000   1
  -1   9  -1 7.59000 0.35000   1
   1   9   1 7.82000 0.34000   1
  -1   9  -1 7.91000 0.36000   1
   1   9   1 7.73000 0.34000   1
  -1  -9  -1 7.68000 0.34000   1
   1  -9   1 7.52000 0.33000   1
  -4  -4   0 8.36000 0.37000   1
   4   4   0 8.42000 0.45000   1
   4  -4   0 8.23000 0.40000   1
  -4   4   0 8.43000 0.38000   1
  -4  -4   0 8.46000 0.34000   1
  -4   4   0 8.69000 0.35000   1
   4  -4   0 8.29000 0.37000   1
   0   8  -2 15.4000 0.48000   1
   0   8  -2 15.5600 0.53000   1
   0  -8   2 15.4600 0.61000   1
   0  -8   2 15.6500 0.50000   1
   0   8   2 15.4800 0.52000   1
   0  -8  -2 14.6900 0.56000   1
   0  -8  -2 15.4700 0.50000   1
   0   8   2 15.4400 0.49000   1
   0   5  -3 33.5300 0.75000   1
   0  -5   3 33.0500 0.89000   1
   0  -5   3 33.2300 0.75000   1
   0   5  -3 33.8400 0.82000   1
   0  -5  -3 32.7700 0.84000   1
   0   5   3 32.2600 0.83000   1
   0   5   3 33.6600 0.75000   1
   0  -5  -3 34.2300 0.83000   1
   1   4   3 6.01000 0.29000   1
   1  -4   3 6.30000 0.31000   1
  -1   4  -3 6.18000 0.32000   1
   1   4   3 6.20000 0.35000   1
  -1  -4  -3 6.11000 0.33000   1
   1  -4   3 6.28000 0.35000   1
  -1   4  -3 6.23000 0.30000   1
   1   4   3 6.38000 0.38000   1
   4  -2   1 2.59000 0.22000   1
   4   2   1 2.86000 0.25000   1
  -1  -5   3 1.48000 0.17000   1
   1   5  -3 1.17000 0.15000   1
   1   5  -3 1.28000 0.15000   1
  -1  -5   3 1.63000 0.17000   1
   1  -5  -3 1.27000 0.17000   1
  -1   5   3 1.20000 0.16000   1
  -1   5   3 1.16000 0.16000   1
   1  -5  -3 1.20000 0.19000   1
   3  -7  -1 10.6500 0.40000   1
   3  -7  -1 11.3000 0.43000   1
  -3   7   1 10.9800 0.40000   1
  -3   7   1 10.6900 0.43000   1
   3   7  -1 11.0900 0.41000   1
  -3  -7   1 10.9300 0.43000   1
  -3  -7   1 11.1800 0.41000   1
   3   7  -1 11.0400 0.40000   1
  -4   4   1 5.65000 0.29000   1
  -4  -4   1 5.67000 0.36000   1
   4   4  -1 5.92000 0.33000   1
   4  -4  -1 6.00000 0.33000   1
   4  -4  -1 5.58000 0.31000   1
  -4  -4   1 5.69000 0.31000   1
  -4   4   1 5.89000 0.33000   1
  -1  -8   2 10.3300 0.40000   1
  -1  -8   2 10.3600 0.43000   1
   1   8  -2 10.5500 0.43000   1
   1   8  -2 10.2100 0.39000   1
   1  -8  -2 10.3300 0.40000   1
  -1   8   2 10.0500 0.39000   1
   1  -8  -2 9.96000 0.43000   1
  -1   8   2 10.3000 0.40000   1
  -2   4   3 1.64000 0.17000   1
   2  -4  -3 1.39000 0.18000   1
  -2   4   3 1.55000 0.16000   1
   2  -4  -3 1.59000 0.16000   1
  -2  -4   3 1.60000 0.16000   1
   2   4  -3 1.51000 0.16000   1
   2   4  -3 1.60000 0.16000   1
  -2  -4   3 1.52000 0.18000   1
   0 -10   0 129.600 1.73000   1
   0  10   0 132.870 1.76000   1
   0  10   0 129.420 1.72000   1
   0 -10   0 130.470 1.77000   1
  -4   0   2 15.9800 0.73000   1
  -2  -1  -3 14.3300 0.65000   1
  -2   1  -3 14.1500 0.53000   1
  -2  -1  -3 13.3800 0.45000   1
   2   1   3 13.0400 0.95000   1
   2  -1   3 13.6700 0.54000   1
  -2  -1  -3 13.8400 0.44000   1
  -2   1  -3 13.8300 0.49000   1
  -3   4  -2 34.0100 0.76000   1
   3   4   2 31.9200 0.98000   1
   3  -4   2 31.7800 0.86000   1
  -3   4  -2 32.9600 0.78000   1
   3   4   2 31.1500 0.87000   1
   3   4   2 33.2600 0.83000   1
  -3  -4  -2 33.6100 0.74000   1
   3  -4   2 33.3600 0.80000   1
  -2  -9   0 7.84000 0.35000   1
   2  -9   0 7.55000 0.34000   1
   2  -9   0 7.48000 0.38000   1
   2   9   0 7.65000 0.33000   1
  -2   9   0 7.47000 0.33000   1
   2   9   0 7.79000 0.33000   1
  -2  -9   0 7.56000 0.33000   1
  -2   9   0 7.68000 0.33000   1
   4  -3   1 22.0900 0.66000   1
   4   3   1 20.3400 0.69000   1
  -4   3  -1 21.6100 0.60000   1
   4   3   1 21.2800 0.69000   1
  -4  -3  -1 21.1800 0.56000   1
   4  -3   1 20.7300 0.75000   1
  -4   3  -1 22.3900 0.58000   1
   1  -8   2 6.05000 0.32000   1
   1  -8   2 6.19000 0.31000   1
  -1   8  -2 6.15000 0.31000   1
  -1   8  -2 6.06000 0.31000   1
   1   8   2 6.12000 0.30000   1
  -1  -8  -2 5.92000 0.32000   1
   1   8   2 6.21000 0.33000   1
  -1  -8  -2 6.26000 0.30000   1
  -3   0   3 0.11000 0.11000   1
  -2   2  -3 11.9200 0.45000   1
  -2  -2  -3 11.3900 0.41000   1
   2   2   3 11.1600 0.74000   1
   2  -2   3 11.6800 0.47000   1
  -4  -2   2 26.3100 0.81000   1
  -4  -2   2 26.1100 0.77000   1
  -4   2   2 26.1100 0.92000   1
  -4  -2   2 28.0600 0.77000   1
   4  -2  -2 27.1600 0.71000   1
  -3  -6   2 5.27000 0.27000   1
   3  -6  -2 5.14000 0.29000   1
  -3   6   2 5.33000 0.27000   1
   3   6  -2 5.37000 0.28000   1
   3   6  -2 5.04000 0.26000   1
  -3  -6   2 5.17000 0.30000   1
  -3   6   2 5.10000 0.29000   1
   3  -6  -2 5.48000 0.30000   1
  -4  -5   0 15.6600 0.49000   1
  -4  -5   0 15.0900 0.52000   1
  -4   5   0 16.1800 0.50000   1
   4   5   0 16.0500 0.55000   1
   4  -5   0 16.0700 0.59000   1
   4  -5   0 16.6900 0.54000   1
  -4   5   0 15.9700 0.49000   1
   4   5   0 16.4300 0.54000   1
  -3   1   3 34.7900 0.91000   1
  -3  -1   3 33.6700 0.89000   1
  -3   1   3 36.4200 0.82000   1
   3   1  -3 33.3300 0.94000   1
  -3  -1   3 36.5500 0.79000   1
  -3   1   3 35.6600 0.78000   1
  -3  -1   3 35.7600 0.85000   1
   1  10   0 0.25000 0.11000   1
   1 -10   0 0.18000 0.11000   1
   1 -10   0 0.18000 0.12000   1
  -1  10   0 0.22000 0.11000   1
   1  10   0 0.19000 0.11000   1
  -1 -10   0 0.20000 0.11000   1
  -1  10   0 0.22000 0.11000   1
  -1  -5  -3 0.93000 0.12000   1
  -1   5  -3 0.88000 0.12000   1
   1   5   3 0.84000 0.12000   1
   1   5   3 0.89000 0.17000   1
  -1   5  -3 0.95000 0.15000   1
   1  -5   3 0.86000 0.18000   1
   1   5   3 0.81000 0.15000   1
   1  -5   3 0.91000 0.13000   1
   3  -7   1 42.0300 1.02000   1
  -3  -7  -1 40.8400 0.88000   1
   3   7   1 40.1300 0.93000   1
  -3   7  -1 41.6600 0.86000   1
  -3  -7  -1 42.0500 0.90000   1
   3   7   1 41.9800 0.96000   1
   3  -7   1 41.4000 0.95000   1
  -3   7  -1 41.3500 0.84000   1
  -2  -9   1 0.29000 0.11000   1
   2  -9  -1 0.27000 0.11000   1
  -2   9   1 0.34000 0.12000   1
  -2  -9   1 0.29000 0.11000   1
   2   9  -1 0.31000 0.12000   1
  -2   9   1 0.32000 0.11000   1
   2   9  -1 0.40000 0.11000   1
   2  -9  -1 0.28000 0.12000   1
   2  -7   2 10.6400 0.45000   1
   2   7   2 10.6400 0.44000   1
  -2  -7  -2 10.8600 0.44000   1
   2  -7   2 10.5700 0.41000   1
  -2  -7  -2 10.6800 0.39000   1
  -2   7  -2 10.4700 0.41000   1
   2   7   2 10.5100 0.42000   1
  -2   7  -2 10.8400 0.47000   1
  -4   5   1 7.20000 0.35000   1
   4   5  -1 7.46000 0.36000   1
  -4   5   1 7.49000 0.33000   1
   4  -5  -1 7.23000 0.37000   1
  -4  -5   1 7.35000 0.33000   1
  -4  -5   1 7.47000 0.36000   1
   4   5  -1 7.14000 0.36000   1
   4  -5  -1 7.23000 0.34000   1
   0  -6  -3 8.68000 0.38000   1
   0  -6   3 8.42000 0.39000   1
   0   6   3 8.48000 0.36000   1
   0   6  -3 8.37000 0.35000   1
   0   6  -3 8.46000 0.43000   1
   0  -6   3 8.28000 0.41000   1
   0   6   3 8.31000 0.41000   1
   0  -6  -3 8.48000 0.40000   1
  -3  -2   3 0.68000 0.11000   1
  -3   2   3 0.62000 0.12000   1
  -3   2   3 0.60000 0.13000   1
   3   2  -3 0.66000 0.12000   1
  -3  -2   3 0.69000 0.12000   1
   3  -2  -3 0.72000 0.14000   1
  -2   5   3 16.3900 0.53000   1
   2  -5  -3 17.1100 0.60000   1
  -2  -5   3 16.6400 0.52000   1
   2   5  -3 15.6800 0.49000   1
   2  -5  -3 16.5100 0.62000   1
  -2  -5   3 16.1800 0.54000   1
  -2   5   3 17.1900 0.62000   1
   2   5  -3 17.2200 0.57000   1
   0 -10   1 65.4500 1.24000   1
   0  10   1 63.5000 1.16000   1
   0  10  -1 64.7800 1.09000   1
   0  10  -1 66.4600 1.15000   1
   0 -10   1 63.9100 1.10000   1
   0 -10  -1 63.4600 1.10000   1
   0 -10  -1 63.6100 1.12000   1
   0  10   1 64.6200 1.10000   1
   1  -6  -3 86.3600 1.35000   1
  -1   6   3 86.8300 1.44000   1
  -1   6   3 86.0800 1.41000   1
   1   6  -3 87.1300 1.47000   1
   1   6  -3 86.2700 1.33000   1
  -1  -6   3 86.4000 1.34000   1
  -1  -6   3 84.9700 1.43000   1
   1  -6  -3 87.4600 1.43000   1
   2  -3   3 41.4000 1.02000   1
   2   3   3 40.1900 1.29000   1
   2  -3   3 39.3000 0.86000   1
   2   3   3 41.8700 0.89000   1
  -2  -3  -3 40.5700 0.88000   1
  -2   3  -3 40.5700 0.87000   1
  -2   3  -3 39.7700 1.11000   1
   2   3   3 37.9800 0.98000   1
  -3  -8   0 38.4000 0.84000   1
  -3  -8   0 38.5700 0.88000   1
  -3   8   0 39.1500 0.86000   1
   3   8   0 38.4400 0.84000   1
  -3   8   0 38.6400 0.84000   1
   3  -8   0 38.4200 0.87000   1
   3   8   0 38.0100 0.83000   1
   3  -8   0 37.6500 0.84000   1
  -4  -4  -1 28.2500 0.66000   1
   4   4   1 26.4800 0.81000   1
  -4   4  -1 27.3000 0.69000   1
   4  -4   1 27.5900 0.75000   1
   4   4   1 26.8600 0.79000   1
   4  -4   1 27.2400 0.85000   1
  -4   4  -1 28.3500 0.70000   1
  -4   3   2 7.74000 0.37000   1
  -4  -3   2 7.70000 0.39000   1
   4  -3  -2 7.89000 0.38000   1
  -4  -3   2 7.49000 0.69000   1
   4  -3  -2 7.62000 0.78000   1
   4   3  -2 8.14000 0.40000   1
  -3   5  -2 1.88000 0.17000   1
   3  -5   2 1.74000 0.17000   1
  -3  -5  -2 1.67000 0.18000   1
  -3   5  -2 1.61000 0.20000   1
   3  -5   2 1.55000 0.21000   1
   3   5   2 1.74000 0.20000   1
   3   5   2 1.76000 0.17000   1
   2   8  -2 1.72000 0.18000   1
  -2  -8   2 1.86000 0.17000   1
  -2   8   2 1.91000 0.17000   1
   2  -8  -2 1.78000 0.18000   1
  -2   8   2 1.79000 0.17000   1
  -2  -8   2 1.74000 0.17000   1
   2  -8  -2 1.74000 0.18000   1
   2   8  -2 1.70000 0.19000   1
   1 -10  -1 38.3900 0.86000   1
  -1  10   1 38.4800 0.81000   1
  -1 -10   1 38.6300 0.80000   1
   1  10  -1 38.6500 0.83000   1
   1  10  -1 38.3300 0.81000   1
  -1 -10   1 38.4000 0.88000   1
  -1  10   1 37.8500 0.85000   1
   1 -10  -1 39.2800 0.87000   1
  -2  -9  -1 4.73000 0.26000   1
  -2   9  -1 4.56000 0.26000   1
   2  -9   1 4.49000 0.27000   1
   2  -9   1 4.60000 0.26000   1
  -2   9  -1 4.60000 0.28000   1
  -2  -9  -1 4.33000 0.26000   1
   2   9   1 4.46000 0.26000   1
   2   9   1 4.52000 0.27000   1
   3  -8  -1 0.09000 0.16000   1
   3   8  -1 0.06000 0.09000   1
  -3   8   1 0.06000 0.09000   1
   3   8  -1 0.16000 0.11000   1
  -3  -8   1 0.08000 0.14000   1
  -3  -8   1 0.01000 0.10000   1
   3  -8  -1 0.07000 0.09000   1
  -3   3   3 34.8100 0.82000   1
   3  -3  -3 36.3800 0.81000   1
  -3   3   3 35.6600 0.86000   1
  -3  -3   3 35.7500 0.79000   1
  -3   3   3 37.4800 0.90000   1
  -3  -3   3 34.4900 0.79000   1
   3   3  -3 33.9000 0.85000   1
   0  -9  -2 61.8900 1.12000   1
   0  -9   2 63.4300 1.10000   1
   0   9  -2 62.0000 1.12000   1
   0  -9  -2 61.8600 1.09000   1
   0   9   2 61.7000 1.09000   1
   0  -9   2 61.5400 1.10000   1
   0   9  -2 61.6100 1.06000   1
   0   9   2 63.5900 1.16000   1
  -1 -10  -1 2.09000 0.20000   1
   1  10   1 2.11000 0.19000   1
   1 -10   1 2.13000 0.19000   1
  -1  10  -1 2.11000 0.19000   1
   1  10   1 2.00000 0.18000   1
  -1  10  -1 2.11000 0.19000   1
   1 -10   1 2.31000 0.20000   1
  -1 -10  -1 2.10000 0.19000   1
   1   9  -2 16.7500 0.50000   1
   1   9  -2 17.2100 0.54000   1
   1  -9  -2 17.4800 0.59000   1
   1  -9  -2 16.7900 0.56000   1
  -1  -9   2 17.3900 0.55000   1
  -1   9   2 17.9400 0.60000   1
  -1   9   2 16.5700 0.49000   1
  -1  -9   2 16.5400 0.52000   1
   4   6   0 0.10000 0.11000   1
   4  -6   0 0.11000 0.10000   1
  -4   6   0 0.07000 0.09000   1
   4   6   0 0.08000 0.11000   1
  -4  -6   0 0.10000 0.10000   1
   2  -4   3 61.8200 1.21000   1
  -2  -4  -3 60.9100 1.07000   1
   2   4   3 61.1300 1.08000   1
   2  -4   3 56.9000 1.39000   1
   2   4   3 59.0300 1.25000   1
  -2   4  -3 61.9300 1.11000   1
   2   4   3 58.5900 1.22000   1
  -2   4  -3 59.9800 1.07000   1
   4  -4  -2 7.68000 0.34000   1
   4  -4  -2 7.59000 0.37000   1
  -4  -4   2 7.22000 0.34000   1
  -4  -4   2 7.49000 0.34000   1
   4   4  -2 7.51000 0.34000   1
  -4   4   2 7.06000 0.34000   1
  -4   4   2 7.37000 0.36000   1
   1   6   3 23.2200 0.62000   1
   1  -6   3 24.0800 0.62000   1
  -1  -6  -3 23.7100 0.62000   1
  -1  -6  -3 23.6500 0.79000   1
  -1   6  -3 23.9700 0.62000   1
  -1   6  -3 24.1300 0.64000   1
   1  -6   3 23.8900 0.70000   1
   1   6   3 24.2700 0.73000   1
  -3  -7   2 41.0000 0.86000   1
   3  -7  -2 42.4300 0.91000   1
   3   7  -2 39.4100 0.82000   1
   3   7  -2 42.4100 0.94000   1
  -3   7   2 41.2300 0.83000   1
  -3  -7   2 39.5700 0.84000   1
   3  -7  -2 39.4500 0.85000   1
  -3   7   2 41.1400 0.85000   1
   4   6  -1 23.8500 0.65000   1
  -4  -6   1 23.5700 0.67000   1
   4   6  -1 23.8200 0.64000   1
   4  -6  -1 24.1600 0.68000   1
  -4   6   1 24.3900 0.65000   1
  -4  -6   1 24.5100 0.64000   1
  -4   6   1 23.5800 0.61000   1
   4  -6  -1 25.0400 0.69000   1
   4  -5   1 4.56000 0.28000   1
  -4   5  -1 4.38000 0.26000   1
  -4  -5  -1 4.45000 0.26000   1
   4   5   1 4.54000 0.29000   1
   4  -5   1 4.30000 0.29000   1
  -4   5  -1 4.30000 0.25000   1
  -4  -5  -1 3.99000 0.27000   1
   4   5   1 4.37000 0.30000   1
  -2  -6   3 21.5600 0.60000   1
  -2   6   3 20.9700 0.62000   1
   2  -6  -3 21.6300 0.62000   1
   2   6  -3 20.5800 0.58000   1
   2  -6  -3 21.3200 0.64000   1
  -2   6   3 21.0600 0.64000   1
  -2  -6   3 20.5300 0.61000   1
   2   6  -3 21.4800 0.74000   1
  -3   4   3 2.17000 0.24000   1
  -3  -4   3 2.25000 0.23000   1
   3   4  -3 2.11000 0.21000   1
   3  -4  -3 2.13000 0.21000   1
  -3   4   3 2.34000 0.19000   1
  -3  -4   3 2.29000 0.18000   1
   3  -4  -3 1.97000 0.21000   1
   2  10   0 0.82000 0.18000   1
   2  10   0 0.92000 0.15000   1
  -2 -10   0 0.95000 0.18000   1
  -2  10   0 0.85000 0.17000   1
   2 -10   0 0.92000 0.14000   1
   2 -10   0 0.88000 0.15000   1
  -2 -10   0 0.98000 0.15000   1
  -2  10   0 0.88000 0.14000   1
   0   7   3 21.5300 0.69000   1
   0  -7  -3 22.0400 0.61000   1
   0  -7   3 21.7000 0.61000   1
   0   7   3 21.8100 0.59000   1
   0   7  -3 21.4700 0.58000   1
   0   7  -3 21.6700 0.62000   1
   0  -7   3 21.5900 0.68000   1
   0  -7  -3 21.9800 0.69000   1
   1  -9   2 55.2200 1.03000   1
  -1  -9  -2 54.2200 1.02000   1
  -1   9  -2 53.3900 0.97000   1
   1   9   2 53.8800 0.98000   1
   1  -9   2 51.4600 1.07000   1
   1   9   2 54.2400 1.11000   1
  -1  -9  -2 53.0200 1.02000   1
  -1   9  -2 55.8100 1.11000   1
  -3  -6  -2 1.37000 0.15000   1
  -3   6  -2 1.43000 0.16000   1
   3   6   2 1.34000 0.18000   1
   3  -6   2 1.42000 0.16000   1
  -3  -6  -2 1.60000 0.24000   1
   3  -6   2 1.24000 0.17000   1
   3   6   2 1.42000 0.16000   1
  -3   6  -2 1.39000 0.16000   1
   3  -8   1 0.66000 0.14000   1
  -3   8  -1 0.82000 0.14000   1
  -3  -8  -1 0.66000 0.16000   1
  -3   8  -1 0.71000 0.13000   1
   3  -8   1 0.66000 0.14000   1
   3   8   1 0.75000 0.14000   1
  -3  -8  -1 0.70000 0.15000   1
   3   8   1 0.70000 0.15000   1
   0 -11   0 0.03000 0.11000   1
   0  11   0 0.07000 0.11000   1
   0  11   0 0.07000 0.11000   1
  -2  -8  -2 9.87000 0.42000   1
   2  -8   2 9.39000 0.38000   1
  -2   8  -2 9.11000 0.36000   1
   2   8   2 9.24000 0.42000   1
  -2   8  -2 9.42000 0.39000   1
   2  -8   2 9.26000 0.41000   1
   2   8   2 9.27000 0.41000   1
  -2  -8  -2 8.93000 0.38000   1
   1   7  -3 4.44000 0.29000   1
  -1  -7   3 4.44000 0.27000   1
  -1   7   3 4.30000 0.27000   1
   1  -7  -3 4.23000 0.26000   1
   1   7  -3 4.39000 0.25000   1
  -1  -7   3 4.26000 0.27000   1
  -1   7   3 4.36000 0.27000   1
   1  -7  -3 4.52000 0.30000   1
  -4   0  -2 242.530 2.86000   1
  -4   0  -2 244.170 2.67000   1
  -4   1  -2 27.4600 0.66000   1
  -4  -1  -2 27.5700 0.66000   1
  -4  -1  -2 26.2100 0.62000   1
   5   0   0 51.0100 1.22000   1
   5   0   0 54.8100 1.39000   1
  -5   0   0 55.4800 1.03000   1
   2   5   3 9.06000 0.56000   1
  -2   5  -3 9.18000 0.42000   1
   2  -5   3 9.14000 0.45000   1
   2   5   3 9.05000 0.42000   1
   2   5   3 9.29000 0.38000   1
   2  -5   3 9.82000 0.44000   1
  -2   5  -3 9.20000 0.37000   1
  -2  -5  -3 9.51000 0.39000   1
   2  10  -1 15.5900 0.50000   1
   2 -10  -1 16.3700 0.53000   1
  -2 -10   1 15.7600 0.51000   1
   2  10  -1 15.5100 0.50000   1
  -2  10   1 15.5900 0.54000   1
   2 -10  -1 15.1200 0.49000   1
  -2 -10   1 15.1500 0.48000   1
  -2  10   1 14.7700 0.48000   1
  -4   5   2 0.07000 0.11000   1
   5   1   0 6.41000 0.39000   1
   5  -1   0 6.29000 0.36000   1
  -5   1   0 7.26000 0.34000   1
   3  -9   0 3.52000 0.23000   1
   3   9   0 3.22000 0.22000   1
  -3  -9   0 3.31000 0.25000   1
  -3   9   0 3.32000 0.23000   1
   3  -9   0 3.27000 0.23000   1
  -3   9   0 3.23000 0.24000   1
  -3  -9   0 3.23000 0.24000   1
   3   9   0 3.48000 0.23000   1
   1  11   0 29.2100 0.68000   1
  -1  11   0 29.8500 0.71000   1
   1  11   0 28.3300 0.68000   1
  -1  11   0 30.1200 0.73000   1
  -1 -11   0 29.5300 0.70000   1
   1 -11   0 29.6800 0.73000   1
  -1 -11   0 29.4400 0.68000   1
   1 -11   0 28.1600 0.68000   1
   5   1  -1 1.42000 0.20000   1
   5  -1  -1 1.57000 0.19000   1
   5   1  -1 1.59000 0.20000   1
   5  -1  -1 1.51000 0.19000   1
  -4   2  -2 12.2400 0.43000   1
  -4   2  -2 12.3400 0.66000   1
  -4  -2  -2 11.8900 0.41000   1
   4   2   2 12.2600 0.62000   1
  -1   0   4 43.1300 0.89000   1
   1   0  -4 42.1500 0.99000   1
  -1   0   4 41.9600 0.90000   1
  -1   0   4 40.5300 1.23000   1
   0   0   4 8.12000 0.42000   1
   0   0  -4 7.64000 0.48000   1
  -2   9   2 57.3900 1.02000   1
   2  -9  -2 56.2000 1.05000   1
   2   9  -2 57.5800 1.03000   1
   2  -9  -2 56.2400 1.05000   1
  -2   9   2 56.6500 1.03000   1
  -2  -9   2 57.9100 1.06000   1
  -2  -9   2 55.7300 1.07000   1
   2   9  -2 56.4500 1.06000   1
   1   1  -4 5.08000 0.38000   1
  -1   1   4 5.33000 0.31000   1
  -1  -1   4 5.26000 0.33000   1
  -1  -1   4 5.33000 0.35000   1
   5  -2   0 4.14000 0.50000   1
   5   2   0 3.68000 0.31000   1
   5  -2   0 3.63000 0.28000   1
   5   2   0 3.51000 0.29000   1
  -5   2   0 3.88000 0.25000   1
  -5  -2   0 3.95000 0.24000   1
  -4  -7   0 44.4500 0.94000   1
   4   7   0 47.0400 1.00000   1
   4  -7   0 44.1700 1.06000   1
   4   7   0 43.0800 0.90000   1
  -4  -7   0 46.3000 0.91000   1
  -4   7   0 45.2800 0.88000   1
   4  -7   0 46.4200 0.96000   1
  -4   7   0 46.8900 0.93000   1
   3  -5  -3 1.89000 0.19000   1
   3  -5  -3 1.91000 0.21000   1
  -3  -5   3 1.94000 0.18000   1
  -3   5   3 1.87000 0.20000   1
   3   5  -3 1.92000 0.19000   1
   3   5  -3 2.04000 0.18000   1
  -3  -5   3 1.85000 0.17000   1
  -3   5   3 1.93000 0.17000   1
   0  11   1 6.36000 0.31000   1
   0 -11   1 6.36000 0.31000   1
   0 -11  -1 6.49000 0.31000   1
   0  11   1 6.67000 0.31000   1
   0 -11   1 6.24000 0.33000   1
   0  11  -1 6.66000 0.31000   1
   0  11  -1 6.58000 0.32000   1
   0 -11  -1 6.59000 0.31000   1
   4   6   1 8.91000 0.39000   1
  -4   6  -1 9.35000 0.35000   1
  -4  -6  -1 9.32000 0.40000   1
   4  -6   1 9.69000 0.43000   1
  -4   6  -1 9.18000 0.35000   1
   4  -6   1 8.82000 0.42000   1
   4   6   1 9.25000 0.43000   1
  -4  -6  -1 9.04000 0.38000   1
  -5   2   1 4.98000 0.30000   1
  -5   2   1 4.59000 0.36000   1
  -5  -2   1 4.94000 0.34000   1
   5   2  -1 4.50000 0.32000   1
   5  -2  -1 4.52000 0.31000   1
   5   2  -1 4.72000 0.31000   1
   3  -9  -1 2.00000 0.21000   1
   3   9  -1 1.98000 0.18000   1
   3   9  -1 1.98000 0.19000   1
  -3   9   1 2.04000 0.18000   1
   3  -9  -1 2.11000 0.20000   1
  -3   9   1 2.01000 0.19000   1
  -3  -9   1 1.96000 0.18000   1
  -3  -9   1 1.92000 0.18000   1
  -1   7  -3 6.79000 0.32000   1
  -1  -7  -3 6.57000 0.37000   1
   1   7   3 7.04000 0.37000   1
  -1  -7  -3 6.91000 0.32000   1
   1  -7   3 6.97000 0.32000   1
   1   7   3 6.39000 0.33000   1
  -1   7  -3 6.92000 0.32000   1
   1  -7   3 6.87000 0.37000   1
   3   1   3 22.2200 0.78000   1
  -3   1  -3 21.8400 0.86000   1
  -3  -1  -3 22.1400 0.59000   1
  -3   1  -3 22.4500 0.67000   1
  -3  -1  -3 22.3200 0.60000   1
  -3  -1  -3 23.4500 0.70000   1
   3  -1   3 21.0700 0.92000   1
  -1  -2   4 2.49000 0.20000   1
  -1   2   4 2.35000 0.20000   1
  -1   2   4 2.45000 0.23000   1
  -1  -2   4 2.19000 0.19000   1
  -1   2   4 2.59000 0.23000   1
  -2  10  -1 26.9000 0.65000   1
   2  10   1 28.7500 0.80000   1
   2 -10   1 27.8800 0.68000   1
  -2 -10  -1 27.1800 0.70000   1
  -2  10  -1 29.0100 0.72000   1
   2  10   1 27.2900 0.68000   1
  -2 -10  -1 27.9400 0.76000   1
   2 -10   1 27.6300 0.71000   1
  -4   7   1 15.6600 0.48000   1
   4  -7  -1 16.3800 0.55000   1
   4   7  -1 16.0300 0.51000   1
  -4   7   1 15.5300 0.50000   1
   4  -7  -1 16.1600 0.53000   1
  -4  -7   1 16.2800 0.51000   1
   4   7  -1 15.7900 0.50000   1
  -4  -7   1 15.6700 0.53000   1
   0  -2   4 7.56000 0.40000   1
   0   2  -4 8.75000 0.41000   1
   0   2   4 8.74000 0.50000   1
   0  -2   4 8.30000 0.41000   1
   0   2   4 8.24000 0.43000   1
   4   3   2 6.32000 0.56000   1
  -4  -3  -2 6.88000 0.33000   1
  -4   3  -2 6.92000 0.48000   1
   4  -3   2 6.92000 0.35000   1
   4   3   2 6.86000 0.52000   1
   0  10  -2 2.17000 0.19000   1
   0  10   2 2.21000 0.19000   1
   0 -10   2 2.38000 0.22000   1
   0 -10  -2 2.24000 0.19000   1
   0 -10  -2 2.34000 0.24000   1
   0  10   2 2.39000 0.24000   1
   0 -10   2 2.31000 0.20000   1
   0  10  -2 2.50000 0.20000   1
  -2  -7   3 3.08000 0.21000   1
  -2   7   3 3.19000 0.22000   1
   2   7  -3 3.20000 0.22000   1
   2   7  -3 3.15000 0.28000   1
  -2  -7   3 3.19000 0.22000   1
  -2   7   3 3.15000 0.22000   1
   2  -7  -3 3.16000 0.24000   1
   2  -7  -3 3.26000 0.22000   1
  -3  -8   2 45.5600 0.90000   1
   3   8  -2 44.7100 0.88000   1
   3   8  -2 45.8600 0.92000   1
  -3   8   2 46.4000 0.91000   1
  -3  -8   2 44.5300 0.89000   1
   3  -8  -2 44.8400 0.93000   1
   3  -8  -2 47.0400 0.95000   1
  -3   8   2 46.7900 0.93000   1
   1  11  -1 26.4000 0.67000   1
  -1  11   1 27.2600 0.67000   1
   1 -11  -1 28.2700 0.72000   1
   1  11  -1 27.5600 0.69000   1
  -1 -11   1 27.7200 0.70000   1
   1 -11  -1 27.0400 0.71000   1
  -1 -11   1 27.2300 0.67000   1
  -1  11   1 28.2100 0.69000   1
  -3   2  -3 9.49000 0.40000   1
  -3  -2  -3 9.45000 0.36000   1
  -3  -2  -3 9.53000 0.38000   1
   5   3   0 5.91000 0.41000   1
  -5   3   0 6.51000 0.31000   1
   5  -3   0 5.75000 0.35000   1
  -5   3   0 6.28000 0.43000   1
   5  -3   0 6.08000 0.50000   1
  -5  -3   0 6.44000 0.54000   1
   5   3   0 5.92000 0.37000   1
   3   7   2 7.26000 0.32000   1
  -3   7  -2 7.54000 0.33000   1
   3  -7   2 6.98000 0.38000   1
   3   7   2 6.98000 0.40000   1
  -3  -7  -2 7.71000 0.39000   1
   3  -7   2 7.35000 0.36000   1
  -3  -7  -2 7.24000 0.32000   1
  -3   7  -2 7.40000 0.33000   1
  -1  10   2 5.55000 0.28000   1
  -1 -10   2 5.38000 0.28000   1
   1  10  -2 5.26000 0.28000   1
  -1  10   2 5.47000 0.29000   1
   1 -10  -2 5.25000 0.28000   1
   1 -10  -2 5.31000 0.29000   1
  -1 -10   2 5.36000 0.32000   1
   1  10  -2 5.18000 0.27000   1
  -5   3   1 180.780 2.27000   1
   5   3  -1 178.680 2.41000   1
  -5  -3   1 174.460 2.12000   1
   1 -11   1 11.8300 0.45000   1
  -1 -11  -1 11.2200 0.45000   1
   1 -11   1 11.1000 0.41000   1
  -1  11  -1 11.1200 0.42000   1
   1  11   1 11.0400 0.45000   1
  -1 -11  -1 11.2400 0.45000   1
   1  11   1 11.2600 0.41000   1
  -1  11  -1 11.1900 0.40000   1
   1  -3  -4 0.60000 0.11000   1
  -1  -3   4 0.59000 0.11000   1
  -1   3   4 0.58000 0.11000   1
  -1   3   4 0.53000 0.14000   1
   1   3  -4 0.52000 0.13000   1
  -1  -3   4 0.55000 0.15000   1
   0   8   3 3.25000 0.22000   1
   0  -8   3 3.14000 0.21000   1
   0   8  -3 3.11000 0.21000   1
   0  -8  -3 3.18000 0.24000   1
   0  -8   3 3.34000 0.25000   1
   0   8   3 3.23000 0.27000   1
   0  -8  -3 3.20000 0.25000   1
   0   8  -3 3.51000 0.24000   1
   2  -6   3 25.4600 0.76000   1
  -2   6  -3 25.9700 0.70000   1
  -2  -6  -3 26.5300 0.67000   1
  -2   6  -3 25.9300 0.70000   1
   2  -6   3 25.5800 0.67000   1
   2   6   3 26.0000 0.80000   1
   2   6   3 26.0000 0.67000   1
   2   0  -4 460.030 3.28000   1
  -2   0   4 451.930 4.57000   1
  -2   0   4 457.860 2.96000   1
   0   3   4 0.10000 0.09000   1
   0  -3  -4 0.11000 0.06000   1
   0  -3   4 0.11000 0.08000   1
  -4   6   2 1.09000 0.15000   1
   4   6  -2 1.10000 0.17000   1
   4  -6  -2 1.14000 0.16000   1
  -4   6   2 1.13000 0.15000   1
  -4  -6   2 1.08000 0.17000   1
   4   6  -2 1.09000 0.17000   1
  -4  -6   2 1.10000 0.17000   1
   4  -6  -2 1.11000 0.15000   1
  -1  -8   3 1.05000 0.16000   1
  -1  -8   3 1.09000 0.15000   1
   1  -8  -3 1.15000 0.17000   1
  -1   8   3 1.04000 0.14000   1
   1   8  -3 1.15000 0.18000   1
   1   8  -3 1.11000 0.16000   1
  -1   8   3 1.07000 0.16000   1
   1  -8  -3 1.11000 0.17000   1
  -2   1   4 56.9900 1.52000   1
  -2  -1   4 54.2800 1.02000   1
  -2   1   4 54.3600 1.10000   1
   2   1  -4 50.8800 1.11000   1
  -2  -1   4 55.0400 1.02000   1
  -2   1   4 54.0900 1.03000   1
   1   0   4 10.4900 0.48000   1
  -1   0  -4 10.9500 0.55000   1
   3   3   3 72.8900 1.60000   1
  -3  -3  -3 77.3000 1.21000   1
  -3   3  -3 77.9300 1.27000   1
   3  -3   3 77.5000 1.40000   1
   3   3   3 76.1800 1.74000   1
   3  -3   3 73.7200 1.36000   1
  -3   3  -3 78.1000 1.35000   1
   3  -9   1 24.7300 0.69000   1
  -3  -9  -1 24.1600 0.69000   1
  -3  -9  -1 24.6200 0.72000   1
   3   9   1 25.0600 0.69000   1
   3  -9   1 25.0900 0.69000   1
  -3   9  -1 25.6400 0.66000   1
   3   9   1 24.3200 0.65000   1
  -3   9  -1 25.3200 0.64000   1
   2   9   2 0.02000 0.12000   1
   2  -9   2 0.03000 0.11000   1
   2   9   2 0.06000 0.10000   1
  -2  -9  -2 0.04000 0.10000   1
  -4  -2   3 47.4500 0.92000   1
   4   2  -3 48.0500 1.26000   1
  -4   2   3 50.0100 0.97000   1
  -4  -2   3 48.8400 1.02000   1
  -4   2   3 50.1200 1.32000   1
  -4   2   3 51.4300 1.32000   1
  -4  -2   3 49.2700 0.96000   1
  -4  -4  -2 21.5900 0.58000   1
   4   4   2 21.3200 0.71000   1
  -4   4  -2 20.4500 0.64000   1
   4   4   2 21.5500 0.81000   1
   4  -4   2 21.3400 0.63000   1
  -4   4  -2 20.8700 0.57000   1
   4  -4   2 21.3500 0.68000   1
  -1  10  -2 2.54000 0.21000   1
   1  10   2 2.34000 0.21000   1
  -1 -10  -2 2.34000 0.21000   1
  -1 -10  -2 2.45000 0.22000   1
   1 -10   2 2.44000 0.20000   1
   1  10   2 2.41000 0.21000   1
   1 -10   2 2.57000 0.21000   1
  -1  10  -2 2.46000 0.20000   1
  -3   6   3 4.95000 0.28000   1
  -3  -6   3 5.11000 0.27000   1
   3   6  -3 5.63000 0.37000   1
   3   6  -3 4.96000 0.27000   1
  -3  -6   3 5.57000 0.30000   1
  -3   6   3 5.08000 0.27000   1
   3  -6  -3 5.25000 0.29000   1
   3  -6  -3 5.29000 0.35000   1
  -2   2   4 28.2000 0.79000   1
  -2  -2   4 27.7700 1.16000   1
   2   2  -4 26.2700 0.74000   1
  -2  -2   4 27.8200 0.73000   1
  -2  -2   4 28.3200 0.71000   1
  -2   2   4 26.8200 0.72000   1
   5  -4   0 22.0300 0.66000   1
   5  -4   0 22.0300 0.74000   1
  -5   4   0 22.3500 0.60000   1
   5   4   0 20.6600 0.70000   1
  -5  -4   0 22.5200 0.60000   1
  -5   4   0 22.6600 0.60000   1
   5   4   0 22.1600 0.70000   1
   2 -11   0 0.96000 0.15000   1
   2  11   0 0.81000 0.14000   1
  -2 -11   0 0.77000 0.15000   1
  -2  11   0 0.80000 0.14000   1
   2  11   0 0.93000 0.15000   1
  -2 -11   0 0.90000 0.15000   1
  -2  11   0 0.75000 0.14000   1
   2 -11   0 0.94000 0.16000   1
  -5  -4   1 13.7700 0.50000   1
   5   4  -1 14.0700 0.52000   1
   5  -4  -1 13.3200 0.55000   1
  -5   4   1 13.5700 0.47000   1
  -5  -4   1 13.1700 0.91000   1
   5  -4  -1 13.2400 0.87000   1
   1   2   4 50.0100 1.18000   1
   1  -2   4 50.2800 1.14000   1
   1   2   4 51.3000 1.16000   1
  -1   2  -4 52.6100 1.04000   1
   4   7   1 7.45000 0.37000   1
  -4  -7  -1 7.18000 0.34000   1
   4  -7   1 7.35000 0.37000   1
  -4   7  -1 7.22000 0.33000   1
   4   7   1 7.06000 0.34000   1
  -4  -7  -1 7.32000 0.31000   1
  -4   7  -1 7.89000 0.35000   1
   4  -7   1 7.37000 0.37000   1
  -5   0   2 4.49000 0.47000   1
  -1  -4   4 1.14000 0.16000   1
   1  -4  -4 1.05000 0.16000   1
  -1   4   4 1.21000 0.16000   1
   1   4  -4 1.09000 0.16000   1
  -1  -4   4 1.70000 0.19000   1
   1   4  -4 1.15000 0.15000   1
  -1   4   4 1.18000 0.17000   1
  -1   4   4 1.06000 0.16000   1
   0  -4  -4 4.81000 0.28000   1
   0  -4   4 4.63000 0.32000   1
   0   4   4 4.96000 0.27000   1
   0   4   4 5.06000 0.34000   1
   0   4  -4 4.77000 0.30000   1
   0  -4   4 4.86000 0.34000   1
   0   4  -4 4.66000 0.27000   1
   0   4   4 4.90000 0.31000   1
  -5   1   2 3.95000 0.51000   1
  -5  -1   2 3.75000 0.51000   1
   5   2   1 3.61000 0.32000   1
   5  -2   1 3.42000 0.27000   1
  -5   2  -1 3.64000 0.39000   1
  -5  -2  -1 3.79000 0.40000   1
  -5   2  -1 3.92000 0.24000   1
   5   2   1 3.25000 0.28000   1
  -5  -2  -1 3.69000 0.24000   1
  -4   3   3 3.12000 0.25000   1
  -4  -3   3 2.99000 0.20000   1
  -4   3   3 3.21000 0.25000   1
   4   3  -3 2.92000 0.24000   1
  -4  -8   0 9.93000 0.43000   1
   4   8   0 10.0900 0.41000   1
   4  -8   0 9.60000 0.45000   1
   4   8   0 9.21000 0.38000   1
  -4  -8   0 9.84000 0.39000   1
  -4   8   0 10.0300 0.39000   1
   4  -8   0 10.4900 0.44000   1
  -4   8   0 10.2200 0.41000   1
   0  12   0 0.07000 0.11000   1
   0 -12   0 0.05000 0.11000   1
   0  12   0 0.02000 0.15000   1
   0 -12   0 0.03000 0.11000   1
  -1  -8  -3 5.12000 0.27000   1
  -1   8  -3 5.13000 0.27000   1
   1   8   3 4.99000 0.26000   1
  -1   8  -3 5.06000 0.28000   1
   1  -8   3 4.79000 0.30000   1
   1   8   3 5.11000 0.30000   1
  -1  -8  -3 5.05000 0.30000   1
   1  -8   3 4.95000 0.28000   1
  -3   4  -3 14.5800 0.87000   1
  -3  -4  -3 14.7600 0.46000   1
   3   4   3 15.4800 0.59000   1
  -3   4  -3 15.4700 0.54000   1
   3  -4   3 14.8500 0.52000   1
   2   3  -4 32.7000 0.84000   1
  -2   3   4 34.1800 0.83000   1
  -2  -3   4 33.6500 0.84000   1
  -2   3   4 36.2500 0.93000   1
  -2   3   4 33.6000 0.79000   1
  -2  -3   4 35.5300 0.81000   1
   2  -3  -4 33.9000 0.77000   1
   3 -10   0 14.1100 0.50000   1
  -3 -10   0 14.0000 0.49000   1
  -3 -10   0 14.0000 0.53000   1
   3  10   0 13.5000 0.48000   1
  -3  10   0 14.1900 0.46000   1
   3 -10   0 14.1200 0.47000   1
  -3  10   0 14.1100 0.48000   1
   3  10   0 14.0400 0.50000   1
  -4  -8   1 1.98000 0.19000   1
   4  -8  -1 2.00000 0.18000   1
  -4   8   1 2.18000 0.20000   1
   4   8  -1 2.07000 0.22000   1
  -4  -8   1 2.33000 0.23000   1
  -4   8   1 2.25000 0.20000   1
   4   8  -1 2.04000 0.18000   1
   4  -8  -1 2.03000 0.20000   1
  -5  -2   2 5.68000 0.53000   1
   5   2  -2 6.83000 0.38000   1
   2 -11  -1 5.65000 0.34000   1
  -2 -11   1 5.32000 0.28000   1
   2 -11  -1 5.08000 0.28000   1
   2  11  -1 5.47000 0.31000   1
  -2  11   1 5.65000 0.29000   1
   2  11  -1 5.60000 0.28000   1
  -2 -11   1 5.63000 0.29000   1
  -2  11   1 5.17000 0.27000   1
  -2  10   2 2.44000 0.19000   1
  -2  10   2 2.62000 0.20000   1
   2 -10  -2 2.38000 0.21000   1
   2 -10  -2 2.53000 0.21000   1
  -2 -10   2 2.58000 0.20000   1
   2  10  -2 2.61000 0.21000   1
   2  10  -2 2.68000 0.21000   1
  -2 -10   2 2.54000 0.20000   1
   1   3   4 2.24000 0.22000   1
  -1   3  -4 1.15000 0.17000   1
  -1  -3  -4 2.30000 0.22000   1
   1  -3   4 2.15000 0.29000   1
   2   8  -3 3.17000 0.22000   1
   2  -8  -3 3.24000 0.23000   1
  -2  -8   3 3.08000 0.23000   1
  -2   8   3 2.97000 0.21000   1
   2  -8  -3 3.04000 0.24000   1
  -2   8   3 3.08000 0.22000   1
  -2  -8   3 2.90000 0.22000   1
   2   8  -3 3.21000 0.24000   1
  -4   5  -2 77.1400 1.36000   1
  -4  -5  -2 76.0100 1.33000   1
   4   5   2 73.6700 1.48000   1
   4   5   2 74.7700 1.50000   1
   4  -5   2 74.2300 1.48000   1
  -4   5  -2 76.4500 1.39000   1
   4  -5   2 74.3900 1.38000   1
   5   3   1 3.02000 0.27000   1
  -5   3  -1 2.97000 0.51000   1
  -5  -3  -1 3.07000 0.41000   1
   5   3   1 2.90000 0.25000   1
  -5   3  -1 3.12000 0.47000   1
   5  -3   1 2.98000 0.34000   1
   3  10  -1 28.4500 0.71000   1
  -3  10   1 29.2400 0.71000   1
   3  10  -1 28.8600 0.72000   1
  -3 -10   1 28.6300 0.73000   1
   3 -10  -1 29.0200 0.74000   1
  -3 -10   1 28.1300 0.71000   1
   3 -10  -1 28.1000 0.70000   1
  -3  10   1 28.4900 0.73000   1
  -2   7  -3 49.1200 1.05000   1
   2   7   3 49.0100 1.27000   1
  -2  -7  -3 47.6700 1.11000   1
   2  -7   3 46.7300 1.06000   1
   2  -7   3 49.0200 1.02000   1
  -2   7  -3 49.2000 1.00000   1
  -2  -7  -3 50.2800 1.00000   1
   2   7   3 48.5000 1.01000   1
  -3   8  -2 1.87000 0.18000   1
   3  -8   2 1.76000 0.18000   1
   3   8   2 1.90000 0.24000   1
  -3  -8  -2 1.95000 0.18000   1
   3   8   2 1.82000 0.18000   1
  -3   8  -2 1.90000 0.18000   1
   3  -8   2 1.93000 0.20000   1
  -3  -8  -2 2.09000 0.21000   1
   1 -12   0 8.98000 0.40000   1
  -1 -12   0 8.34000 0.37000   1
   1  12   0 8.63000 0.36000   1
   1  12   0 8.83000 0.36000   1
  -1  12   0 8.70000 0.37000   1
   1 -12   0 8.46000 0.38000   1
  -1 -12   0 8.72000 0.39000   1
  -1  12   0 8.86000 0.37000   1
  -4  -7   2 65.7300 1.24000   1
   4   7  -2 70.0000 1.29000   1
  -4  -7   2 69.5500 1.28000   1
  -4   7   2 65.7100 1.20000   1
   4   7  -2 68.2100 1.27000   1
  -4   7   2 67.4200 1.21000   1
   4  -7  -2 69.2700 1.40000   1
   4  -7  -2 70.0300 1.32000   1
  -3   9   2 6.51000 0.35000   1
   3   9  -2 6.42000 0.33000   1
   3   9  -2 6.47000 0.31000   1
  -3   9   2 6.32000 0.32000   1
  -3  -9   2 6.35000 0.31000   1
  -3  -9   2 6.44000 0.32000   1
   3  -9  -2 6.52000 0.33000   1
   3  -9  -2 6.26000 0.32000   1
   5  -5   0 0.18000 0.11000   1
   5   5   0 0.28000 0.13000   1
  -5  -5   0 0.25000 0.12000   1
  -5   5   0 0.23000 0.14000   1
   5   5  -1 18.3500 0.63000   1
   5  -5  -1 18.6900 0.58000   1
  -5  -5   1 18.3800 0.61000   1
   5  -5  -1 17.6000 0.72000   1
  -5   5   1 18.1900 0.61000   1
  -5  -5   1 18.1900 0.55000   1
  -5   5   1 18.0700 0.54000   1
  -4  -4   3 64.4100 1.26000   1
  -4   4   3 66.6800 1.22000   1
   4  -4  -3 65.0600 1.22000   1
   4   4  -3 66.9000 1.32000   1
  -4   4   3 69.4500 1.41000   1
  -4  -4   3 66.3400 1.22000   1
  -4   4   3 65.5600 1.25000   1
   5  -3  -2 14.4600 0.52000   1
  -5  -3   2 13.2100 0.53000   1
   5   3  -2 14.6900 0.49000   1
  -5  -3   2 13.5800 0.59000   1
  -5   3   2 14.3900 0.48000   1
  -1  -5   4 17.3300 0.60000   1
  -1   5   4 17.6000 0.61000   1
   1   5  -4 17.7500 0.68000   1
  -1   5   4 18.7500 0.66000   1
   1   5  -4 16.9300 0.52000   1
  -1  -5   4 17.4100 0.59000   1
  -1   5   4 18.0600 0.59000   1
   1  -5  -4 17.8500 0.60000   1
   2 -11   1 12.5300 0.45000   1
   2 -11   1 12.3600 0.47000   1
  -2 -11  -1 12.4800 0.45000   1
   2  11   1 12.6000 0.46000   1
   2  11   1 11.9000 0.46000   1
  -2  11  -1 12.5300 0.48000   1
  -2 -11  -1 12.2600 0.45000   1
  -2  11  -1 12.1700 0.44000   1
  -2   4   4 8.74000 0.48000   1
   2   4  -4 8.40000 0.41000   1
  -2   4   4 8.55000 0.39000   1
  -2  -4   4 8.89000 0.42000   1
   2  -4  -4 8.61000 0.36000   1
  -2  -4   4 8.57000 0.47000   1
  -2   4   4 8.58000 0.41000   1
   0  12   1 6.24000 0.31000   1
   0  12  -1 6.33000 0.31000   1
   0  12  -1 6.24000 0.31000   1
   0  12   1 6.59000 0.32000   1
   0 -12   1 6.37000 0.31000   1
   0 -12  -1 6.18000 0.32000   1
   0 -12   1 6.46000 0.32000   1
   0 -12  -1 6.26000 0.32000   1
   0  -5  -4 2.06000 0.18000   1
   0   5   4 2.14000 0.24000   1
   0  -5   4 2.09000 0.20000   1
   0   5  -4 2.07000 0.19000   1
   0   5   4 1.91000 0.23000   1
   0   5  -4 2.00000 0.17000   1
   0   5   4 2.03000 0.18000   1
   0  -5   4 1.87000 0.19000   1
   0   9  -3 1.19000 0.16000   1
   0   9  -3 1.03000 0.15000   1
   0  -9   3 1.11000 0.18000   1
   0  -9  -3 1.10000 0.15000   1
   0   9   3 1.06000 0.15000   1
   0  -9  -3 1.09000 0.17000   1
   0   9   3 1.02000 0.21000   1
   0  -9   3 0.97000 0.16000   1
   3  -7  -3 6.13000 0.33000   1
  -3   7   3 5.74000 0.30000   1
  -3  -7   3 6.13000 0.31000   1
   3   7  -3 5.72000 0.29000   1
   3  -7  -3 5.94000 0.33000   1
  -3   7   3 5.84000 0.31000   1
   3   7  -3 5.87000 0.34000   1
  -3  -7   3 5.95000 0.30000   1
   0  11   2 4.98000 0.29000   1
   0 -11  -2 4.67000 0.27000   1
   0 -11  -2 4.57000 0.28000   1
   0 -11   2 4.82000 0.27000   1
   0 -11   2 4.88000 0.27000   1
   0  11  -2 4.79000 0.27000   1
   0  11  -2 4.66000 0.26000   1
   0  11   2 4.53000 0.26000   1
  -1   9   3 24.6200 0.69000   1
   1  -9  -3 22.7200 0.67000   1
   1  -9  -3 23.9100 0.66000   1
  -1   9   3 23.9800 0.63000   1
  -1  -9   3 24.5400 0.67000   1
   1   9  -3 24.2900 0.64000   1
   1   9  -3 24.6500 0.73000   1
  -1  -9   3 24.2300 0.69000   1
   1   4   4 12.8500 0.49000   1
   1   4   4 12.2800 0.54000   1
  -1  -4  -4 12.2900 0.46000   1
   1  -4   4 12.1100 0.51000   1
  -1   4  -4 12.8300 0.50000   1
  -1   4  -4 12.4700 0.48000   1
   1   4   4 12.3800 0.55000   1
   1  -4   4 12.5000 0.52000   1
  -3   5  -3 23.0400 0.64000   1
   3  -5   3 22.0800 0.64000   1
  -3   5  -3 22.6600 0.65000   1
   3   5   3 23.7700 0.76000   1
  -3  -5  -3 22.9700 0.60000   1
   3  -5   3 23.9500 0.91000   1
   3   5   3 23.2700 0.87000   1
   3   5   3 23.6900 0.66000   1
   1 -11  -2 5.65000 0.30000   1
  -1  11   2 5.90000 0.31000   1
  -1 -11   2 5.76000 0.33000   1
   1 -11  -2 5.88000 0.32000   1
  -1  11   2 5.80000 0.30000   1
  -1 -11   2 5.67000 0.29000   1
   1  11  -2 5.58000 0.28000   1
   1  11  -2 5.96000 0.30000   1
  -3   0   4 228.120 3.01000   1
  -3   0   4 227.450 3.03000   1
  -3   0   4 220.180 3.10000   1
  -3   0   4 234.330 1.94000   1
   5   4   1 17.3100 0.65000   1
   5  -4   1 17.3200 0.63000   1
   5  -4   1 17.2900 0.59000   1
  -5   4  -1 17.5800 0.52000   1
  -5  -4  -1 17.3500 0.52000   1
   5   4   1 16.9000 0.65000   1
  -5   4  -1 18.1000 0.54000   1
   1 -12  -1 10.5300 0.43000   1
   1 -12  -1 10.3800 0.43000   1
  -1 -12   1 10.2500 0.42000   1
  -1  12   1 10.7700 0.41000   1
   1  12  -1 10.3500 0.41000   1
   1  12  -1 10.4100 0.40000   1
  -1  12   1 10.2700 0.42000   1
  -1 -12   1 10.3200 0.41000   1
  -3  -1   4 14.6400 0.49000   1
  -3   1   4 14.1900 0.53000   1
   3   1  -4 14.4300 0.59000   1
  -3   1   4 14.3100 0.57000   1
  -3  -1   4 14.6100 0.54000   1
   3 -10   1 0.73000 0.15000   1
  -3  10  -1 0.75000 0.14000   1
  -3 -10  -1 0.65000 0.14000   1
   3  10   1 0.72000 0.19000   1
  -3  10  -1 0.73000 0.14000   1
   3 -10   1 0.84000 0.15000   1
   3  10   1 0.83000 0.20000   1
  -3 -10  -1 0.70000 0.15000   1
   4  -8   1 3.81000 0.26000   1
  -4  -8  -1 3.47000 0.25000   1
   4   8   1 3.69000 0.26000   1
   4  -8   1 3.57000 0.30000   1
  -4   8  -1 3.74000 0.23000   1
   4   8   1 3.48000 0.23000   1
  -4  -8  -1 3.77000 0.23000   1
  -4   8  -1 3.70000 0.24000   1
   2  10   2 1.70000 0.18000   1
   2 -10   2 1.71000 0.18000   1
  -2  10  -2 1.83000 0.18000   1
  -2 -10  -2 1.70000 0.18000   1
  -2 -10  -2 1.72000 0.20000   1
   2  10   2 1.75000 0.20000   1
   2 -10   2 1.84000 0.19000   1
  -2  10  -2 1.90000 0.21000   1
   5  -4  -2 1.89000 0.38000   1
  -5  -4   2 1.92000 0.17000   1
   5  -4  -2 2.24000 0.22000   1
  -5  -4   2 1.84000 0.36000   1
   5   4  -2 2.12000 0.18000   1
  -5   4   2 2.04000 0.19000   1
  -1 -12  -1 4.23000 0.25000   1
   1 -12   1 4.11000 0.26000   1
  -1 -12  -1 3.82000 0.25000   1
   1  12   1 3.79000 0.24000   1
   1 -12   1 3.88000 0.24000   1
  -1  12  -1 4.05000 0.25000   1
   1  12   1 3.94000 0.24000   1
  -1  12  -1 4.01000 0.24000   1
   4  -6   2 5.21000 0.30000   1
  -4   6  -2 5.22000 0.27000   1
   4   6   2 5.01000 0.32000   1
   4   6   2 4.96000 0.35000   1
  -4  -6  -2 5.05000 0.26000   1
  -4   6  -2 4.88000 0.42000   1
   4  -6   2 4.75000 0.32000   1
   4   6   2 4.77000 0.31000   1
   2   1   4 36.4900 1.18000   1
   2  -1   4 36.9900 1.00000   1
  -2   1  -4 41.0400 1.09000   1
  -2  -1  -4 40.0800 1.11000   1
  -3  -2   4 0.44000 0.11000   1
  -3   2   4 0.45000 0.12000   1
   3   2  -4 0.44000 0.16000   1
  -3   2   4 0.47000 0.12000   1
  -4   5   3 3.22000 0.23000   1
  -4  -5   3 3.29000 0.21000   1
   4  -5  -3 3.21000 0.26000   1
   4  -5  -3 3.14000 0.28000   1
  -4   5   3 3.06000 0.31000   1
  -4  -5   3 3.20000 0.28000   1
   4   5  -3 3.49000 0.25000   1
  -5   6   0 13.5200 0.49000   1
   5  -6   0 13.9500 0.53000   1
  -5  -6   0 14.1900 0.53000   1
   5   6   0 13.9200 0.60000   1
   5  -6   0 13.5800 0.58000   1
  -5   6   0 12.9100 0.44000   1
  -5  -6   0 14.8000 0.48000   1
   4  -9   0 52.4100 1.09000   1
   4   9   0 50.3000 1.10000   1
   4  -9   0 53.0000 1.12000   1
  -4   9   0 51.1300 1.03000   1
   4   9   0 53.3000 1.08000   1
  -4   9   0 52.5300 1.05000   1
  -4  -9   0 53.3000 1.05000   1
  -4  -9   0 53.5400 1.09000   1
  -1  11  -2 10.6400 0.41000   1
   1 -11   2 10.3800 0.43000   1
  -1 -11  -2 10.6000 0.42000   1
   1  11   2 10.2500 0.40000   1
   1 -11   2 10.4800 0.43000   1
   1  11   2 10.3800 0.43000   1
  -1  11  -2 10.6800 0.42000   1
  -1 -11  -2 10.0500 0.44000   1
  -2   5   4 1.31000 0.16000   1
  -2  -5   4 1.37000 0.15000   1
   2  -5  -4 1.32000 0.18000   1
   2   5  -4 1.33000 0.17000   1
  -2   5   4 1.34000 0.17000   1
   2   5  -4 1.36000 0.17000   1
  -2  -5   4 1.37000 0.16000   1
  -2   5   4 1.46000 0.18000   1
   5   6  -1 38.0600 0.91000   1
   5  -6  -1 37.9400 0.87000   1
   5  -6  -1 37.9800 1.04000   1
  -5  -6   1 37.7300 0.89000   1
  -5   6   1 38.5400 0.84000   1
  -5   6   1 38.6000 0.85000   1
  -5  -6   1 38.9800 0.90000   1
   1   9   3 0.30000 0.14000   1
  -1   9  -3 0.19000 0.11000   1
   1  -9   3 0.26000 0.11000   1
   1  -9   3 0.20000 0.13000   1
  -1  -9  -3 0.23000 0.14000   1
  -1  -9  -3 0.16000 0.11000   1
   1   9   3 0.22000 0.11000   1
  -1   9  -3 0.22000 0.12000   1
  -2  -2  -4 2.88000 0.24000   1
   2   2   4 2.79000 0.29000   1
  -2   2  -4 2.94000 0.25000   1
  -1  -6   4 1.00000 0.14000   1
   1   6  -4 1.14000 0.14000   1
  -1   6   4 1.08000 0.18000   1
   1   6  -4 1.05000 0.19000   1
  -1  -6   4 0.96000 0.15000   1
   1  -6  -4 1.00000 0.14000   1
  -1   6   4 0.97000 0.16000   1
  -1   6   4 1.00000 0.16000   1
   1   5   4 2.18000 0.22000   1
  -1   5  -4 2.30000 0.21000   1
   1  -5   4 2.21000 0.24000   1
   1   5   4 2.24000 0.26000   1
   1   5   4 2.32000 0.19000   1
  -1  -5  -4 2.22000 0.18000   1
   1  -5   4 2.21000 0.20000   1
  -1   5  -4 2.25000 0.19000   1
  -4   9   1 0.36000 0.12000   1
   4   9  -1 0.35000 0.13000   1
   4  -9  -1 0.39000 0.12000   1
  -4   9   1 0.35000 0.15000   1
  -4  -9   1 0.44000 0.18000   1
   4   9  -1 0.29000 0.12000   1
  -4  -9   1 0.29000 0.13000   1
   4  -9  -1 0.31000 0.13000   1
   0  -6  -4 13.9600 0.48000   1
   0   6   4 14.8300 0.59000   1
   0   6  -4 14.2700 0.53000   1
   0  -6   4 14.4200 0.58000   1
   0   6   4 13.8700 0.54000   1
   0   6  -4 14.1700 0.49000   1
   0   6   4 14.2300 0.50000   1
   0  -6   4 13.5600 0.50000   1
   2   8   3 0.81000 0.22000   1
   2   8   3 0.38000 0.11000   1
  -2   8  -3 0.42000 0.15000   1
   2  -8   3 0.37000 0.12000   1
  -2  -8  -3 0.35000 0.12000   1
  -2  -8  -3 0.37000 0.19000   1
   2  12   0 4.67000 0.28000   1
   2 -12   0 4.74000 0.28000   1
  -2  12   0 4.41000 0.25000   1
  -2 -12   0 4.70000 0.27000   1
   2 -12   0 4.35000 0.25000   1
  -2 -12   0 4.72000 0.27000   1
  -2  12   0 4.47000 0.26000   1
   2  12   0 4.61000 0.28000   1
  -2  -9   3 44.5200 0.97000   1
   2  -9  -3 43.1900 0.95000   1
   2  -9  -3 42.0000 0.95000   1
  -2   9   3 42.9700 0.92000   1
  -2   9   3 44.9200 0.97000   1
  -2  -9   3 43.6600 0.95000   1
   2   9  -3 44.0000 0.99000   1
   2   9  -3 43.8500 1.01000   1
  -3   3   4 8.06000 0.39000   1
  -3  -3   4 8.28000 0.45000   1
  -3  -3   4 9.21000 0.40000   1
  -3  -3   4 8.00000 0.37000   1
   3  -3  -4 8.98000 0.39000   1
  -3   3   4 8.73000 0.42000   1
   3   3  -4 7.82000 0.46000   1
  -3   3   4 8.03000 0.40000   1
   5  -5   1 0.92000 0.20000   1
  -5   5  -1 0.98000 0.15000   1
   5   5   1 0.94000 0.17000   1
  -5  -5  -1 0.87000 0.16000   1
  -5   5  -1 0.97000 0.17000   1
   5  -5   1 0.79000 0.15000   1
   4  -8  -2 28.6300 0.80000   1
  -4   8   2 26.8300 0.70000   1
   4   8  -2 26.3400 0.69000   1
  -4   8   2 27.6100 0.69000   1
   4   8  -2 27.3700 0.71000   1
   4  -8  -2 27.7500 0.74000   1
  -4  -8   2 26.6400 0.71000   1
  -4  -8   2 28.4100 0.73000   1
  -3   6  -3 0.81000 0.17000   1
   3   6   3 0.77000 0.23000   1
   3   6   3 0.92000 0.14000   1
  -3  -6  -3 0.93000 0.14000   1
   3   6   3 0.84000 0.18000   1
   3  -6   3 1.22000 0.24000   1
  -3   6  -3 1.05000 0.14000   1
   3  -6   3 0.95000 0.14000   1
   3 -11   0 0.11000 0.18000   1
  -3  11   0 0.04000 0.12000   1
  -3 -11   0 0.02000 0.12000   1
   3  11   0 0.02000 0.12000   1
  -3  11   0 0.02000 0.11000   1
   3  11   0 0.16000 0.12000   1
  -3  -9  -2 4.01000 0.24000   1
  -3   9  -2 3.75000 0.24000   1
  -3   9  -2 3.67000 0.23000   1
   3   9   2 3.57000 0.24000   1
  -3  -9  -2 3.66000 0.26000   1
   3   9   2 3.78000 0.30000   1
   3  -9   2 3.82000 0.27000   1
   3  -9   2 3.75000 0.25000   1
   5   5  -2 22.7200 0.69000   1
  -5   5   2 21.8900 0.62000   1
   5  -5  -2 22.0400 0.65000   1
   5  -5  -2 22.4800 0.66000   1
  -5  -5   2 20.9900 0.62000   1
  -5  -5   2 21.9800 0.61000   1
  -5   5   2 22.0000 0.64000   1
   2 -11  -2 11.1100 0.48000   1
   2 -11  -2 10.9400 0.43000   1
  -2 -11   2 10.7500 0.47000   1
  -2  11   2 11.1300 0.41000   1
   2  11  -2 11.3800 0.45000   1
   2  11  -2 11.4300 0.42000   1
  -2 -11   2 11.5000 0.45000   1
  -2  11   2 10.8900 0.42000   1
  -4   0  -3 -0.0300 0.12000   1
  -3   8   3 1.46000 0.16000   1
   3  -8  -3 1.37000 0.18000   1
   3   8  -3 1.39000 0.17000   1
  -3  -8   3 1.44000 0.17000   1
   3  -8  -3 1.54000 0.22000   1
  -3  -8   3 1.33000 0.18000   1
   3   8  -3 1.47000 0.17000   1
  -3   8   3 1.40000 0.17000   1
   3  10  -2 0.59000 0.13000   1
  -3  10   2 0.68000 0.13000   1
  -3  10   2 0.65000 0.14000   1
   3  10  -2 0.71000 0.15000   1
  -3 -10   2 0.63000 0.14000   1
  -3 -10   2 0.55000 0.13000   1
   3 -10  -2 0.68000 0.14000   1
   3 -10  -2 0.59000 0.15000   1
  -4  -1  -3 0.03000 0.13000   1
   0 -13   0 0.00000 0.12000   1
   0  13   0 0.00000 0.11000   1
   0 -13   0 0.01000 0.12000   1
   0  13   0 0.01000 0.16000   1
  -2 -12   1 6.40000 0.31000   1
   2 -12  -1 6.27000 0.32000   1
  -2  12   1 6.44000 0.31000   1
   2  12  -1 6.77000 0.32000   1
   2  12  -1 6.55000 0.31000   1
  -2 -12   1 6.65000 0.37000   1
  -2  12   1 6.17000 0.30000   1
   2 -12  -1 6.79000 0.34000   1
   3  11  -1 5.33000 0.28000   1
  -3  11   1 5.39000 0.27000   1
   3  11  -1 5.22000 0.27000   1
   3 -11  -1 5.33000 0.29000   1
  -3 -11   1 5.72000 0.29000   1
   3 -11  -1 5.29000 0.29000   1
  -3  11   1 5.19000 0.28000   1
  -3 -11   1 5.24000 0.28000   1
  -5   0  -2 96.3000 1.78000   1
   4  -6  -3 6.13000 0.35000   1
  -4   6   3 6.00000 0.35000   1
   4   6  -3 6.49000 0.34000   1
  -4  -6   3 5.91000 0.36000   1
  -4   6   3 5.96000 0.31000   1
   4  -6  -3 6.15000 0.32000   1
  -4  -6   3 5.77000 0.28000   1
  -5   1  -2 33.0400 0.82000   1
  -5  -1  -2 33.3200 0.83000   1
   5   1   2 31.5300 0.94000   1
   3  -4  -4 5.72000 0.29000   1
  -3   4   4 5.69000 0.30000   1
  -3  -4   4 5.94000 0.31000   1
  -3   4   4 5.94000 0.34000   1
   3   4  -4 5.59000 0.36000   1
  -3  -4   4 5.81000 0.32000   1
  -3   4   4 5.76000 0.34000   1
  -4   7  -2 13.6800 0.47000   1
  -4   7  -2 14.2700 0.48000   1
  -4  -7  -2 13.5400 0.52000   1
   4   7   2 13.8200 0.55000   1
   4  -7   2 13.9900 0.58000   1
   4   7   2 13.5100 0.50000   1
  -4  -7  -2 13.9600 0.45000   1
   4  -7   2 14.6400 0.55000   1
   0 -10  -3 4.24000 0.26000   1
   0 -10  -3 4.02000 0.27000   1
   0  10   3 4.25000 0.29000   1
   0 -10   3 4.24000 0.27000   1
   0  10  -3 4.29000 0.26000   1
   0 -10   3 4.05000 0.24000   1
   0  10  -3 4.29000 0.25000   1
   0  10   3 4.23000 0.25000   1
   4  -2   3 39.9700 1.05000   1
   4   2   3 39.7500 1.09000   1
  -4  -2  -3 43.7100 0.89000   1
   4   2   3 43.8000 1.51000   1
  -4  -2  -3 42.0200 0.86000   1
  -4   2  -3 42.0900 0.93000   1
  -4   2  -3 42.2900 1.17000   1
   2   6  -4 6.03000 0.30000   1
  -2  -6   4 5.96000 0.31000   1
   2  -6  -4 6.18000 0.32000   1
  -2   6   4 6.38000 0.33000   1
  -2   6   4 6.49000 0.38000   1
   2   6  -4 6.11000 0.33000   1
  -2  -6   4 5.91000 0.32000   1
  -2   6   4 6.31000 0.34000   1
  -1 -10   3 15.8700 0.55000   1
   1  10  -3 16.2800 0.54000   1
  -1 -10   3 16.1200 0.52000   1
   1  10  -3 15.9600 0.57000   1
  -1  10   3 16.1500 0.54000   1
   1 -10  -3 16.5200 0.54000   1
  -1  10   3 15.8700 0.57000   1
   1 -10  -3 15.4800 0.53000   1
   5   7   0 1.49000 0.19000   1
  -5  -7   0 1.61000 0.18000   1
   5  -7   0 1.46000 0.18000   1
  -5   7   0 1.38000 0.17000   1
  -5  -7   0 1.55000 0.22000   1
   5   7   0 1.47000 0.22000   1
   5  -7   0 1.43000 0.17000   1
  -5   7   0 1.46000 0.16000   1
  -1   6  -4 11.1200 0.45000   1
   1  -6   4 11.0300 0.50000   1
   1   6   4 11.0600 0.50000   1
  -1  -6  -4 11.3600 0.42000   1
   1  -6   4 11.0000 0.49000   1
   1   6   4 10.8300 0.41000   1
   1   6   4 11.7700 0.55000   1
  -1   6  -4 11.1000 0.46000   1
   5   2   2 4.82000 0.48000   1
  -2   4  -4 9.94000 0.40000   1
   2  -4   4 9.98000 0.47000   1
  -2  -4  -4 9.81000 0.45000   1
   2   4   4 10.2400 0.57000   1
   2  -4   4 9.89000 0.46000   1
  -2   4  -4 9.87000 0.54000   1
   2   4   4 9.87000 0.48000   1
   2   4   4 10.9200 0.45000   1
   4  -9   1 12.9100 0.50000   1
  -4   9  -1 13.0100 0.48000   1
  -4  -9  -1 13.0800 0.46000   1
   4   9   1 12.7800 0.51000   1
  -4   9  -1 13.2600 0.46000   1
   4  -9   1 12.6400 0.55000   1
   4   9   1 13.1900 0.52000   1
  -4  -9  -1 12.8600 0.48000   1
   1  13   0 0.02000 0.12000   1
   1  13   0 0.00000 0.12000   1
  -1  13   0 0.15000 0.16000   1
  -1  13   0 0.07000 0.12000   1
   1 -13   0 -0.0100 0.13000   1
  -1 -13   0 0.01000 0.18000   1
  -1 -13   0 0.12000 0.17000   1
   1 -13   0 0.00000 0.12000   1
  -5   7   1 2.60000 0.25000   1
  -5  -7   1 2.59000 0.29000   1
   5   7  -1 2.72000 0.24000   1
  -5   7   1 2.80000 0.22000   1
   5  -7  -1 2.72000 0.21000   1
   5  -7  -1 2.59000 0.24000   1
   5   7  -1 2.71000 0.21000   1
  -5  -7   1 2.69000 0.21000   1
   2 -12   1 16.7500 0.59000   1
   2 -12   1 16.4500 0.54000   1
  -2  12  -1 16.1500 0.53000   1
  -2 -12  -1 16.3600 0.52000   1
   2  12   1 16.4500 0.52000   1
  -2 -12  -1 16.4000 0.54000   1
   2  12   1 15.6100 0.50000   1
  -2  12  -1 16.8500 0.54000   1
   5   6   1 5.38000 0.33000   1
   5  -6   1 5.56000 0.33000   1
  -5   6  -1 5.59000 0.29000   1
  -5  -6  -1 5.89000 0.32000   1
   5  -6   1 5.62000 0.32000   1
  -5   6  -1 5.62000 0.28000   1
  -1  -7   4 2.39000 0.23000   1
   1   7  -4 2.50000 0.22000   1
  -1   7   4 2.34000 0.19000   1
   1   7  -4 2.49000 0.23000   1
  -1  -7   4 2.33000 0.21000   1
   1  -7  -4 2.48000 0.24000   1
  -1   7   4 2.52000 0.22000   1
   1  -7  -4 2.55000 0.20000   1
  -5  -1   3 10.7800 0.55000   1
  -5   1   3 11.0100 0.58000   1
  -5  -1   3 11.8300 0.45000   1
   0 -12  -2 20.2800 0.60000   1
   0  12   2 20.8400 0.60000   1
   0 -12  -2 20.3500 0.65000   1
   0 -12   2 20.0600 0.59000   1
   0  12   2 20.3100 0.57000   1
   0  12  -2 20.0700 0.58000   1
   0  12  -2 19.4500 0.59000   1
   0 -12   2 20.0900 0.59000   1
   0  -7   4 15.4600 0.53000   1
   0   7   4 15.7900 0.50000   1
   0   7  -4 15.5500 0.55000   1
   0   7  -4 16.0000 0.55000   1
   0   7   4 15.9900 0.58000   1
   0  -7   4 15.7700 0.56000   1
   0  -7  -4 16.0600 0.52000   1
  -4   3  -3 16.6500 0.70000   1
   4  -3   3 18.1300 0.61000   1
  -4  -3  -3 17.4800 0.51000   1
   4   3   3 17.0300 1.00000   1
  -4  -3  -3 16.9700 0.52000   1
   0 -13  -1 3.78000 0.28000   1
   0 -13   1 3.76000 0.28000   1
   0  13  -1 3.65000 0.26000   1
   0  13   1 3.76000 0.24000   1
   0 -13   1 3.72000 0.27000   1
   0 -13  -1 3.84000 0.25000   1
   0  13   1 3.66000 0.24000   1
   0  13  -1 3.70000 0.24000   1
   3  -7   3 2.17000 0.19000   1
  -3  -7  -3 2.40000 0.19000   1
  -3   7  -3 2.31000 0.19000   1
  -3   7  -3 2.19000 0.20000   1
   3  -7   3 2.29000 0.21000   1
   3   7   3 2.27000 0.22000   1
   3   7   3 2.38000 0.24000   1
   3   7   3 2.37000 0.24000   1
   3 -11   1 28.3300 0.75000   1
  -3  11  -1 27.9200 0.71000   1
  -3 -11  -1 28.8600 0.72000   1
   3  11   1 28.1900 0.74000   1
  -3  11  -1 27.6300 0.69000   1
   3 -11   1 28.3900 0.75000   1
   3  11   1 28.4900 0.75000   1
  -3 -11  -1 28.6200 0.75000   1
  -1 -12   2 0.74000 0.15000   1
  -1  12   2 0.68000 0.19000   1
   1  12  -2 0.69000 0.15000   1
  -1  12   2 0.86000 0.18000   1
   1 -12  -2 0.77000 0.16000   1
   1  12  -2 0.80000 0.15000   1
  -1 -12   2 0.67000 0.19000   1
   1 -12  -2 0.73000 0.16000   1
  -5   6   2 0.41000 0.16000   1
  -5  -6   2 0.39000 0.15000   1
  -5   6   2 0.27000 0.09000   1
   5  -6  -2 0.32000 0.11000   1
  -5  -6   2 0.30000 0.11000   1
   5   6  -2 0.28000 0.11000   1
  -2  11  -2 1.15000 0.16000   1
   2  11   2 1.15000 0.18000   1
   2 -11   2 1.16000 0.17000   1
  -2  11  -2 1.15000 0.16000   1
   2  11   2 1.21000 0.20000   1
  -2 -11  -2 1.21000 0.16000   1
  -2 -11  -2 1.14000 0.18000   1
   2 -11   2 1.17000 0.17000   1
  -5  -2   3 4.91000 0.27000   1
   6   0   0 9.61000 0.55000   1
   6   0   0 8.93000 0.45000   1
  -6   0   0 9.71000 0.38000   1
   5   3   2 25.7500 0.92000   1
   5   3   2 24.5900 0.83000   1
  -5   3  -2 25.3900 0.72000   1
  -5  -3  -2 24.5900 0.65000   1
  -5   3  -2 24.5900 0.64000   1
   5  -3   2 26.6900 0.79000   1
  -5  -3  -2 25.1100 0.70000   1
   5  -3   2 24.4900 0.79000   1
   4 -10   0 7.92000 0.38000   1
  -4  10   0 8.29000 0.37000   1
   4 -10   0 8.68000 0.38000   1
  -4  10   0 8.43000 0.36000   1
  -4 -10   0 8.00000 0.37000   1
   4  10   0 8.58000 0.37000   1
  -4 -10   0 8.50000 0.36000   1
   4  10   0 8.84000 0.38000   1
  -3   5   4 0.04000 0.11000   1
   3  -5  -4 0.00000 0.10000   1
  -1  13   1 0.13000 0.12000   1
   1  13  -1 0.16000 0.13000   1
   1  13  -1 0.25000 0.13000   1
   1 -13  -1 0.21000 0.14000   1
  -1  13   1 0.26000 0.12000   1
  -1 -13   1 0.16000 0.12000   1
  -1 -13   1 0.07000 0.12000   1
   1 -13  -1 0.12000 0.13000   1
   1 -10   3 0.57000 0.14000   1
  -1  10  -3 0.60000 0.13000   1
  -1  10  -3 0.59000 0.14000   1
   1 -10   3 0.48000 0.15000   1
  -1 -10  -3 0.50000 0.16000   1
  -1 -10  -3 0.50000 0.13000   1
   1  10   3 0.56000 0.13000   1
   1  10   3 0.65000 0.16000   1
  -2  -9  -3 4.91000 0.26000   1
   2  -9   3 4.90000 0.28000   1
  -2   9  -3 4.65000 0.33000   1
   2   9   3 4.50000 0.26000   1
  -2   9  -3 4.51000 0.26000   1
   2  -9   3 4.81000 0.32000   1
  -2  -9  -3 4.68000 0.29000   1
   2   9   3 4.39000 0.31000   1
   4  -9  -2 5.44000 0.30000   1
  -4   9   2 5.43000 0.29000   1
  -4  -9   2 5.65000 0.33000   1
  -4   9   2 5.56000 0.28000   1
   4   9  -2 5.67000 0.30000   1
  -4  -9   2 5.34000 0.28000   1
   4  -9  -2 5.97000 0.31000   1
   4   9  -2 5.44000 0.30000   1
  -4  10   1 3.00000 0.24000   1
  -4  10   1 3.05000 0.22000   1
   4 -10  -1 3.06000 0.27000   1
   4 -10  -1 3.17000 0.23000   1
   4  10  -1 2.74000 0.22000   1
  -4 -10   1 3.12000 0.26000   1
   4  10  -1 2.94000 0.22000   1
  -4 -10   1 3.08000 0.23000   1
  -6  -2   1 12.7400 0.45000   1
   6   2  -1 11.0900 0.62000   1
   6  -2  -1 10.5600 0.51000   1
   6  -2  -1 10.6000 0.54000   1
  -6  -2   1 11.7500 0.41000   1
  -6   2   1 11.9600 0.45000   1
   6   2  -1 11.1200 0.55000   1
  -6   2   0 8.81000 0.60000   1
  -6  -2   0 9.35000 0.60000   1
  -6   2   0 9.41000 0.40000   1
   6  -2   0 8.69000 0.44000   1
   6   2   0 8.79000 0.46000   1
   6   2   0 8.68000 0.45000   1
  -6  -2   0 8.83000 0.56000   1
  -2 -10   3 5.21000 0.29000   1
  -2 -10   3 4.92000 0.29000   1
   2  10  -3 4.94000 0.30000   1
   2  10  -3 4.83000 0.27000   1
   2 -10  -3 5.02000 0.30000   1
  -2  10   3 4.87000 0.27000   1
   2 -10  -3 4.98000 0.28000   1
  -2  10   3 5.02000 0.28000   1
  -2   5  -4 4.18000 0.24000   1
  -2  -5  -4 4.08000 0.25000   1
   2   5   4 4.14000 0.36000   1
   2  -5   4 3.68000 0.30000   1
   2  -5   4 4.21000 0.29000   1
  -2   5  -4 4.19000 0.33000   1
   2   5   4 4.31000 0.33000   1
   2   5   4 4.03000 0.26000   1
   4   7  -3 2.05000 0.21000   1
  -4  -7   3 1.78000 0.17000   1
   4  -7  -3 2.14000 0.21000   1
   4   7  -3 1.89000 0.19000   1
  -4   7   3 1.98000 0.22000   1
   4  -7  -3 1.95000 0.20000   1
  -4  -7   3 2.12000 0.22000   1
  -4   7   3 2.01000 0.18000   1
  -1  13  -1 6.00000 0.31000   1
   1  13   1 6.06000 0.32000   1
  -1  13  -1 5.84000 0.30000   1
   1 -13   1 5.83000 0.31000   1
   1  13   1 5.81000 0.30000   1
   1 -13   1 6.15000 0.32000   1
  -1 -13  -1 5.95000 0.30000   1
  -1 -13  -1 5.80000 0.31000   1
  -1 -12  -2 0.29000 0.13000   1
   1  12   2 0.37000 0.13000   1
  -1  12  -2 0.32000 0.19000   1
   1 -12   2 0.26000 0.14000   1
  -1  12  -2 0.26000 0.13000   1
   1  12   2 0.26000 0.14000   1
  -1 -12  -2 0.21000 0.14000   1
   1 -12   2 0.28000 0.13000   1
   4  -4   3 0.47000 0.16000   1
  -4   4  -3 0.48000 0.12000   1
  -4  -4  -3 0.50000 0.12000   1
  -4   0   4 4.66000 0.31000   1
  -4   0   4 4.70000 0.30000   1
   3  -9  -3 0.87000 0.16000   1
  -3  -9   3 0.97000 0.15000   1
  -3   9   3 1.01000 0.16000   1
   3   9  -3 0.96000 0.16000   1
   3  -9  -3 0.93000 0.17000   1
  -3   9   3 0.96000 0.18000   1
  -3  -9   3 0.99000 0.15000   1
   3   9  -3 0.91000 0.15000   1
  -2   7   4 9.87000 0.43000   1
  -2  -7   4 8.86000 0.43000   1
  -2   7   4 9.71000 0.43000   1
   2   7  -4 9.63000 0.42000   1
   2   7  -4 9.66000 0.39000   1
  -2  -7   4 9.92000 0.41000   1
   2  -7  -4 9.51000 0.40000   1
   2  -7  -4 9.45000 0.51000   1
  -3 -10  -2 5.64000 0.30000   1
  -3  10  -2 5.46000 0.29000   1
  -3  10  -2 5.36000 0.29000   1
   3 -10   2 5.32000 0.30000   1
   3  10   2 5.39000 0.28000   1
   3 -10   2 5.52000 0.34000   1
   3  10   2 5.46000 0.37000   1
  -3 -10  -2 5.64000 0.35000   1
  -4  -1   4 23.5400 0.72000   1
  -4  -1   4 23.1700 0.72000   1
  -4  -1   4 24.2400 0.72000   1
  -4   1   4 23.5200 0.80000   1
  -4   1   4 24.8200 0.73000   1
  -4  -1   4 25.3100 0.73000   1
  -4   1   4 25.5800 0.70000   1
   4   8   2 15.5500 0.58000   1
   4   8   2 14.9900 0.56000   1
  -4  -8  -2 15.4900 0.48000   1
  -4   8  -2 15.7300 0.50000   1
   4  -8   2 15.5500 0.55000   1
  -4  -8  -2 15.9900 0.56000   1
   4  -8   2 15.0200 0.64000   1
  -4   8  -2 15.4700 0.50000   1
   1  -7   4 3.55000 0.24000   1
   1   7   4 3.53000 0.30000   1
   1   7   4 3.60000 0.27000   1
  -1   7  -4 3.85000 0.26000   1
  -1  -7  -4 3.71000 0.23000   1
  -1   7  -4 3.55000 0.23000   1
   1  -7   4 3.48000 0.27000   1
   1   7   4 3.38000 0.21000   1
  -6   3   1 0.60000 0.12000   1
   6  -3  -1 0.68000 0.17000   1
   6   3  -1 0.64000 0.13000   1
   6   3  -1 0.59000 0.13000   1
  -6  -3   0 6.14000 0.65000   1
  -6   3   0 6.42000 0.32000   1
   6   3   0 5.97000 0.41000   1
   6   3   0 5.67000 0.37000   1
   6  -3   0 5.70000 0.36000   1
   5  -7   1 0.26000 0.13000   1
   5   7   1 0.33000 0.15000   1
   5  -7   1 0.22000 0.14000   1
  -5   7  -1 0.27000 0.12000   1
   5   7   1 0.31000 0.15000   1
  -5  -7  -1 0.25000 0.17000   1
  -5  -7  -1 0.30000 0.19000   1
  -5   7  -1 0.35000 0.13000   1
   5  -8   0 27.5200 0.81000   1
   5  -8   0 27.9500 0.85000   1
  -5   8   0 28.6000 0.71000   1
  -5   8   0 26.9100 0.68000   1
  -5  -8   0 28.0900 0.73000   1
   5   8   0 27.7600 0.75000   1
  -5  -8   0 27.5900 0.69000   1
   5   8   0 28.7900 0.89000   1
  -4   2   4 3.94000 0.28000   1
  -4   2   4 4.15000 0.27000   1
   4   2  -4 3.75000 0.29000   1
  -4  -2   4 3.74000 0.26000   1
  -3   0  -4 4.81000 0.26000   1
  -3   0  -4 4.36000 0.39000   1
  -3   0  -4 4.71000 0.26000   1
   3   0   4 4.30000 0.34000   1
   3  12   0 32.7200 0.79000   1
  -3  12   0 31.0500 0.74000   1
   3 -12   0 32.5000 0.81000   1
  -3 -12   0 31.8300 0.79000   1
   3  12   0 32.5300 0.78000   1
   3 -12   0 32.1400 0.77000   1
  -3  12   0 33.8300 0.86000   1
  -3 -12   0 32.8300 0.78000   1
   2  13   0 21.0800 0.59000   1
  -2  13   0 19.9600 0.57000   1
   2 -13   0 20.1300 0.58000   1
  -2 -13   0 20.5400 0.60000   1
  -2 -13   0 20.8900 0.64000   1
  -2  13   0 20.7600 0.61000   1
   2  13   0 20.9200 0.65000   1
   2 -13   0 21.0400 0.63000   1
   3 -11  -2 18.4500 0.59000   1
   3 -11  -2 17.5200 0.56000   1
  -3 -11   2 17.6800 0.58000   1
  -3  11   2 18.2500 0.55000   1
   3  11  -2 17.9600 0.57000   1
   3  11  -2 18.1300 0.55000   1
  -3 -11   2 18.1600 0.57000   1
  -3  11   2 17.6800 0.59000   1
   5  -8  -1 1.93000 0.20000   1
  -5   8   1 1.86000 0.20000   1
  -5   8   1 1.69000 0.19000   1
   5  -8  -1 1.81000 0.18000   1
   5   8  -1 1.80000 0.24000   1
  -5  -8   1 1.87000 0.19000   1
  -5  -8   1 1.83000 0.23000   1
   5   8  -1 1.86000 0.18000   1
  -3   1  -4 1.69000 0.45000   1
  -3  -1  -4 1.97000 0.18000   1
  -3   1  -4 2.09000 0.18000   1
  -3  -1  -4 2.10000 0.20000   1
  -3   1  -4 2.07000 0.19000   1
  -2 -12   2 4.81000 0.27000   1
  -2  12   2 4.79000 0.27000   1
   2 -12  -2 4.65000 0.27000   1
   2  12  -2 4.95000 0.28000   1
   2  12  -2 4.83000 0.27000   1
  -2  12   2 4.87000 0.26000   1
  -2 -12   2 4.87000 0.27000   1
   2 -12  -2 4.97000 0.28000   1
  -1  -8   4 8.87000 0.42000   1
   1   8  -4 8.97000 0.40000   1
   1   8  -4 9.22000 0.39000   1
  -1  -8   4 9.05000 0.41000   1
  -1   8   4 8.79000 0.42000   1
   1  -8  -4 9.56000 0.45000   1
  -1   8   4 9.07000 0.37000   1
   1  -8  -4 9.08000 0.39000   1
   5   4  -3 7.13000 0.37000   1
  -5  -4   3 6.78000 0.78000   1
  -5   4   3 6.57000 0.46000   1
   5  -4  -3 6.97000 0.57000   1
  -5  -4   3 6.65000 0.38000   1
   0   8  -4 0.26000 0.11000   1
   0   8  -4 0.28000 0.18000   1
   0  -8   4 0.28000 0.11000   1
   0  -8   4 0.22000 0.13000   1
   0   8   4 0.26000 0.14000   1
   0   8   4 0.30000 0.11000   1
   0  -8  -4 0.32000 0.12000   1
   0  -8  -4 0.27000 0.16000   1
  -3  -6   4 0.04000 0.11000   1
  -3   6   4 0.06000 0.10000   1
   5  -7  -2 -0.0300 0.13000   1
  -5   7   2 -0.0300 0.12000   1
  -5  -7   2 0.04000 0.10000   1
   3   2   4 1.64000 0.23000   1
   3  -2   4 1.20000 0.27000   1
   3   2   4 1.38000 0.29000   1
  -3   2  -4 1.51000 0.32000   1
  -3  -2  -4 1.56000 0.15000   1
  -3   2  -4 1.60000 0.16000   1
  -3   2  -4 1.70000 0.17000   1
  -3  -2  -4 1.61000 0.15000   1
   0  11  -3 5.91000 0.31000   1
   0 -11   3 5.97000 0.32000   1
   0 -11   3 5.79000 0.35000   1
   0  11  -3 5.82000 0.34000   1
   0  11   3 6.11000 0.32000   1
   0 -11  -3 5.94000 0.35000   1
   0 -11  -3 6.03000 0.33000   1
   0  11   3 6.19000 0.35000   1
   3 -12  -1 0.18000 0.17000   1
  -3  12   1 0.29000 0.18000   1
   3  12  -1 0.23000 0.17000   1
  -3  12   1 0.22000 0.12000   1
   3  12  -1 0.15000 0.12000   1
   3 -12  -1 0.17000 0.12000   1
  -3 -12   1 0.16000 0.13000   1
  -3 -12   1 0.17000 0.16000   1
  -4  -5  -3 0.07000 0.12000   1
  -4   5  -3 0.08000 0.14000   1
   4  -5   3 0.07000 0.11000   1
   3  -8   3 2.43000 0.20000   1
  -3   8  -3 2.45000 0.20000   1
  -3  -8  -3 2.58000 0.20000   1
   3   8   3 2.42000 0.22000   1
  -3   8  -3 2.41000 0.20000   1
   3  -8   3 2.32000 0.22000   1
   3   8   3 2.23000 0.22000   1
  -3  -8  -3 2.22000 0.24000   1
   4 -10   1 17.9800 0.64000   1
  -4  10  -1 18.5900 0.66000   1
  -4  10  -1 18.4300 0.65000   1
   4 -10   1 18.6300 0.66000   1
   4  10   1 17.9100 0.63000   1
  -4 -10  -1 17.9700 0.60000   1
  -4 -10  -1 17.9800 0.63000   1
   4  10   1 18.9900 0.68000   1
  -4  -3   4 9.65000 0.60000   1
  -4  -3   4 9.71000 0.60000   1
  -4   3   4 9.37000 0.49000   1
   4   3  -4 9.02000 0.49000   1
  -4   3   4 9.66000 0.44000   1
  -4  -3   4 8.97000 0.45000   1
  -4   3   4 8.99000 0.46000   1
   1  11  -3 5.10000 0.32000   1
   1  11  -3 5.04000 0.29000   1
  -1 -11   3 5.06000 0.31000   1
  -1 -11   3 5.10000 0.29000   1
   1 -11  -3 5.09000 0.30000   1
   1 -11  -3 4.99000 0.34000   1
  -1  11   3 5.18000 0.30000   1
  -1  11   3 5.02000 0.28000   1
  -6   0   2 67.8500 2.00000   1
   2   6   4 6.32000 0.33000   1
  -2   6  -4 6.20000 0.33000   1
  -2   6  -4 6.34000 0.35000   1
   2   6   4 6.15000 0.38000   1
   2  -6   4 6.27000 0.40000   1
   2   6   4 6.44000 0.45000   1
   2  -6   4 6.41000 0.35000   1
  -2  -6  -4 6.16000 0.32000   1
  -2  13   1 27.3100 0.80000   1
  -2 -13   1 28.6700 0.85000   1
  -2 -13   1 28.0700 0.87000   1
   2  13  -1 27.8700 0.84000   1
  -2  13   1 29.2600 0.84000   1
   2  13  -1 29.2900 0.86000   1
   2 -13  -1 27.5100 0.84000   1
   2 -13  -1 29.2000 0.88000   1
   6  -4  -1 0.26000 0.11000   1
   6   4  -1 0.23000 0.16000   1
  -6   4   1 0.28000 0.10000   1
   6   4  -1 0.33000 0.16000   1
  -6  -4   0 23.7000 0.77000   1
  -6   4   0 24.3500 0.81000   1
   6  -4   0 26.2900 0.95000   1
   6   4   0 23.9500 0.89000   1
   6  -4   0 23.0300 0.88000   1
  -6   4   0 25.1000 0.77000   1
   6   4   0 22.6000 0.95000   1
  -5   5  -2 1.76000 0.18000   1
   5   5   2 1.92000 0.22000   1
   5  -5   2 1.76000 0.20000   1
  -5   5  -2 1.91000 0.19000   1
   5   5   2 1.84000 0.21000   1
   5  -5   2 1.70000 0.18000   1
  -5  -5  -2 1.71000 0.21000   1
   6   0   1 0.06000 0.15000   1
   0 -14   0 33.5500 0.95000   1
   0  14   0 33.1700 0.95000   1
   0  14   0 32.6800 0.91000   1
   0 -14   0 32.4100 0.91000   1
  -6  -1  -1 5.07000 0.30000   1
   6  -1   1 4.44000 0.33000   1
  -6  -1  -1 4.20000 0.57000   1
  -6   1  -1 5.26000 0.31000   1
   1   0  -5 0.00000 0.13000   1
  -3  -3  -4 0.11000 0.11000   1
  -3   3  -4 0.17000 0.11000   1
  -3  -3  -4 0.16000 0.11000   1
  -1   1   5 1.63000 0.22000   1
  -1   1   5 1.58000 0.17000   1
  -1  -1   5 1.37000 0.17000   1
  -1   1   5 1.47000 0.20000   1
  -1  -1   5 1.46000 0.21000   1
  -6  -2   2 7.09000 0.44000   1
   6   2  -2 8.34000 0.42000   1
  -4   8   3 2.23000 0.23000   1
   4  -8  -3 2.21000 0.21000   1
   4  -8  -3 2.07000 0.21000   1
  -4  -8   3 2.13000 0.18000   1
  -4   8   3 2.17000 0.18000   1
   4   8  -3 2.20000 0.20000   1
   4   8  -3 2.24000 0.21000   1
  -4  -8   3 2.25000 0.20000   1
  -2  13  -1 5.13000 0.29000   1
   2  13   1 5.32000 0.33000   1
   2 -13   1 5.21000 0.30000   1
  -2 -13  -1 5.24000 0.29000   1
   2  13   1 4.99000 0.29000   1
  -2  13  -1 5.55000 0.31000   1
   2 -13   1 5.13000 0.31000   1
  -2 -13  -1 5.14000 0.31000   1
   2 -10   3 19.2900 0.67000   1
  -2  10  -3 19.2700 0.65000   1
  -2  10  -3 19.5100 0.67000   1
   2 -10   3 19.3000 0.72000   1
   2  10   3 19.9100 0.77000   1
   2  10   3 18.7400 0.62000   1
  -2 -10  -3 19.6800 0.68000   1
  -2 -10  -3 19.3800 0.70000   1
   2  -8  -4 76.2100 1.12000   1
  -2   8   4 75.0100 1.76000   1
  -2  -8   4 76.9400 1.12000   1
   2   8  -4 72.4600 1.72000   1
   2   8  -4 77.7400 1.15000   1
  -2   8   4 76.4100 1.20000   1
   2  -8  -4 76.4200 1.23000   1
  -2  -8   4 72.7400 1.81000   1
  -5   5   3 41.8400 1.11000   1
   5  -5  -3 41.2000 1.12000   1
  -5   5   3 42.3000 1.24000   1
   5  -5  -3 42.5100 1.36000   1
   5   5  -3 46.0900 1.34000   1
  -5  -5   3 42.1400 1.22000   1
  -5  -5   3 40.5100 1.16000   1
  -4  10   2 1.96000 0.18000   1
   4 -10  -2 1.94000 0.20000   1
  -4  10   2 2.09000 0.20000   1
   4 -10  -2 2.25000 0.21000   1
   4  10  -2 2.00000 0.20000   1
   4  10  -2 2.05000 0.19000   1
  -4 -10   2 2.03000 0.19000   1
  -4 -10   2 2.20000 0.20000   1
   4  -4  -4 0.50000 0.15000   1
  -4   4   4 0.48000 0.14000   1
  -4   4   4 0.56000 0.12000   1
  -4  -4   4 0.51000 0.11000   1
  -4  -4   4 0.43000 0.15000   1
   4   4  -4 0.42000 0.12000   1
  -1  -2   5 2.53000 0.23000   1
  -1   2   5 2.70000 0.23000   1
  -1   2   5 2.84000 0.23000   1
  -1   2   5 2.79000 0.25000   1
  -1  -2   5 2.86000 0.23000   1
   4 -11   0 1.03000 0.17000   1
  -4  11   0 1.06000 0.16000   1
   4 -11   0 1.06000 0.18000   1
  -4  11   0 1.09000 0.20000   1
   4  11   0 1.23000 0.22000   1
  -4 -11   0 1.12000 0.16000   1
  -4 -11   0 1.08000 0.17000   1
   4  11   0 1.04000 0.17000   1
   0 -13   2 7.36000 0.37000   1
   0 -13  -2 7.39000 0.40000   1
   0 -13   2 7.13000 0.36000   1
   0 -13  -2 7.07000 0.36000   1
   0  13   2 7.36000 0.38000   1
   0  13  -2 7.38000 0.38000   1
   0  13  -2 7.23000 0.36000   1
   0  13   2 7.44000 0.36000   1
   3  12   1 8.52000 0.39000   1
   3 -12   1 9.13000 0.42000   1
   3  12   1 8.88000 0.41000   1
  -3 -12  -1 8.39000 0.40000   1
  -3 -12  -1 8.71000 0.39000   1
  -3  12  -1 8.70000 0.39000   1
   3 -12   1 8.55000 0.41000   1
  -3  12  -1 8.85000 0.39000   1
   1 -14   0 0.03000 0.14000   1
  -1 -14   0 0.03000 0.12000   1
  -1  14   0 0.03000 0.12000   1
   1  14   0 0.05000 0.13000   1
  -1  14   0 0.01000 0.12000   1
   1  14   0 0.18000 0.18000   1
   1 -14   0 0.02000 0.12000   1
  -1 -14   0 0.00000 0.13000   1
   2 -12   2 3.67000 0.25000   1
   2  12   2 3.60000 0.25000   1
  -2 -12  -2 3.50000 0.25000   1
   2 -12   2 3.58000 0.30000   1
  -2 -12  -2 3.69000 0.24000   1
  -2  12  -2 3.59000 0.24000   1
   2  12   2 3.71000 0.24000   1
  -2  12  -2 3.67000 0.24000   1
   1  -8   4 52.0800 1.45000   1
  -1   8  -4 53.0800 1.34000   1
  -1   8  -4 53.4800 1.40000   1
   1  -8   4 52.5600 1.36000   1
   1   8   4 53.0800 1.30000   1
  -1  -8  -4 54.4800 1.36000   1
  -1  -8  -4 50.7000 1.39000   1
   1   8   4 54.0300 1.47000   1
   1 -11   3 6.42000 0.33000   1
  -1  11  -3 6.33000 0.32000   1
  -1  11  -3 6.50000 0.34000   1
   1 -11   3 6.09000 0.35000   1
   1  11   3 6.23000 0.32000   1
  -1 -11  -3 6.13000 0.33000   1
  -1 -11  -3 6.05000 0.34000   1
   1  11   3 6.22000 0.37000   1
   0   2   5 14.4600 0.72000   1
   0  -2   5 14.5400 0.60000   1
   0   2   5 16.0200 0.66000   1
   0   2  -5 14.6700 0.60000   1
   6   3  -2 2.47000 0.24000   1
   6   3  -2 2.50000 0.23000   1
  -4  11   1 0.23000 0.12000   1
   4 -11  -1 0.25000 0.13000   1
   4  11  -1 0.26000 0.18000   1
  -4 -11   1 0.21000 0.19000   1
   4 -11  -1 0.18000 0.14000   1
  -4  11   1 0.21000 0.14000   1
  -4 -11   1 0.22000 0.13000   1
   4  11  -1 0.20000 0.13000   1
   1  13  -2 52.6300 1.31000   1
  -1 -13   2 53.6800 1.35000   1
   1  13  -2 55.5200 1.42000   1
   1 -13  -2 53.7600 1.38000   1
  -1  13   2 53.6500 1.34000   1
  -1  13   2 55.1100 1.37000   1
   1 -13  -2 56.0300 1.43000   1
  -1 -13   2 52.9900 1.35000   1
   5  -8   1 2.66000 0.24000   1
  -5   8  -1 2.62000 0.23000   1
   5  -8   1 2.69000 0.26000   1
  -5   8  -1 2.65000 0.20000   1
  -5  -8  -1 2.61000 0.24000   1
  -5  -8  -1 2.56000 0.23000   1
   5   8   1 2.68000 0.24000   1
   5   8   1 2.54000 0.22000   1
  -4   9  -2 12.5500 0.50000   1
  -4  -9  -2 12.1600 0.47000   1
   4   9   2 12.1600 0.49000   1
   4  -9   2 11.4400 0.55000   1
   4   9   2 11.9300 0.55000   1
  -4  -9  -2 12.5300 0.58000   1
   4  -9   2 12.1600 0.51000   1
  -4   9  -2 11.5700 0.48000   1
  -6  -5   1 2.46000 0.37000   1
   6   5  -1 1.97000 0.23000   1
   6   5  -1 2.28000 0.24000   1
  -6   5   1 2.70000 0.27000   1
   6  -5  -1 2.16000 0.23000   1
   6  -5  -1 2.62000 0.47000   1
  -6   5   1 2.33000 0.19000   1
   4  -6   3 14.5900 0.63000   1
   4  -6   3 14.7000 0.56000   1
  -4  -6  -3 14.6800 0.52000   1
   4   6   3 14.3600 0.73000   1
  -4   6  -3 14.9900 0.56000   1
  -4   6  -3 15.2600 0.55000   1
   4   6   3 15.1800 0.66000   1
  -3  10   3 13.6000 0.54000   1
  -3 -10   3 13.4500 0.52000   1
   3 -10  -3 13.8200 0.54000   1
   3  10  -3 13.8100 0.54000   1
   3 -10  -3 13.4200 0.55000   1
  -3  10   3 13.7600 0.52000   1
   3  10  -3 13.7400 0.52000   1
  -3 -10   3 14.2600 0.54000   1
   6   5   0 0.94000 0.17000   1
   6   5   0 0.93000 0.17000   1
   6  -5   0 0.87000 0.16000   1
  -6   5   0 0.98000 0.15000   1
   2 -11  -3 18.0000 0.63000   1
  -2  11   3 18.4800 0.62000   1
  -2 -11   3 19.3500 0.65000   1
   2  11  -3 18.4100 0.65000   1
  -2 -11   3 18.0600 0.63000   1
  -2  11   3 18.7300 0.64000   1
   2 -11  -3 17.9600 0.69000   1
   2  11  -3 19.1400 0.71000   1
   0 -14  -1 13.3000 0.51000   1
   0  14  -1 13.0800 0.51000   1
   0 -14  -1 13.7800 0.53000   1
   0 -14   1 13.4600 0.51000   1
   0  14  -1 12.8700 0.49000   1
   0  14   1 13.4800 0.52000   1
   0  14   1 13.0400 0.49000   1
   0 -14   1 12.7500 0.49000   1
   3  -7  -4 35.4200 1.18000   1
  -3  -7   4 32.8700 0.95000   1
   3   7  -4 33.1600 1.11000   1
  -3  -7   4 35.7800 1.00000   1
  -3   7   4 34.5600 0.98000   1
   3  -7  -4 34.7200 0.98000   1
  -3   7   4 33.8300 0.98000   1
   3   7  -4 33.0100 0.96000   1
   6   3   1 42.2100 1.28000   1
  -6   3  -1 45.0100 1.47000   1
  -6   3  -1 46.5100 1.37000   1
  -6  -3  -1 44.6700 1.42000   1
  -6  -3  -1 44.0300 1.81000   1
   6  -3   1 39.2800 1.20000   1
   6   3   1 41.0600 1.24000   1
  -2   0   5 0.02000 0.09000   1
  -3   4  -4 13.1000 0.51000   1
  -3  -4  -4 12.1800 0.53000   1
   3   4   4 12.9700 0.76000   1
  -3   4  -4 13.5200 1.01000   1
   3  -4   4 12.6600 0.81000   1
   3   4   4 13.8000 0.85000   1
   3  -4   4 12.8800 0.57000   1
   5  -9   0 0.01000 0.12000   1
   5   9   0 0.01000 0.13000   1
   5   9   0 0.00000 0.12000   1
  -2  -1   5 2.28000 0.20000   1
  -2   1   5 2.25000 0.19000   1
  -2  -1   5 2.20000 0.19000   1
  -2   1   5 2.23000 0.19000   1
   2   1  -5 2.21000 0.21000   1
  -2  -1   5 2.18000 0.37000   1
  -2   1   5 1.98000 0.35000   1
  -2   1   5 2.35000 0.23000   1
   1   3  -5 18.9900 0.80000   1
  -1   3   5 19.3400 1.10000   1
  -1   3   5 19.1900 1.03000   1
  -1  -3   5 19.2000 0.72000   1
  -1  -3   5 15.7200 0.81000   1
  -1   3   5 17.6400 0.69000   1
  -1  -3   5 18.8900 0.68000   1
   3 -11   2 1.01000 0.19000   1
   3 -11   2 0.93000 0.17000   1
  -3  11  -2 0.89000 0.15000   1
   3  11   2 1.04000 0.18000   1
  -3 -11  -2 1.00000 0.16000   1
   3  11   2 1.02000 0.16000   1
  -3  11  -2 0.98000 0.16000   1
  -3 -11  -2 0.90000 0.17000   1
   5  -6   2 12.0400 0.51000   1
  -5   6  -2 11.7500 0.48000   1
  -5  -6  -2 12.8300 0.50000   1
   5   6   2 12.2600 0.59000   1
  -5   6  -2 12.2900 0.49000   1
   5  -6   2 11.6300 0.55000   1
   5   6   2 11.9500 0.58000   1
  -5   8   2 0.28000 0.11000   1
   5  -8  -2 0.42000 0.15000   1
  -5   8   2 0.27000 0.13000   1
   5  -8  -2 0.33000 0.12000   1
  -5  -8   2 0.26000 0.12000   1
   5   8  -2 0.31000 0.15000   1
  -5  -8   2 0.27000 0.13000   1
   5   8  -2 0.29000 0.12000   1
   5  -9  -1 0.03000 0.14000   1
  -5   9   1 0.03000 0.13000   1
   5  -9  -1 0.04000 0.16000   1
  -5  -9   1 0.05000 0.16000   1
   5   9  -1 0.02000 0.13000   1
   5   9  -1 0.07000 0.12000   1
  -5  -9   1 -0.0200 0.17000   1
   2  -7   4 22.9000 0.76000   1
   2  -7   4 21.6500 0.77000   1
   2   7   4 21.8800 0.79000   1
  -2   7  -4 22.2000 0.72000   1
  -2   7  -4 21.2900 0.69000   1
  -2  -7  -4 20.8200 0.69000   1
   2   7   4 22.3200 0.84000   1
   2   7   4 21.4300 0.69000   1
   1   9  -4 1.05000 0.17000   1
   1   9  -4 1.01000 0.15000   1
  -1   9   4 0.98000 0.15000   1
   1  -9  -4 0.89000 0.15000   1
  -1  -9   4 1.02000 0.16000   1
  -1   9   4 0.99000 0.17000   1
   1  -9  -4 1.08000 0.19000   1
  -1  -9   4 0.97000 0.15000   1
   0  -3   5 0.45000 0.14000   1
  -1  14   1 26.2400 0.78000   1
   1  14  -1 25.4100 0.80000   1
   1  14  -1 25.7100 0.77000   1
  -1  14   1 24.9700 0.78000   1
  -1 -14   1 25.3700 0.77000   1
  -1 -14   1 25.6100 0.80000   1
   1 -14  -1 26.9400 0.83000   1
   1 -14  -1 25.7000 0.79000   1
   0  -9  -4 0.81000 0.18000   1
   0   9  -4 0.81000 0.16000   1
   0   9   4 0.73000 0.17000   1
   0   9  -4 0.82000 0.14000   1
   0  -9  -4 0.79000 0.18000   1
   0  -9   4 0.78000 0.14000   1
   0   9   4 0.74000 0.14000   1
   0  -9   4 0.84000 0.16000   1
  -2   2   5 2.06000 0.34000   1
  -2  -2   5 2.06000 0.30000   1
  -2   2   5 2.56000 0.20000   1
  -2   2   5 2.05000 0.35000   1
   2   2  -5 2.09000 0.37000   1
  -2  -2   5 2.49000 0.20000   1
  -2  -2   5 2.30000 0.22000   1
  -1 -13  -2 1.59000 0.23000   1
  -1 -13  -2 1.53000 0.20000   1
  -1  13  -2 1.69000 0.19000   1
   1  13   2 1.57000 0.18000   1
   1 -13   2 1.73000 0.19000   1
  -1  13  -2 1.56000 0.18000   1
   1 -13   2 1.57000 0.19000   1
   1  13   2 1.67000 0.22000   1
   4   5  -4 10.4800 0.50000   1
   4  -5  -4 10.6100 0.45000   1
  -4   5   4 10.7600 0.46000   1
  -4  -5   4 10.3600 0.47000   1
  -4   5   4 11.4700 0.50000   1
  -4   5   4 10.2900 0.55000   1
  -4  -5   4 11.5000 0.48000   1
  -3  -9  -3 13.9800 0.61000   1
   3   9   3 13.8200 0.59000   1
   3  -9   3 13.5200 0.59000   1
   3   9   3 14.0800 0.54000   1
  -3  -9  -3 13.9400 0.54000   1
  -3   9  -3 13.7100 0.55000   1
   3  -9   3 13.7100 0.54000   1
  -3   9  -3 13.6100 0.52000   1
  -6   4   2 0.84000 0.13000   1
   6   4  -2 0.79000 0.13000   1
   6  -4  -2 0.90000 0.13000   1
   6   4  -2 0.79000 0.17000   1
  -6  -4   2 0.89000 0.29000   1
   1   0   5 1.10000 0.58000   1
   1 -14   1 4.42000 0.29000   1
  -1 -14  -1 4.17000 0.26000   1
  -1  14  -1 4.44000 0.30000   1
  -1  14  -1 4.47000 0.27000   1
   1 -14   1 3.95000 0.25000   1
   1  14   1 4.18000 0.26000   1
   1  14   1 4.07000 0.25000   1
  -1 -14  -1 4.57000 0.29000   1
   5  -6  -3 5.70000 0.36000   1
   5  -6  -3 5.20000 0.37000   1
  -5   6   3 4.94000 0.36000   1
  -5  -6   3 5.51000 0.38000   1
   5   6  -3 5.93000 0.33000   1
  -5   6   3 5.01000 0.34000   1
  -5  -6   3 5.39000 0.30000   1
   6   4   1 31.5100 1.13000   1
   6  -4   1 35.1100 1.10000   1
  -6   4  -1 34.2300 1.61000   1
  -6  -4  -1 34.6500 1.20000   1
   6   4   1 34.0300 1.23000   1
   6  -4   1 32.0200 1.17000   1
  -6   4  -1 34.8400 0.98000   1
  -1  -1  -5 2.64000 0.24000   1
  -3 -12   2 0.76000 0.15000   1
  -3  12   2 0.86000 0.16000   1
  -3 -12   2 0.88000 0.21000   1
   3  12  -2 0.86000 0.17000   1
  -3  12   2 0.85000 0.15000   1
   3  12  -2 0.78000 0.15000   1
   3 -12  -2 0.77000 0.16000   1
   3 -12  -2 0.82000 0.16000   1
  -1   4   5 12.8300 0.75000   1
  -1  -4   5 12.7200 0.56000   1
  -1  -4   5 10.5400 0.57000   1
  -1   4   5 12.5300 0.70000   1
   1   4  -5 12.9400 0.57000   1
   1  -4  -5 12.6200 0.52000   1
  -1   4   5 11.9800 0.52000   1
  -2   3   5 1.67000 0.30000   1
  -2   3   5 1.56000 0.19000   1
  -2  -3   5 1.61000 0.17000   1
   2   3  -5 1.67000 0.20000   1
  -2  -3   5 1.62000 0.19000   1
  -2  -3   5 1.66000 0.19000   1
  -2   3   5 1.65000 0.20000   1
   3  -5   4 20.8200 0.81000   1
  -3   5  -4 21.1400 0.76000   1
   3   5   4 21.7100 0.81000   1
  -3   5  -4 22.2700 0.74000   1
   3   5   4 23.2800 0.87000   1
  -3  -5  -4 21.0100 0.72000   1
   3  -5   4 22.1600 0.82000   1
  -3 -13   0 4.24000 0.26000   1
   3  13   0 4.04000 0.26000   1
  -3  13   0 4.22000 0.25000   1
   3  13   0 4.14000 0.25000   1
   3 -13   0 4.00000 0.25000   1
   3 -13   0 3.98000 0.26000   1
  -3  13   0 3.79000 0.26000   1
  -3 -13   0 3.90000 0.26000   1
   4  11   1 0.78000 0.17000   1
   4 -11   1 0.76000 0.17000   1
  -4  11  -1 0.83000 0.15000   1
   4 -11   1 0.77000 0.16000   1
  -4 -11  -1 0.80000 0.17000   1
  -4  11  -1 0.88000 0.16000   1
  -4 -11  -1 0.96000 0.20000   1
   4  11   1 0.72000 0.21000   1
   1  -2   5 18.3000 1.33000   1
  -1   2  -5 19.4400 1.08000   1
   1   2   5 19.0500 1.10000   1
   1   2   5 22.6100 1.02000   1
   0  -4  -5 1.44000 0.16000   1
   0  -4   5 1.45000 0.16000   1
   0   4   5 1.34000 0.17000   1
   6   6  -1 40.8400 1.21000   1
  -6  -6   1 39.6200 1.09000   1
  -6   6   1 40.4900 1.06000   1
   6  -6  -1 38.1900 1.13000   1
  -6  -6   1 41.7200 1.13000   1
  -6   6   1 41.8600 1.11000   1
   6  -6  -1 40.8100 1.11000   1
   6   6   0 9.73000 0.51000   1
  -6  -6   0 10.8600 0.44000   1
  -6   6   0 10.2200 0.42000   1
   6  -6   0 10.5600 0.47000   1
   6  -6   0 10.3300 0.51000   1
   6   6   0 10.4000 0.51000   1
  -6   6   0 10.6700 0.47000   1
  -2 -13   2 0.23000 0.13000   1
  -2  13   2 0.17000 0.13000   1
   2  13  -2 0.12000 0.13000   1
   2  13  -2 0.14000 0.14000   1
  -2 -13   2 0.13000 0.13000   1
  -2  13   2 0.15000 0.13000   1
   2 -13  -2 0.15000 0.14000   1
   2 -13  -2 0.16000 0.14000   1
  -4   9   3 1.68000 0.23000   1
   4  -9  -3 1.73000 0.20000   1
  -4  -9   3 1.66000 0.17000   1
  -4   9   3 1.66000 0.20000   1
   4   9  -3 1.70000 0.22000   1
   4   9  -3 1.83000 0.24000   1
  -4  -9   3 1.87000 0.21000   1
   4  -9  -3 1.80000 0.20000   1
   0 -12   3 0.86000 0.16000   1
   0  12   3 0.92000 0.17000   1
   0 -12  -3 0.82000 0.17000   1
   0  12  -3 0.90000 0.16000   1
   0  12  -3 0.88000 0.15000   1
   0 -12  -3 1.01000 0.17000   1
   0 -12   3 0.86000 0.17000   1
   0  12   3 0.91000 0.15000   1
  -2  14   0 18.9400 0.63000   1
   2 -14   0 19.9800 0.74000   1
   2 -14   0 19.3100 0.66000   1
  -2 -14   0 18.7600 0.63000   1
  -2  14   0 19.5300 0.66000   1
   2  14   0 18.3100 0.62000   1
  -2 -14   0 19.4300 0.66000   1
   2  14   0 18.9700 0.67000   1
  -1  12   3 23.1400 0.75000   1
   1 -12  -3 22.8900 0.75000   1
   1  12  -3 22.6400 0.72000   1
  -1 -12   3 23.0700 0.73000   1
  -1  12   3 22.5400 0.72000   1
   1 -12  -3 23.8500 0.77000   1
  -1 -12   3 23.1000 0.74000   1
   1  12  -3 22.5000 0.76000   1
   4   7   3 1.47000 0.21000   1
   4  -7   3 1.45000 0.20000   1
  -4   7  -3 1.53000 0.18000   1
   4   7   3 1.33000 0.21000   1
   4   7   3 1.60000 0.18000   1
  -4  -7  -3 1.56000 0.17000   1
  -4   7  -3 1.45000 0.17000   1
   4  -7   3 1.52000 0.22000   1
   2   9  -4 1.72000 0.22000   1
   2  -9  -4 1.92000 0.20000   1
  -2  -9   4 1.80000 0.19000   1
  -2   9   4 1.91000 0.19000   1
  -2  -9   4 1.81000 0.18000   1
   2   9  -4 1.79000 0.19000   1
  -2   9   4 1.74000 0.19000   1
   2  -9  -4 1.85000 0.22000   1
   5   1   3 4.49000 0.34000   1
   5  -1   3 4.61000 0.34000   1
   5   1   3 4.88000 0.37000   1
  -5   1  -3 4.76000 0.29000   1
  -5  -1  -3 5.13000 0.30000   1
  -5   1  -3 5.16000 0.33000   1
  -5  -1  -3 5.02000 0.27000   1
  -3  13   1 0.13000 0.13000   1
   3  13  -1 0.03000 0.13000   1
   3 -13  -1 0.07000 0.13000   1
  -3 -13   1 0.12000 0.13000   1
   3 -13  -1 0.08000 0.14000   1
  -3  13   1 0.14000 0.13000   1
  -3 -13   1 0.13000 0.13000   1
   3  13  -1 0.13000 0.14000   1
   1   9   4 0.38000 0.18000   1
   1  -9   4 0.48000 0.13000   1
  -1  -9  -4 0.46000 0.16000   1
   1   9   4 0.49000 0.12000   1
  -1  -9  -4 0.32000 0.20000   1
   5  -7   2 10.0100 0.45000   1
  -5  -7  -2 10.1500 0.41000   1
  -5   7  -2 10.5800 0.44000   1
   5   7   2 9.97000 0.53000   1
  -5   7  -2 10.2200 0.44000   1
   5  -7   2 9.78000 0.48000   1
   5   7   2 9.88000 0.49000   1
   6  -5  -2 40.5500 1.13000   1
  -6  -5   2 38.1200 1.05000   1
  -6  -5   2 38.8800 1.05000   1
   6   5  -2 39.3600 1.19000   1
  -6   5   2 38.2400 1.18000   1
   6  -5  -2 39.7900 1.12000   1
  -6   5   2 36.4300 1.02000   1
   3  -8  -4 2.17000 0.21000   1
  -3  -8   4 2.11000 0.19000   1
   3  -8  -4 2.17000 0.22000   1
  -3   8   4 2.00000 0.19000   1
  -3   8   4 2.07000 0.20000   1
  -3  -8   4 2.18000 0.20000   1
   3   8  -4 2.02000 0.20000   1
   3   8  -4 2.00000 0.22000   1
   1  -3   5 24.9200 1.23000   1
  -1   3  -5 25.1100 1.13000   1
   1   3   5 29.2400 1.46000   1
   1   3   5 30.3400 1.46000   1
   5   9   1 0.24000 0.14000   1
  -5   9  -1 0.16000 0.13000   1
  -5  -9  -1 0.28000 0.18000   1
  -5   9  -1 0.18000 0.12000   1
   5  -9   1 0.18000 0.14000   1
   5   9   1 0.18000 0.15000   1
  -5  -9  -1 0.24000 0.15000   1
   5  -9   1 0.15000 0.14000   1
  -6  -5  -1 41.8400 1.11000   1
  -6   5  -1 39.9200 1.07000   1
   6  -5   1 39.8100 1.13000   1
  -6   5  -1 41.3400 1.16000   1
   6  -5   1 37.8100 1.26000   1
   6   5   1 38.7200 1.19000   1
   6   5   1 38.2900 1.21000   1
  -4   6   4 1.67000 0.19000   1
  -4  -6   4 1.74000 0.18000   1
   4   6  -4 1.78000 0.21000   1
  -4   6   4 1.76000 0.19000   1
   4  -6  -4 1.79000 0.19000   1
  -4   6   4 1.82000 0.19000   1
  -4  -6   4 1.92000 0.19000   1
   2  -4  -5 1.96000 0.19000   1
  -2   4   5 1.84000 0.18000   1
  -2  -4   5 2.08000 0.19000   1
  -2   4   5 1.98000 0.20000   1
  -2  -4   5 2.01000 0.25000   1
  -2   4   5 2.00000 0.20000   1
   2   4  -5 2.04000 0.21000   1
  -2  11  -3 0.61000 0.14000   1
  -2 -11  -3 0.79000 0.18000   1
   2 -11   3 0.61000 0.15000   1
  -2 -11  -3 0.56000 0.14000   1
   2  11   3 0.79000 0.18000   1
   2  11   3 0.64000 0.14000   1
  -2  11  -3 0.59000 0.20000   1
   2 -11   3 0.63000 0.16000   1
   2 -14  -1 3.93000 0.25000   1
  -2 -14   1 3.89000 0.25000   1
   2  14  -1 3.62000 0.24000   1
  -2  14   1 3.91000 0.25000   1
   2  14  -1 3.84000 0.25000   1
  -2 -14   1 4.03000 0.26000   1
  -2  14   1 3.78000 0.28000   1
   2 -14  -1 3.81000 0.26000   1
   4 -11  -2 0.39000 0.15000   1
   4  11  -2 0.40000 0.20000   1
  -4 -11   2 0.38000 0.14000   1
  -4 -11   2 0.42000 0.14000   1
   4 -11  -2 0.45000 0.14000   1
  -4  11   2 0.41000 0.14000   1
   4  11  -2 0.50000 0.14000   1
  -4  11   2 0.44000 0.13000   1
   1  -5  -5 14.4300 0.56000   1
  -1   5   5 15.0900 0.62000   1
   1   5  -5 15.0200 0.61000   1
  -1  -5   5 15.2700 0.63000   1
  -1   5   5 14.9900 0.61000   1
  -1  -5   5 12.2300 0.68000   1
  -1   5   5 14.3400 0.58000   1
  -2   8  -4 5.29000 0.32000   1
   2  -8   4 5.38000 0.35000   1
   2   8   4 5.07000 0.34000   1
   2   8   4 5.16000 0.30000   1
   2   8   4 5.18000 0.35000   1
   2  -8   4 5.12000 0.32000   1
  -2  -8  -4 5.22000 0.32000   1
  -2   8  -4 5.33000 0.30000   1
  -4 -10  -2 21.6700 0.68000   1
   4 -10   2 21.2100 0.86000   1
  -4  10  -2 21.6900 0.72000   1
   4  10   2 22.1100 0.76000   1
   4  10   2 21.6500 0.70000   1
  -4 -10  -2 22.0600 0.76000   1
  -4  10  -2 21.6000 0.70000   1
   4 -10   2 22.0200 0.75000   1
   5  -9  -2 0.06000 0.20000   1
  -5   9   2 0.08000 0.13000   1
  -5  -9   2 0.10000 0.13000   1
  -5   9   2 0.06000 0.10000   1
  -5  -9   2 0.10000 0.12000   1
   5   9  -2 0.08000 0.12000   1
   5   9  -2 0.08000 0.14000   1
  -3   1   5 16.4000 0.61000   1
   3   1  -5 15.3600 0.65000   1
  -3   1   5 17.7000 0.63000   1
  -3  -1   5 16.7000 0.58000   1
  -3   1   5 16.2700 0.61000   1
  -3  -1   5 16.5200 0.59000   1
  -3  -1   5 16.5700 0.61000   1
  -3   1   5 17.3600 0.64000   1
  -5   0   4 5.78000 0.43000   1
   0  -5   5 37.5500 1.07000   1
   0   5   5 36.1500 1.04000   1
   0   5  -5 38.7800 1.05000   1
   0   5   5 37.3500 1.25000   1
   0   5  -5 37.4300 1.11000   1
   0  -5   5 36.6300 1.12000   1
   0   5   5 39.1500 1.17000   1
   0  -5  -5 38.3400 1.03000   1
   4  12   0 2.53000 0.22000   1
   4 -12   0 2.64000 0.24000   1
  -4  12   0 2.49000 0.21000   1
  -4 -12   0 2.53000 0.25000   1
  -4 -12   0 2.49000 0.23000   1
  -4  12   0 2.57000 0.25000   1
   4 -12   0 2.32000 0.25000   1
   4  12   0 2.50000 0.22000   1
   5  -7  -3 37.4900 1.19000   1
   5  -7  -3 37.2500 1.04000   1
  -5   7   3 35.2400 1.09000   1
  -5  -7   3 35.5900 1.02000   1
  -5   7   3 36.4800 1.04000   1
   5   7  -3 38.2800 1.07000   1
  -5  -7   3 37.4500 1.07000   1
   5  10   0 0.27000 0.14000   1
  -5 -10   0 0.10000 0.13000   1
  -5  10   0 0.09000 0.19000   1
  -5  10   0 0.08000 0.17000   1
   5 -10   0 0.38000 0.16000   1
  -5 -10   0 0.13000 0.14000   1
   5  10   0 0.07000 0.13000   1
   5 -10   0 0.04000 0.19000   1
   3   6   4 7.98000 0.48000   1
   3   6   4 8.06000 0.47000   1
   3  -6   4 7.73000 0.44000   1
  -3  -6  -4 8.16000 0.38000   1
   3  -6   4 8.22000 0.47000   1
  -3   6  -4 8.03000 0.38000   1
  -3   6  -4 8.71000 0.51000   1
   3   6   4 8.16000 0.44000   1
   1  12   3 3.47000 0.25000   1
  -1 -12  -3 3.17000 0.26000   1
  -1  12  -3 3.10000 0.24000   1
   1  12   3 3.30000 0.23000   1
  -1  12  -3 3.13000 0.24000   1
   1 -12   3 3.05000 0.23000   1
  -1 -12  -3 3.19000 0.25000   1
   1 -12   3 3.53000 0.24000   1
   3  11  -3 9.72000 0.49000   1
   3  11  -3 9.71000 0.45000   1
  -3 -11   3 9.70000 0.43000   1
   3 -11  -3 9.73000 0.45000   1
   3 -11  -3 9.85000 0.44000   1
  -3  11   3 9.31000 0.42000   1
  -3 -11   3 9.42000 0.42000   1
  -3  11   3 9.68000 0.45000   1
   0 -15   0 0.15000 0.14000   1
   0  15   0 0.08000 0.13000   1
   0  15   0 0.02000 0.13000   1
   0 -15   0 0.04000 0.14000   1
   5 -10  -1 4.29000 0.28000   1
  -5 -10   1 4.25000 0.27000   1
   5  10  -1 4.44000 0.28000   1
   5 -10  -1 4.37000 0.32000   1
  -5  10   1 4.00000 0.25000   1
  -5 -10   1 4.28000 0.25000   1
   5  10  -1 3.88000 0.25000   1
  -5  10   1 4.21000 0.25000   1
  -5   3  -3 1.06000 0.17000   1
  -5  -3  -3 0.97000 0.18000   1
   3  13   1 17.0500 0.64000   1
  -3  13  -1 16.6400 0.60000   1
   3 -13   1 16.4600 0.61000   1
   3  13   1 16.3300 0.59000   1
  -3 -13  -1 16.7800 0.60000   1
   3 -13   1 16.4900 0.62000   1
  -3  13  -1 16.2500 0.57000   1
  -3 -13  -1 17.0700 0.67000   1
   4 -12  -1 27.9800 0.85000   1
  -4  12   1 27.1800 0.83000   1
  -4 -12   1 27.5300 0.83000   1
  -4 -12   1 27.2600 0.85000   1
   4  12  -1 27.8800 0.83000   1
  -4  12   1 28.1700 0.83000   1
   4 -12  -1 27.4600 0.86000   1
   4  12  -1 28.5600 0.90000   1
  -6  -1   3 1.63000 0.26000   1
  -2  13  -2 12.5200 0.54000   1
  -2 -13  -2 12.4600 0.49000   1
   2 -13   2 12.7200 0.53000   1
   2  13   2 12.4200 0.49000   1
  -2 -13  -2 12.3200 0.52000   1
   2  13   2 12.6200 0.58000   1
  -2  13  -2 12.0700 0.49000   1
   2 -13   2 12.4600 0.50000   1
   1   4   5 21.0500 1.03000   1
  -1   4  -5 21.7200 1.02000   1
   1  -4   5 21.5500 1.00000   1
   1   4   5 22.6300 1.40000   1
  -1  -4  -5 23.4300 0.79000   1
  -1 -10   4 5.15000 0.29000   1
   1 -10  -4 5.00000 0.33000   1
  -1  10   4 5.05000 0.33000   1
  -1 -10   4 4.82000 0.32000   1
   1  10  -4 5.53000 0.34000   1
   1  10  -4 5.37000 0.30000   1
   1 -10  -4 5.42000 0.33000   1
  -1  10   4 5.23000 0.30000   1
   2 -14   1 15.5000 0.59000   1
  -2 -14  -1 16.0800 0.59000   1
   2  14   1 15.6200 0.56000   1
  -2  14  -1 15.5300 0.56000   1
  -2 -14  -1 16.0400 0.62000   1
   2  14   1 16.3100 0.58000   1
   2 -14   1 15.6500 0.60000   1
  -2  14  -1 15.9100 0.59000   1
  -2 -12   3 0.32000 0.19000   1
  -2  12   3 0.20000 0.13000   1
   2  12  -3 0.19000 0.14000   1
   2  12  -3 0.29000 0.14000   1
  -2 -12   3 0.28000 0.14000   1
  -2  12   3 0.23000 0.13000   1
   2 -12  -3 0.23000 0.15000   1
   2 -12  -3 0.30000 0.14000   1
   0 -10   4 1.02000 0.19000   1
   0 -10  -4 0.95000 0.16000   1
   0  10   4 0.86000 0.17000   1
   0 -10  -4 1.30000 0.20000   1
   0 -10   4 0.99000 0.17000   1
   0  10  -4 0.91000 0.17000   1
   0  10  -4 0.99000 0.15000   1
   0  10   4 0.98000 0.15000   1
   6   0   2 1.97000 0.24000   1
  -6   0  -2 1.83000 0.31000   1
  -6   0  -2 2.40000 0.21000   1
   6   0   2 1.35000 0.33000   1
  -5  -2   4 5.00000 0.37000   1
  -5  -2   4 4.47000 0.37000   1
  -5  -2   4 4.77000 0.37000   1
  -5   2   4 4.70000 0.37000   1
  -6  -7   1 0.17000 0.12000   1
  -6   7   1 0.18000 0.11000   1
   6  -7  -1 0.23000 0.17000   1
   6   7  -1 0.18000 0.12000   1
   0  14   2 2.57000 0.25000   1
   0 -14  -2 2.71000 0.24000   1
   0  14   2 2.70000 0.22000   1
   0 -14  -2 2.96000 0.23000   1
   0 -14   2 2.66000 0.22000   1
   0 -14   2 2.45000 0.21000   1
   0  14  -2 2.31000 0.21000   1
   0  14  -2 2.62000 0.25000   1
  -6   7   0 0.57000 0.13000   1
   6  -7   0 0.78000 0.19000   1
   6   7   0 0.68000 0.16000   1
  -6   7   0 0.62000 0.15000   1
  -6  -7   0 0.63000 0.16000   1
   6  -7   0 0.54000 0.16000   1
  -6  -7   0 0.45000 0.14000   1
  -6  -1  -2 1.84000 0.37000   1
  -6   1  -2 1.83000 0.38000   1
   6   1   2 1.32000 0.42000   1
   6  -1   2 1.36000 0.30000   1
   6   1   2 1.87000 0.38000   1
  -3 -10  -3 0.14000 0.16000   1
  -3  10  -3 0.00000 0.11000   1
   3  10   3 0.06000 0.12000   1
   3 -10   3 0.11000 0.21000   1
   3  10   3 0.00000 0.16000   1
  -4   0  -4 23.3100 0.77000   1
  -4   0  -4 23.5200 0.83000   1
   4   0   4 23.0000 0.83000   1
  -4   0  -4 21.9400 0.74000   1
   3  12   2 24.7300 0.76000   1
  -3  12  -2 23.9500 0.77000   1
  -3  12  -2 23.9900 0.74000   1
   3  12   2 25.0700 0.82000   1
  -3 -12  -2 23.9300 0.79000   1
   3 -12   2 23.7200 0.81000   1
   3 -12   2 24.0400 0.77000   1
  -3 -12  -2 24.6000 0.75000   1
  -6  -2   3 13.4500 0.53000   1
  -6  -2   3 12.7500 0.50000   1
  -6   2   3 13.2200 0.53000   1
  -2  -5   5 0.21000 0.13000   1
  -2   5   5 0.23000 0.19000   1
  -2   5   5 0.21000 0.11000   1
  -2  -5   5 0.19000 0.11000   1
   2   5  -5 0.22000 0.14000   1
  -2   5   5 0.28000 0.14000   1
   2  -5  -5 0.17000 0.11000   1
  -6   6   2 1.69000 0.38000   1
   6  -6  -2 1.33000 0.24000   1
  -6  -6   2 1.87000 0.19000   1
   6  -6  -2 2.09000 0.19000   1
   6   6  -2 1.86000 0.21000   1
  -6   6   2 1.84000 0.18000   1
  -6  -6   2 1.89000 0.25000   1
   1 -14  -2 0.70000 0.17000   1
  -1  14   2 0.77000 0.20000   1
  -1 -14   2 0.60000 0.15000   1
   1 -14  -2 0.66000 0.16000   1
   1  14  -2 0.68000 0.16000   1
  -1 -14   2 0.70000 0.21000   1
  -1  14   2 0.67000 0.15000   1
   1  14  -2 0.63000 0.15000   1
   1 -15   0 6.15000 0.35000   1
  -1  15   0 6.30000 0.32000   1
  -1 -15   0 6.15000 0.33000   1
  -1  15   0 6.34000 0.33000   1
   1  15   0 6.15000 0.32000   1
  -1 -15   0 6.08000 0.33000   1
   1 -15   0 6.44000 0.37000   1
   1  15   0 6.29000 0.34000   1
   6  -6   1 0.98000 0.19000   1
   6  -6   1 1.06000 0.20000   1
  -6   6  -1 0.94000 0.23000   1
  -6  -6  -1 1.13000 0.21000   1
  -6   6  -1 1.34000 0.27000   1
   6   6   1 1.15000 0.20000   1
   6   6   1 1.27000 0.20000   1
  -3   3   5 12.3500 0.51000   1
  -3  -3   5 12.1900 0.50000   1
   3   3  -5 10.7800 0.54000   1
  -3  -3   5 11.6100 0.51000   1
  -3  -3   5 11.4400 0.44000   1
  -3   3   5 11.2700 0.48000   1
  -3   3   5 11.5600 0.56000   1
  -4  -8  -3 0.56000 0.13000   1
  -4   8  -3 0.62000 0.17000   1
   4  -8   3 0.57000 0.19000   1
   4   8   3 0.54000 0.17000   1
   4  -8   3 0.61000 0.17000   1
   4   8   3 0.55000 0.14000   1
   4   8   3 0.64000 0.19000   1
  -4   8  -3 0.50000 0.18000   1
  -2   0  -5 11.1700 0.68000   1
   5   3  -4 1.73000 0.23000   1
  -5  -3   4 1.79000 0.22000   1
  -1  -6   5 1.25000 0.15000   1
  -1   6   5 1.32000 0.20000   1
   1   6  -5 1.20000 0.16000   1
  -1   6   5 1.34000 0.19000   1
  -1  -6   5 1.21000 0.18000   1
   1   6  -5 1.33000 0.19000   1
   1  -6  -5 1.27000 0.16000   1
  -1   6   5 1.26000 0.15000   1
  -5  -4  -3 27.0500 0.69000   1
   5   4   3 26.7500 0.86000   1
  -5   4  -3 26.1700 0.71000   1
   5  -4   3 28.5700 0.84000   1
  -5  -4  -3 27.1400 0.73000   1
   5  -4   3 26.1900 0.86000   1
   5   4   3 27.8000 0.88000   1
  -5   4  -3 26.8300 0.72000   1
  -4  -2  -4 1.26000 0.15000   1
  -4   2  -4 1.11000 0.14000   1
  -4  -2  -4 1.17000 0.16000   1
  -4   2  -4 1.20000 0.20000   1
   4  -2   4 0.97000 0.21000   1
   4   2   4 1.04000 0.19000   1
   4   2   4 1.36000 0.27000   1
  -4   2  -4 1.25000 0.16000   1
   0  15  -1 0.52000 0.15000   1
   0  15   1 0.49000 0.15000   1
   0 -15   1 0.49000 0.15000   1
   0 -15  -1 0.61000 0.16000   1
   0 -15  -1 0.54000 0.16000   1
   0 -15   1 0.46000 0.15000   1
   0  15   1 0.48000 0.15000   1
   0  15  -1 0.50000 0.15000   1
   2   1   5 6.96000 0.75000   1
  -2   1  -5 7.46000 0.89000   1
   2  -1   5 5.66000 0.43000   1
  -4   7   4 3.93000 0.28000   1
   4   7  -4 4.21000 0.28000   1
   4  -7  -4 3.94000 0.34000   1
  -4  -7   4 3.77000 0.24000   1
  -4  -7   4 4.19000 0.26000   1
  -4   7   4 4.26000 0.26000   1
   4  -7  -4 4.01000 0.25000   1
  -5   8  -2 10.7100 0.43000   1
   5   8   2 9.80000 0.46000   1
   5  -8   2 10.1400 0.44000   1
  -5  -8  -2 9.88000 0.38000   1
   5   8   2 10.1300 0.45000   1
  -5   8  -2 9.78000 0.41000   1
   5  -8   2 9.61000 0.47000   1
  -4  10   3 9.79000 0.41000   1
   4  10  -3 9.60000 0.41000   1
  -4  10   3 9.53000 0.42000   1
   4  10  -3 9.38000 0.39000   1
  -4 -10   3 9.31000 0.38000   1
   4 -10  -3 9.60000 0.46000   1
   4 -10  -3 9.45000 0.42000   1
  -4 -10   3 9.27000 0.45000   1
   0  -6   5 27.7600 0.85000   1
   0  -6   5 26.2500 0.75000   1
   0   6   5 28.3400 0.88000   1
   0   6  -5 27.9900 0.79000   1
   0   6   5 28.2100 1.02000   1
   0   6   5 25.6400 0.78000   1
   0   6  -5 26.1600 0.72000   1
   0  -6  -5 28.1100 0.77000   1
   1   5   5 4.54000 0.56000   1
   1  -5   5 4.41000 0.46000   1
   1   5   5 4.34000 0.55000   1
  -1   5  -5 4.35000 0.53000   1
  -1  -5  -5 4.58000 0.30000   1
   1  -5   5 4.63000 0.34000   1
   1   5   5 4.68000 0.27000   1
  -1   5  -5 4.05000 0.26000   1
  -1 -14  -2 11.3300 0.48000   1
   1 -14   2 11.6500 0.45000   1
  -1 -14  -2 10.9700 0.42000   1
  -1  14  -2 11.1700 0.48000   1
   1  14   2 11.1200 0.42000   1
  -1  14  -2 12.1100 0.46000   1
   1 -14   2 11.4000 0.44000   1
   1  14   2 11.6400 0.45000   1
  -2  10   4 20.4400 0.64000   1
   2 -10  -4 20.5800 0.64000   1
  -2 -10   4 21.5800 0.67000   1
   2  10  -4 20.5400 0.64000   1
  -2  10   4 20.2500 0.63000   1
   2  10  -4 20.6800 0.63000   1
  -2 -10   4 19.9300 0.63000   1
   2 -10  -4 20.3000 0.68000   1
   3  -9  -4 20.7300 0.65000   1
   3  -9  -4 20.5300 0.76000   1
   3   9  -4 19.1300 0.59000   1
   3   9  -4 20.8300 0.67000   1
  -3  -9   4 19.8800 0.63000   1
  -3   9   4 19.3600 0.61000   1
  -3   9   4 20.2600 0.65000   1
  -3  -9   4 20.9600 0.64000   1
  -2   2  -5 3.69000 0.53000   1
   2   2   5 8.63000 0.46000   1
   6  -3   2 9.72000 0.48000   1
   6   3   2 9.85000 0.49000   1
  -6   3  -2 11.7000 0.56000   1
  -6  -3  -2 10.3900 0.46000   1
   6   3   2 10.4300 0.52000   1
  -6  -3  -2 10.9600 0.53000   1
  -6   3  -2 11.0700 0.55000   1
   1 -15  -1 11.5700 0.46000   1
  -1 -15   1 10.9000 0.43000   1
  -1 -15   1 10.3600 0.41000   1
   1 -15  -1 10.7300 0.42000   1
   1  15  -1 10.6500 0.42000   1
   1  15  -1 10.9200 0.44000   1
  -1  15   1 10.7200 0.42000   1
  -1  15   1 11.2400 0.43000   1
   4  12   1 0.69000 0.16000   1
  -4  12  -1 0.77000 0.16000   1
   4 -12   1 0.78000 0.17000   1
   4  12   1 0.82000 0.23000   1
  -4 -12  -1 0.67000 0.17000   1
  -4  12  -1 0.83000 0.16000   1
  -4 -12  -1 0.91000 0.16000   1
   4 -12   1 0.77000 0.17000   1
   3 -13  -2 7.22000 0.35000   1
   3  13  -2 7.12000 0.34000   1
  -3 -13   2 7.09000 0.33000   1
  -3  13   2 7.00000 0.35000   1
   3 -13  -2 7.01000 0.36000   1
  -3  13   2 6.76000 0.33000   1
  -3 -13   2 7.62000 0.37000   1
   3  13  -2 7.29000 0.35000   1
   3  -7   4 3.38000 0.27000   1
  -3  -7  -4 3.58000 0.23000   1
   3   7   4 3.41000 0.28000   1
   3   7   4 3.66000 0.32000   1
  -3   7  -4 3.48000 0.22000   1
   3  -7   4 3.67000 0.25000   1
   3   7   4 3.70000 0.24000   1
  -3   7  -4 3.46000 0.25000   1
   1 -10   4 5.84000 0.34000   1
  -1  10  -4 6.30000 0.34000   1
   1  10   4 5.99000 0.29000   1
  -1 -10  -4 6.13000 0.34000   1
   1 -10   4 6.12000 0.31000   1
  -1  10  -4 6.14000 0.31000   1
  -1 -10  -4 6.54000 0.36000   1
   1  10   4 6.10000 0.37000   1
  -4  -3  -4 0.41000 0.14000   1
  -4   3  -4 0.43000 0.12000   1
  -4  -3  -4 0.37000 0.11000   1
   4   3   4 0.80000 0.33000   1
   3  -4  -5 16.8300 0.59000   1
  -3   4   5 16.2500 0.57000   1
  -3  -4   5 16.8400 0.56000   1
  -3   4   5 16.2600 0.59000   1
  -3  -4   5 16.2200 0.70000   1
  -3   4   5 16.9500 0.66000   1
   3   4  -5 16.0700 0.59000   1
  -3  -4   5 17.3900 0.64000   1
  -5  -8   3 0.16000 0.11000   1
   5   8  -3 0.14000 0.14000   1
  -5   8   3 0.18000 0.10000   1
   5  -8  -3 0.07000 0.15000   1
   2  -9   4 27.4900 0.88000   1
  -2   9  -4 28.3500 0.85000   1
  -2  -9  -4 26.9800 0.85000   1
   2   9   4 28.1500 0.73000   1
   2   9   4 29.3600 0.97000   1
   2  -9   4 27.9800 0.75000   1
  -2  -9  -4 27.7600 0.72000   1
  -2   9  -4 27.4200 0.79000   1
   5 -10   1 0.70000 0.17000   1
  -5  10  -1 0.68000 0.16000   1
  -5 -10  -1 0.60000 0.18000   1
  -5 -10  -1 0.52000 0.22000   1
   5  10   1 0.78000 0.16000   1
  -5  10  -1 0.65000 0.15000   1
   5 -10   1 0.58000 0.16000   1
   5  10   1 0.68000 0.23000   1
  -5  -4   4 2.97000 0.27000   1
   5   4  -4 2.89000 0.26000   1
  -5   4   4 3.16000 0.25000   1
  -5  -4   4 2.91000 0.27000   1
  -5  -4   4 3.10000 0.30000   1
   5  -4  -4 3.09000 0.26000   1
  -5   4   4 2.87000 0.26000   1
   1 -15   1 1.35000 0.19000   1
  -1  15  -1 1.39000 0.18000   1
   1  15   1 1.34000 0.18000   1
   1 -15   1 1.44000 0.18000   1
   1  15   1 1.42000 0.21000   1
  -1  15  -1 1.50000 0.19000   1
  -1 -15  -1 1.50000 0.20000   1
  -1 -15  -1 1.30000 0.18000   1
  -2   6   5 0.41000 0.18000   1
  -2  -6   5 0.43000 0.15000   1
  -2   6   5 0.46000 0.13000   1
   2  -6  -5 0.40000 0.15000   1
   2   6  -5 0.50000 0.15000   1
  -2  -6   5 0.35000 0.14000   1
  -2   6   5 0.37000 0.20000   1
   0 -13   3 17.2500 0.54000   1
   0 -13  -3 16.7400 0.62000   1
   0  13   3 17.1800 0.59000   1
   0 -13   3 16.8900 0.63000   1
   0  13  -3 17.3100 0.64000   1
   0  13  -3 17.2500 0.56000   1
   0  13   3 17.1900 0.56000   1
   0 -13  -3 17.5100 0.58000   1
  -3  14   0 10.0600 0.40000   1
  -3 -14   0 10.5500 0.42000   1
  -3  14   0 10.3000 0.42000   1
   3  14   0 10.3800 0.41000   1
   3 -14   0 9.89000 0.41000   1
  -3 -14   0 10.6900 0.43000   1
   3 -14   0 9.74000 0.44000   1
   3  14   0 10.2500 0.46000   1
   2   3   5 8.19000 0.60000   1
  -2   3  -5 8.85000 0.40000   1
   2  -3   5 7.97000 0.47000   1
   2   3   5 8.94000 0.47000   1
  -6  -4   3 13.6200 0.54000   1
  -6   4   3 14.1000 0.51000   1
   6   4  -3 15.9600 0.56000   1
  -6  -4   3 13.6100 0.47000   1
   6  -4  -3 15.3500 0.56000   1
  -6  -4   3 14.6500 0.51000   1
   1 -13  -3 0.02000 0.15000   1
  -1 -13   3 0.00000 0.13000   1
  -1  13   3 0.05000 0.13000   1
  -1 -13   3 0.00000 0.13000   1
   1 -13  -3 0.09000 0.14000   1
  -1  13   3 0.05000 0.13000   1
  -5  -5  -3 1.81000 0.18000   1
  -5   5  -3 1.75000 0.18000   1
   5  -5   3 1.85000 0.19000   1
  -7   0   1 -0.0400 0.12000   1
  -5  10   2 0.04000 0.13000   1
   5 -10  -2 -0.0100 0.15000   1
   5 -10  -2 0.02000 0.12000   1
  -5 -10   2 -0.0300 0.13000   1
   5  10  -2 0.05000 0.14000   1
  -5  10   2 0.01000 0.11000   1
  -2 -14   2 0.95000 0.22000   1
   2 -14  -2 1.05000 0.18000   1
  -2  14   2 1.00000 0.16000   1
  -2  14   2 1.00000 0.17000   1
   2  14  -2 1.12000 0.18000   1
   2  14  -2 0.99000 0.17000   1
  -2 -14   2 1.14000 0.17000   1
   2 -14  -2 0.99000 0.18000   1
   6  -8  -1 0.31000 0.15000   1
  -6  -8   1 0.29000 0.14000   1
   6  -8  -1 0.31000 0.13000   1
   6   8  -1 0.29000 0.13000   1
  -6  -8   1 0.22000 0.13000   1
  -6   8   1 0.26000 0.12000   1
  -6   8   1 0.37000 0.15000   1
  -7  -1   1 -0.0600 0.14000   1
  -6  -8   0 1.21000 0.17000   1
  -6  -8   0 1.31000 0.19000   1
  -6   8   0 1.20000 0.17000   1
   6  -8   0 1.18000 0.18000   1
  -6   8   0 1.07000 0.16000   1
   6  -8   0 1.18000 0.21000   1
   6   8   0 1.14000 0.18000   1
  -6   7   2 0.31000 0.15000   1
   6  -7  -2 0.26000 0.15000   1
   6   7  -2 0.27000 0.17000   1
  -6  -7   2 0.22000 0.15000   1
   6  -7  -2 0.30000 0.12000   1
  -6   7   2 0.33000 0.11000   1
  -6  -7   2 0.17000 0.14000   1
  -6  -4  -2 2.03000 0.35000   1
   6  -4   2 2.55000 0.24000   1
   4  11   2 0.75000 0.16000   1
   4 -11   2 0.74000 0.17000   1
   4  11   2 0.75000 0.18000   1
  -4 -11  -2 0.77000 0.22000   1
  -4  11  -2 0.78000 0.19000   1
   4 -11   2 0.79000 0.17000   1
  -4 -11  -2 0.86000 0.20000   1
  -4  11  -2 0.69000 0.16000   1
   2 -12   3 32.6600 0.90000   1
  -2  12  -3 32.8500 0.81000   1
  -2 -12  -3 32.4600 0.80000   1
  -2  12  -3 32.6100 0.82000   1
   2 -12   3 31.9200 0.83000   1
   2  12   3 32.4800 0.81000   1
  -2 -12  -3 32.3200 0.89000   1
   2  12   3 32.6200 0.89000   1
   6  -7   1 15.5700 0.61000   1
  -6   7  -1 16.6200 0.55000   1
   6   7   1 15.0900 0.62000   1
  -6  -7  -1 16.5000 0.52000   1
   6   7   1 15.7400 0.63000   1
   6  -7   1 16.1400 0.58000   1
  -6   7  -1 15.8300 0.50000   1
  -4  12   2 12.8800 0.49000   1
   4  12  -2 13.7300 0.48000   1
  -4  12   2 12.9800 0.46000   1
  -4 -12   2 13.5900 0.49000   1
   4 -12  -2 13.5000 0.50000   1
  -4 -12   2 12.8500 0.46000   1
   4  12  -2 12.9700 0.47000   1
   4 -12  -2 13.1600 0.49000   1
  -7  -1   0 36.7600 1.13000   1
  -7   1   0 37.4500 1.17000   1
   7   1   0 35.5300 1.05000   1
   7  -1   0 38.5900 1.14000   1
   7   1   0 36.0700 1.10000   1
  -3 -14   1 0.27000 0.21000   1
   3 -14  -1 0.25000 0.14000   1
   3  14  -1 0.27000 0.14000   1
  -3  14   1 0.23000 0.14000   1
   3  14  -1 0.28000 0.15000   1
   3 -14  -1 0.21000 0.15000   1
  -3  14   1 0.30000 0.14000   1
  -3 -14   1 0.35000 0.15000   1
  -4  -4  -4 3.48000 0.26000   1
   4   4   4 3.67000 0.35000   1
  -4   4  -4 3.38000 0.25000   1
  -4   4  -4 3.50000 0.24000   1
   4  -4   4 3.22000 0.28000   1
   4   4   4 3.73000 0.40000   1
  -4  -4  -4 3.32000 0.21000   1
  -2 -15   0 0.27000 0.15000   1
   2  15   0 0.22000 0.15000   1
   2 -15   0 0.19000 0.22000   1
  -2  15   0 0.40000 0.20000   1
   2 -15   0 0.30000 0.20000   1
   2  15   0 0.29000 0.14000   1
  -2 -15   0 0.30000 0.19000   1
  -2  15   0 0.19000 0.14000   1
   5 -11   0 0.12000 0.15000   1
   5  11   0 0.09000 0.20000   1
  -5 -11   0 0.06000 0.14000   1
   5  11   0 0.02000 0.14000   1
   5 -11   0 0.05000 0.14000   1
  -5  11   0 0.04000 0.12000   1
  -5 -11   0 0.04000 0.19000   1
  -5  11   0 0.05000 0.18000   1
   1  -7  -5 4.04000 0.28000   1
   1   7  -5 3.72000 0.26000   1
   1   7  -5 4.02000 0.28000   1
  -1   7   5 4.19000 0.38000   1
  -1   7   5 4.11000 0.29000   1
  -1  -7   5 4.04000 0.28000   1
  -1   7   5 3.94000 0.24000   1
  -1  -7   5 4.10000 0.30000   1
   7  -2  -1 0.69000 0.15000   1
   7   2  -1 0.59000 0.17000   1
   7  -2  -1 0.62000 0.14000   1
   7   2  -1 0.67000 0.15000   1
  -5  11   1 22.4600 0.64000   1
   5 -11  -1 23.2100 0.69000   1
  -5  11   1 22.6800 0.64000   1
  -5 -11   1 23.0900 0.65000   1
   5  11  -1 21.8100 0.63000   1
   5  11  -1 23.6300 0.68000   1
   5 -11  -1 22.7100 0.72000   1
  -5 -11   1 22.7400 0.67000   1
   1   6   5 0.08000 0.16000   1
  -1  -6  -5 0.19000 0.10000   1
   1  -6   5 0.20000 0.10000   1
   1   6   5 0.23000 0.10000   1
  -1   6  -5 0.17000 0.13000   1
   1   6   5 0.21000 0.16000   1
  -1   6  -5 0.14000 0.15000   1
   1  -6   5 0.11000 0.19000   1
  -3   5   5 10.4200 0.46000   1
   3  -5  -5 10.6600 0.44000   1
   3   5  -5 10.6400 0.48000   1
  -3  -5   5 10.3200 0.47000   1
  -3   5   5 11.4700 0.52000   1
  -3   5   5 10.8800 0.50000   1
  -3  -5   5 11.5200 0.45000   1
  -7  -2   0 10.7000 0.69000   1
   7  -2   0 9.72000 0.52000   1
   1 -11  -4 0.40000 0.14000   1
  -1 -11   4 0.38000 0.14000   1
   1 -11  -4 0.29000 0.17000   1
  -1 -11   4 0.46000 0.15000   1
   1  11  -4 0.39000 0.15000   1
  -1  11   4 0.38000 0.14000   1
   1  11  -4 0.45000 0.14000   1
  -1  11   4 0.40000 0.15000   1
   0  -7   5 15.3100 0.58000   1
   0   7   5 15.4400 0.55000   1
   0  -7   5 15.8300 0.61000   1
   0   7   5 16.4400 0.62000   1
   0   7   5 16.2200 0.63000   1
   0  -7  -5 15.9300 0.59000   1
   0   7  -5 16.1200 0.63000   1
   0   7  -5 15.5700 0.52000   1
  -3  12   3 4.39000 0.30000   1
  -3 -12   3 4.28000 0.27000   1
   3  12  -3 4.01000 0.26000   1
   3 -12  -3 4.06000 0.27000   1
   3  12  -3 4.11000 0.27000   1
  -3  12   3 4.14000 0.25000   1
  -3 -12   3 4.21000 0.28000   1
   3 -12  -3 4.22000 0.31000   1
   0  11   4 1.64000 0.20000   1
   0 -11  -4 1.46000 0.21000   1
   0 -11   4 1.60000 0.19000   1
   0  11  -4 1.61000 0.18000   1
   0  11   4 1.81000 0.21000   1
   0 -11   4 1.81000 0.19000   1
   0 -11  -4 1.83000 0.19000   1
   0  11  -4 1.62000 0.19000   1
  -2  -4  -5 0.87000 0.14000   1
   4  -8  -4 0.13000 0.14000   1
  -4  -8   4 0.13000 0.13000   1
   4   8  -4 0.13000 0.13000   1
  -4  -8   4 0.07000 0.11000   1
  -4   8   4 0.10000 0.11000   1
   4  -8  -4 0.16000 0.20000   1
  -4   8   4 0.09000 0.13000   1
  -4 -13   0 4.22000 0.32000   1
   4 -13   0 4.12000 0.27000   1
  -4  13   0 4.27000 0.27000   1
  -4 -13   0 4.27000 0.27000   1
   4  13   0 3.99000 0.26000   1
  -4  13   0 4.27000 0.26000   1
   4 -13   0 4.16000 0.27000   1
   4  13   0 4.49000 0.30000   1
  -4   9  -3 2.67000 0.22000   1
   4  -9   3 2.47000 0.25000   1
   4   9   3 2.45000 0.24000   1
  -4  -9  -3 2.63000 0.26000   1
   4  -9   3 2.59000 0.22000   1
   4   9   3 2.70000 0.25000   1
  -4  -9  -3 2.62000 0.23000   1
  -4   9  -3 2.47000 0.24000   1
  -1 -13  -3 0.37000 0.15000   1
  -1  13  -3 0.28000 0.17000   1
   1  13   3 0.27000 0.14000   1
  -1  13  -3 0.32000 0.15000   1
   1 -13   3 0.29000 0.19000   1
  -1 -13  -3 0.39000 0.17000   1
   1  13   3 0.28000 0.16000   1
   1 -13   3 0.36000 0.15000   1
   3  11   3 33.1700 0.93000   1
   3 -11   3 31.8000 0.97000   1
  -3  11  -3 31.9200 0.80000   1
   3  11   3 32.5800 0.82000   1
  -3 -11  -3 33.4900 0.82000   1
  -3  11  -3 31.7400 0.79000   1
   3 -11   3 32.0600 0.82000   1
  -3 -11  -3 31.5700 0.87000   1
  -2  15   1 7.71000 0.37000   1
   2  15  -1 7.02000 0.33000   1
   2  15  -1 7.11000 0.34000   1
  -2 -15   1 7.28000 0.35000   1
  -2  15   1 6.92000 0.33000   1
   2 -15  -1 7.44000 0.37000   1
  -2 -15   1 7.25000 0.34000   1
   2 -15  -1 7.02000 0.34000   1
  -6  -5   3 1.29000 0.37000   1
   6   5  -3 1.54000 0.17000   1
  -6  -5   3 1.45000 0.16000   1
  -7  -3   1 2.19000 0.23000   1
  -7  -3   1 2.11000 0.37000   1
   7   3  -1 2.40000 0.23000   1
  -7   3   1 2.26000 0.38000   1
   7  -3  -1 2.12000 0.26000   1
   7   3  -1 2.14000 0.23000   1
  -5  -9  -2 13.6100 0.54000   1
   5   9   2 14.5100 0.58000   1
  -5   9  -2 14.7500 0.53000   1
   5  -9   2 13.9900 0.59000   1
  -5   9  -2 14.8600 0.50000   1
  -5  -9  -2 14.5300 0.51000   1
   5  -9   2 14.8700 0.54000   1
   5   9   2 14.9600 0.55000   1
  -4 -13   1 0.23000 0.15000   1
   4 -13  -1 0.23000 0.16000   1
   4  13  -1 0.25000 0.14000   1
   4 -13  -1 0.33000 0.15000   1
  -4  13   1 0.27000 0.15000   1
  -4  13   1 0.31000 0.14000   1
   4  13  -1 0.28000 0.16000   1
  -4 -13   1 0.35000 0.15000   1
  -4   1   5 8.68000 0.39000   1
  -4  -1   5 7.83000 0.40000   1
  -4  -1   5 8.42000 0.44000   1
  -2 -13   3 0.03000 0.13000   1
   2  13  -3 0.00000 0.13000   1
  -2 -13   3 0.02000 0.13000   1
  -2  13   3 0.04000 0.13000   1
   2 -13  -3 0.02000 0.14000   1
   2 -13  -3 -0.0200 0.15000   1
  -2  13   3 0.00000 0.16000   1
   2  13  -3 0.03000 0.14000   1
  -6  -5  -2 0.05000 0.13000   1
   3   8   4 3.85000 0.28000   1
  -3   8  -4 3.64000 0.25000   1
   3   8   4 3.82000 0.30000   1
   3  -8   4 3.90000 0.25000   1
  -3   8  -4 3.79000 0.23000   1
  -3  -8  -4 3.77000 0.26000   1
   3  -8   4 3.68000 0.28000   1
   3   8   4 3.77000 0.24000   1
  -7  -3   0 7.08000 0.73000   1
   7   3   0 6.94000 0.43000   1
   7   3   0 6.89000 0.43000   1
  -7   3   0 7.72000 0.37000   1
  -7   3   0 6.93000 0.76000   1
  -7  -3   0 6.99000 0.70000   1
   5  -6   3 1.96000 0.22000   1
   5   6   3 1.82000 0.23000   1
   5  -6   3 2.00000 0.20000   1
  -5   6  -3 1.97000 0.20000   1
   5   6   3 1.95000 0.28000   1
  -5   6  -3 2.05000 0.19000   1
  -5  -6  -3 2.03000 0.19000   1
  -3 -14  -1 43.0300 0.81000   1
   3  14   1 41.8100 0.84000   1
  -3  14  -1 42.6200 0.91000   1
  -3 -14  -1 40.8200 0.97000   1
   3  14   1 42.7000 0.81000   1
   3 -14   1 40.6800 0.98000   1
   3 -14   1 40.8300 1.07000   1
  -3  14  -1 41.2600 0.92000   1
  -2  14  -2 2.95000 0.23000   1
  -2  14  -2 2.71000 0.24000   1
  -2 -14  -2 2.96000 0.23000   1
   2  14   2 2.75000 0.22000   1
   2  14   2 3.02000 0.24000   1
  -2 -14  -2 2.68000 0.24000   1
   2 -14   2 2.85000 0.23000   1
   2 -14   2 2.68000 0.23000   1
   2  -7  -5 6.17000 0.32000   1
  -2   7   5 6.30000 0.32000   1
  -2  -7   5 5.97000 0.34000   1
   2   7  -5 6.09000 0.32000   1
   2   7  -5 6.42000 0.36000   1
  -2  -7   5 6.02000 0.37000   1
  -2   7   5 6.30000 0.40000   1
  -2   7   5 6.30000 0.38000   1
  -4  -5  -4 0.38000 0.15000   1
  -4   5  -4 0.35000 0.12000   1
   4  -5   4 0.34000 0.13000   1
  -3 -13  -2 9.77000 0.41000   1
   3  13   2 9.93000 0.44000   1
   3 -13   2 10.0700 0.44000   1
   3 -13   2 10.0900 0.42000   1
  -3  13  -2 9.74000 0.41000   1
  -3 -13  -2 10.5500 0.45000   1
  -3  13  -2 10.2600 0.41000   1
   3  13   2 9.83000 0.41000   1
  -4  -2   5 30.8000 0.85000   1
  -4   2   5 30.7900 0.96000   1
   4   2  -5 27.7200 0.95000   1
  -4  -2   5 32.0600 1.08000   1
  -4   2   5 31.3400 0.94000   1
  -4   2   5 29.2400 1.07000   1
  -4  -2   5 30.5000 0.92000   1
  -3  10   4 5.90000 0.31000   1
   3 -10  -4 6.03000 0.35000   1
  -3  10   4 6.20000 0.36000   1
   3  10  -4 5.67000 0.31000   1
  -3 -10   4 6.16000 0.35000   1
   3  10  -4 6.08000 0.33000   1
   3 -10  -4 6.29000 0.35000   1
  -3 -10   4 5.90000 0.36000   1
  -4 -11   3 0.85000 0.20000   1
  -4 -11   3 0.90000 0.17000   1
  -4  11   3 0.81000 0.16000   1
   4 -11  -3 0.81000 0.23000   1
   4  11  -3 0.81000 0.17000   1
   4  11  -3 0.89000 0.17000   1
  -4  11   3 0.85000 0.15000   1
   4 -11  -3 0.89000 0.18000   1
  -2  15  -1 0.00000 0.14000   1
   2 -15   1 0.00000 0.15000   1
  -2 -15  -1 0.02000 0.22000   1
  -2  15  -1 -0.0300 0.14000   1
   2  15   1 0.00000 0.14000   1
   2 -15   1 0.00000 0.14000   1
   2  15   1 0.00000 0.14000   1
  -7   0   2 5.47000 0.91000   1
   5  -9  -3 27.4600 0.77000   1
   5  -9  -3 26.5300 0.81000   1
  -5  -9   3 25.7200 0.71000   1
  -5   9   3 25.5800 0.69000   1
   5   9  -3 27.9400 0.77000   1
   5   9  -3 26.8500 0.76000   1
  -5  -9   3 27.5700 0.81000   1
  -5   9   3 25.6600 0.70000   1
   0 -16   0 25.1000 0.68000   1
   0  16   0 26.3200 0.73000   1
   0  16   0 25.0700 0.72000   1
   0 -16   0 26.5300 0.72000   1
  -7   1   2 17.9900 0.79000   1
  -7  -1   2 17.1600 0.76000   1
  -7  -1   2 19.8900 0.60000   1
  -2  11   4 6.94000 0.38000   1
  -2 -11   4 6.96000 0.36000   1
  -2 -11   4 6.97000 0.35000   1
  -2  11   4 6.95000 0.34000   1
   2  11  -4 6.95000 0.35000   1
   2  11  -4 6.79000 0.34000   1
   2 -11  -4 7.06000 0.36000   1
   2 -11  -4 7.01000 0.38000   1
   0  15   2 2.61000 0.22000   1
   0 -15  -2 2.32000 0.23000   1
   0 -15   2 2.53000 0.22000   1
   0 -15  -2 2.43000 0.22000   1
   0 -15   2 2.35000 0.22000   1
   0  15   2 2.20000 0.21000   1
   0  15  -2 2.42000 0.21000   1
   0  15  -2 2.67000 0.23000   1
   2  -5   5 2.89000 0.24000   1
   2   5   5 2.76000 0.34000   1
   2  -5   5 3.00000 0.29000   1
  -2   5  -5 2.86000 0.43000   1
   2   5   5 2.85000 0.29000   1
  -2   5  -5 2.83000 0.22000   1
  -2  -5  -5 2.88000 0.21000   1
   7   4  -1 2.90000 0.28000   1
   7   4  -1 2.86000 0.27000   1
  -7  -4   1 2.74000 0.26000   1
  -7   4   1 2.95000 0.34000   1
  -7  -4   1 2.79000 0.30000   1
  -7   4   1 3.07000 0.24000   1
   7  -4  -1 2.67000 0.26000   1
  -6   8   2 17.0500 0.62000   1
  -6  -8   2 17.1500 0.58000   1
   6   8  -2 17.0700 0.63000   1
   6  -8  -2 16.7400 0.58000   1
   6  -8  -2 17.1300 0.57000   1
  -6   8   2 16.0600 0.56000   1
  -6  -8   2 17.3100 0.56000   1
   2  10   4 4.33000 0.34000   1
  -2 -10  -4 3.96000 0.24000   1
  -2 -10  -4 3.65000 0.29000   1
   2 -10   4 3.90000 0.29000   1
  -2  10  -4 4.02000 0.25000   1
   2  10   4 3.79000 0.24000   1
  -2  10  -4 3.80000 0.26000   1
   2 -10   4 3.88000 0.24000   1
  -3   6   5 4.09000 0.27000   1
  -3   6   5 3.85000 0.26000   1
  -3  -6   5 3.81000 0.27000   1
   3   6  -5 3.76000 0.26000   1
  -3   6   5 3.91000 0.26000   1
   3  -6  -5 3.82000 0.24000   1
  -3  -6   5 3.98000 0.26000   1
   1  11   4 0.02000 0.15000   1
  -1  11  -4 0.00000 0.14000   1
   1  11   4 0.00000 0.11000   1
  -1 -11  -4 0.04000 0.16000   1
   1 -11   4 0.05000 0.12000   1
   1 -11   4 0.08000 0.15000   1
  -1 -11  -4 0.10000 0.23000   1
   1 -15  -2 0.13000 0.15000   1
   1 -15  -2 0.14000 0.15000   1
  -1 -15   2 0.13000 0.14000   1
   1  15  -2 0.06000 0.14000   1
  -1  15   2 0.15000 0.14000   1
  -1 -15   2 0.16000 0.14000   1
  -1  15   2 0.14000 0.14000   1
   1  15  -2 0.07000 0.14000   1
  -4   3   5 6.40000 0.37000   1
  -4  -3   5 6.04000 0.34000   1
  -4   3   5 5.73000 0.34000   1
   4   3  -5 5.59000 0.40000   1
  -6   8  -1 1.72000 0.19000   1
   6  -8   1 1.72000 0.20000   1
   6   8   1 1.80000 0.22000   1
   6  -8   1 1.61000 0.20000   1
  -6   8  -1 1.87000 0.19000   1
  -6  -8  -1 1.74000 0.19000   1
  -1  -7  -5 0.29000 0.11000   1
   1  -7   5 0.32000 0.11000   1
   1   7   5 0.31000 0.17000   1
   1  -7   5 0.21000 0.22000   1
  -1   7  -5 0.40000 0.16000   1
   1   7   5 0.28000 0.17000   1
  -1   7  -5 0.29000 0.11000   1
   1   7   5 0.26000 0.11000   1
  -5  -6   4 30.8400 0.80000   1
  -5   6   4 30.2300 0.92000   1
  -5   6   4 27.7600 0.83000   1
  -5  -6   4 27.4600 0.79000   1
   5   6  -4 27.9600 0.83000   1
   5  -6  -4 30.0800 0.86000   1
  -5   6   4 29.0900 0.78000   1
   7  -4   0 1.20000 0.18000   1
   7   4   0 1.23000 0.21000   1
   7   4   0 1.29000 0.19000   1
  -7   4   0 1.32000 0.17000   1
  -6   9   1 14.5600 0.50000   1
   6  -9  -1 15.0900 0.55000   1
  -6  -9   1 15.3300 0.52000   1
   6  -9  -1 14.5200 0.55000   1
  -6  -9   1 14.7100 0.52000   1
   6   9  -1 14.9800 0.53000   1
  -6   9   1 15.1800 0.51000   1
   7   2  -2 6.18000 0.34000   1
  -7  -2   2 5.18000 0.30000   1
   6   9   0 2.91000 0.24000   1
  -6   9   0 2.96000 0.23000   1
  -6  -9   0 3.03000 0.24000   1
   6  -9   0 3.20000 0.29000   1
   6  -9   0 2.79000 0.24000   1
  -6   9   0 2.98000 0.22000   1
   6   9   0 2.92000 0.26000   1
  -6  -9   0 3.06000 0.23000   1
  -5 -11  -1 0.03000 0.15000   1
   5  11   1 -0.0100 0.15000   1
   5 -11   1 0.05000 0.15000   1
  -5  11  -1 0.00000 0.14000   1
   5  11   1 0.00000 0.20000   1
  -5 -11  -1 0.00000 0.13000   1
  -1  -8   5 0.28000 0.15000   1
  -1   8   5 0.28000 0.16000   1
   1   8  -5 0.31000 0.12000   1
  -1   8   5 0.31000 0.12000   1
   1  -8  -5 0.37000 0.18000   1
  -1  -8   5 0.33000 0.16000   1
  -1   8   5 0.39000 0.16000   1
  -1  16   0 8.17000 0.36000   1
   1 -16   0 8.54000 0.38000   1
  -1 -16   0 8.42000 0.38000   1
   1  16   0 8.93000 0.37000   1
  -1  16   0 8.76000 0.44000   1
   1 -16   0 8.77000 0.42000   1
  -1 -16   0 8.38000 0.38000   1
   1  16   0 8.39000 0.42000   1
  -7   0  -1 10.3800 1.10000   1
   6   6  -3 4.61000 0.28000   1
   6  -6  -3 4.52000 0.29000   1
  -6   6   3 4.19000 0.32000   1
  -6   6   3 4.26000 0.27000   1
  -6  -6   3 4.29000 0.28000   1
   6  -6  -3 4.67000 0.31000   1
  -6  -6   3 4.28000 0.26000   1
   4 -13   1 37.3600 0.92000   1
  -4  13  -1 35.5600 0.84000   1
   4 -13   1 37.4000 0.96000   1
   4  13   1 36.8600 0.90000   1
  -4  13  -1 36.1400 0.86000   1
  -4 -13  -1 37.6700 0.90000   1
   4  13   1 38.2400 0.94000   1
  -4 -13  -1 37.4200 0.90000   1
   7  -1   1 9.18000 0.52000   1
   7   1   1 8.57000 1.04000   1
   7  -1   1 7.64000 0.66000   1
  -7  -1  -1 9.36000 0.88000   1
   0   8   5 0.03000 0.16000   1
   0   8   5 0.02000 0.14000   1
  -5 -11   2 4.92000 0.28000   1
   5 -11  -2 4.91000 0.33000   1
   5  11  -2 4.90000 0.29000   1
  -5 -11   2 4.69000 0.29000   1
  -5  11   2 4.91000 0.30000   1
  -5  11   2 4.43000 0.27000   1
   5  11  -2 4.60000 0.28000   1
   5 -11  -2 4.82000 0.31000   1
  -6   6  -2 5.02000 0.28000   1
   6  -6   2 5.39000 0.34000   1
  -6  -6  -2 5.59000 0.29000   1
   6   6   2 5.10000 0.37000   1
   6  -6   2 4.79000 0.34000   1
  -6   6  -2 5.37000 0.32000   1
   6   6   2 4.99000 0.46000   1
   3   0   5 -0.0300 0.22000   1
  -3   0  -5 0.02000 0.16000   1
   0  16  -1 2.62000 0.22000   1
   0 -16  -1 2.31000 0.23000   1
   0  16   1 2.57000 0.22000   1
   0 -16  -1 2.64000 0.23000   1
   0 -16   1 2.56000 0.23000   1
   0 -16   1 2.20000 0.21000   1
   0  16   1 2.41000 0.21000   1
   0  16  -1 2.57000 0.27000   1
  -3 -14   2 1.29000 0.18000   1
   3  14  -2 1.39000 0.19000   1
  -3 -14   2 1.49000 0.19000   1
   3 -14  -2 1.50000 0.20000   1
   3  14  -2 1.33000 0.18000   1
  -3  14   2 1.40000 0.18000   1
  -3  14   2 1.50000 0.19000   1
   3 -14  -2 1.27000 0.19000   1
  -1 -15  -2 32.2600 0.82000   1
   1 -15   2 31.4700 0.83000   1
   1  15   2 32.4100 0.82000   1
  -1 -15  -2 31.5500 0.83000   1
   1 -15   2 32.3100 0.82000   1
  -1  15  -2 31.1100 0.83000   1
  -1  15  -2 31.4400 0.79000   1
   1  15   2 31.1200 0.77000   1
  -4   6  -4 10.0000 0.40000   1
   4   6   4 10.2100 0.53000   1
   4  -6   4 9.94000 0.50000   1
   4  -6   4 9.95000 0.44000   1
  -4   6  -4 10.5900 0.51000   1
   4   6   4 9.93000 0.51000   1
  -4  -6  -4 9.34000 0.45000   1
   7   2   1 13.5800 0.73000   1
   7  -2   1 12.1100 0.67000   1
  -7   2  -1 15.7700 0.82000   1
  -7  -2  -1 13.4400 0.77000   1
   7   2   1 12.5900 0.67000   1
  -7  -2  -1 13.8900 0.79000   1
   4  -9  -4 4.32000 0.28000   1
  -4   9   4 4.37000 0.27000   1
   4   9  -4 4.32000 0.28000   1
   4   9  -4 4.60000 0.31000   1
  -4  -9   4 4.08000 0.28000   1
  -4   9   4 4.56000 0.27000   1
   4  -9  -4 4.42000 0.32000   1
  -4  -9   4 4.47000 0.27000   1
   5   7   3 0.17000 0.17000   1
   5   7   3 0.19000 0.17000   1
  -5   7  -3 0.22000 0.13000   1
  -5  -7  -3 0.14000 0.12000   1
   5  -7   3 0.19000 0.16000   1
   5  -7   3 0.17000 0.13000   1
  -5   7  -3 0.22000 0.20000   1
  -4   4   5 4.70000 0.36000   1
  -4   4   5 5.07000 0.31000   1
  -4   4   5 5.13000 0.32000   1
   4   4  -5 4.67000 0.36000   1
  -4  -4   5 5.12000 0.31000   1
  -4  -4   5 5.13000 0.33000   1
  -4  -4   5 4.42000 0.29000   1
   4  12   2 1.30000 0.18000   1
  -4 -12  -2 1.36000 0.20000   1
   4  12   2 1.40000 0.20000   1
   4 -12   2 1.18000 0.19000   1
  -4  12  -2 1.58000 0.19000   1
  -4 -12  -2 1.50000 0.18000   1
  -4  12  -2 1.40000 0.18000   1
   4 -12   2 1.32000 0.22000   1
  -7  -5   1 0.69000 0.21000   1
   7   5  -1 0.58000 0.20000   1
  -7   5   1 0.72000 0.14000   1
   7  -5  -1 0.60000 0.14000   1
   7   5  -1 0.64000 0.15000   1
   7  -5  -1 0.69000 0.19000   1
   0  14  -3 2.12000 0.21000   1
   0  14  -3 2.11000 0.21000   1
   0  14   3 1.99000 0.24000   1
   0 -14  -3 2.05000 0.22000   1
   0 -14   3 2.07000 0.21000   1
   0  14   3 2.17000 0.21000   1
   0 -14   3 2.26000 0.21000   1
   0 -14  -3 2.38000 0.22000   1
  -1  16   1 0.05000 0.14000   1
  -1 -16   1 0.13000 0.19000   1
   1  16  -1 0.01000 0.14000   1
   1 -16  -1 -0.0300 0.15000   1
   1  16  -1 0.07000 0.20000   1
  -1  16   1 0.10000 0.14000   1
  -1 -16   1 -0.0100 0.14000   1
   1 -16  -1 0.00000 0.15000   1
   4  10   3 5.96000 0.35000   1
  -4 -10  -3 5.85000 0.36000   1
   4 -10   3 5.96000 0.33000   1
  -4  10  -3 5.94000 0.30000   1
  -4 -10  -3 5.78000 0.29000   1
   4  10   3 5.85000 0.30000   1
  -4  10  -3 5.64000 0.30000   1
   4 -10   3 5.80000 0.36000   1
   3   2   5 7.94000 0.44000   1
   2   6   5 5.75000 0.32000   1
  -2  -6  -5 5.52000 0.32000   1
   2  -6   5 5.60000 0.35000   1
  -2   6  -5 5.13000 0.31000   1
   2   6   5 5.46000 0.34000   1
   2  -6   5 5.46000 0.35000   1
  -2   6  -5 5.42000 0.32000   1
   2   6   5 5.33000 0.35000   1
  -5 -12   0 7.47000 0.39000   1
  -5 -12   0 6.89000 0.33000   1
   5 -12   0 7.09000 0.37000   1
  -5  12   0 6.82000 0.34000   1
   5  12   0 7.30000 0.38000   1
   5 -12   0 7.17000 0.37000   1
  -5  12   0 7.00000 0.36000   1
   5  12   0 6.84000 0.33000   1
   1  14  -3 16.7000 0.56000   1
   1 -14  -3 17.6100 0.59000   1
   1  14  -3 16.8100 0.61000   1
  -1 -14   3 17.5200 0.57000   1
  -1  14   3 17.6000 0.61000   1
  -1 -14   3 17.1100 0.58000   1
  -1  14   3 17.4700 0.57000   1
   1 -14  -3 16.8800 0.62000   1
  -2   8   5 2.34000 0.26000   1
   2  -8  -5 2.38000 0.21000   1
   2   8  -5 2.56000 0.23000   1
   2   8  -5 2.38000 0.21000   1
  -2   8   5 2.66000 0.29000   1
  -2  -8   5 2.34000 0.21000   1
  -2   8   5 2.52000 0.21000   1
  -2  -8   5 2.41000 0.22000   1
   7   5   0 9.69000 0.51000   1
  -7  -5   0 10.2100 0.40000   1
   7   5   0 9.05000 0.48000   1
   7  -5   0 10.5700 0.47000   1
  -7   5   0 9.85000 0.39000   1
  -7  -5   0 10.1000 0.39000   1
  -7   5   0 10.2700 0.43000   1
   7  -5   0 9.04000 0.47000   1
   2  13   3 0.04000 0.16000   1
  -2  13  -3 0.38000 0.15000   1
   2  13   3 0.14000 0.13000   1
  -2  13  -3 0.01000 0.19000   1
  -2 -13  -3 0.06000 0.13000   1
   2 -13   3 0.02000 0.14000   1
   4  13  -2 0.00000 0.14000   1
   4 -13  -2 0.00000 0.15000   1
  -4 -13   2 0.00000 0.14000   1
   4  13  -2 -0.0500 0.14000   1
  -4  13   2 0.05000 0.13000   1
   4 -13  -2 0.01000 0.14000   1
  -5 -12   1 15.9700 0.56000   1
  -5  12   1 15.4600 0.52000   1
   5 -12  -1 16.4200 0.62000   1
  -5  12   1 15.4600 0.56000   1
   5  12  -1 14.5100 0.50000   1
  -5 -12   1 15.1000 0.52000   1
   5 -12  -1 15.5800 0.54000   1
   5  12  -1 16.2100 0.55000   1
   3   9   4 0.11000 0.17000   1
  -3   9  -4 0.07000 0.12000   1
  -3  -9  -4 0.13000 0.12000   1
   3  -9   4 0.07000 0.12000   1
   3  -9   4 0.04000 0.16000   1
  -3   9  -4 0.20000 0.20000   1
   3   9   4 0.09000 0.17000   1
  -3  15   0 0.08000 0.15000   1
   3  15   0 -0.0500 0.14000   1
   3  15   0 0.08000 0.19000   1
  -3 -15   0 0.04000 0.15000   1
  -3  15   0 0.03000 0.14000   1
   3 -15   0 0.04000 0.20000   1
   3 -15   0 0.07000 0.15000   1
  -3 -15   0 0.04000 0.16000   1
  -5 -10  -2 4.34000 0.28000   1
   5 -10   2 4.57000 0.33000   1
  -5 -10  -2 4.76000 0.31000   1
   5  10   2 4.24000 0.29000   1
   5 -10   2 4.52000 0.29000   1
  -5  10  -2 4.38000 0.26000   1
   5  10   2 4.60000 0.31000   1
  -5  10  -2 4.49000 0.27000   1
  -7   3  -1 13.0100 1.11000   1
  -7  -3  -1 10.2500 0.80000   1
  -7  -3  -1 10.2900 0.86000   1
  -7   3  -1 11.1400 1.05000   1
   7   3   1 10.0500 0.64000   1
   7  -3   1 8.79000 0.93000   1
   7   3   1 10.2900 0.64000   1
  -1 -16  -1 16.8000 0.55000   1
   1 -16   1 17.4300 0.54000   1
   1  16   1 17.1100 0.54000   1
  -1  16  -1 17.7000 0.56000   1
  -1 -16  -1 17.5900 0.55000   1
   1 -16   1 17.7000 0.59000   1
   1  16   1 17.1700 0.53000   1
  -1  16  -1 17.2900 0.53000   1
   1 -12  -4 6.03000 0.32000   1
  -1 -12   4 5.92000 0.30000   1
  -1  12   4 6.12000 0.32000   1
   1  12  -4 5.87000 0.34000   1
   1  12  -4 5.88000 0.31000   1
  -1 -12   4 5.83000 0.34000   1
  -1  12   4 5.99000 0.33000   1
   1 -12  -4 5.88000 0.34000   1
   0  12  -4 -0.0700 0.18000   1
   0  12   4 0.00000 0.13000   1
   0 -12   4 0.01000 0.12000   1
   0 -12  -4 0.03000 0.13000   1
   0 -12  -4 0.05000 0.16000   1
   0 -12   4 0.02000 0.18000   1
   0  12  -4 0.00000 0.14000   1
  -2  15   2 5.42000 0.29000   1
   2 -15  -2 5.31000 0.30000   1
  -2 -15   2 5.41000 0.29000   1
   2 -15  -2 5.19000 0.30000   1
  -2  15   2 5.45000 0.31000   1
   2  15  -2 5.17000 0.29000   1
   2  15  -2 5.38000 0.30000   1
  -2 -15   2 5.37000 0.29000   1
   3   7  -5 10.8100 0.47000   1
  -3   7   5 11.5500 0.52000   1
  -3   7   5 11.0100 0.44000   1
   3  -7  -5 10.5500 0.41000   1
  -3   7   5 10.8600 0.49000   1
  -3  -7   5 10.5600 0.45000   1
  -3  -7   5 11.2500 0.44000   1
   7   4  -2 0.10000 0.11000   1
   5  -7  -4 6.00000 0.32000   1
  -5   7   4 5.98000 0.32000   1
  -5  -7   4 6.36000 0.32000   1
   5   7  -4 6.33000 0.36000   1
  -5   7   4 6.07000 0.36000   1
  -5  -7   4 5.80000 0.31000   1
   5  -7  -4 5.84000 0.38000   1
  -6   0   4 11.5900 0.88000   1
  -6   0   4 15.0700 0.52000   1
  -3  13   3 1.91000 0.22000   1
  -3 -13   3 1.72000 0.19000   1
   3 -13  -3 1.78000 0.22000   1
   3 -13  -3 1.84000 0.21000   1
  -3 -13   3 1.87000 0.20000   1
  -3  13   3 1.81000 0.19000   1
   3  13  -3 1.66000 0.20000   1
   3  13  -3 1.80000 0.20000   1
   3  12   3 4.74000 0.30000   1
  -3  12  -3 4.72000 0.27000   1
  -3  12  -3 4.70000 0.27000   1
   3 -12   3 4.34000 0.30000   1
  -3 -12  -3 4.82000 0.27000   1
  -3 -12  -3 4.94000 0.31000   1
   3  12   3 4.48000 0.31000   1
   3 -12   3 4.99000 0.34000   1
  -3   3  -5 11.9800 0.53000   1
  -3   3  -5 11.2000 0.48000   1
   3   3   5 10.9000 0.51000   1
   3   3   5 12.4900 0.58000   1
   3  -3   5 10.6400 0.54000   1
  -3  -3  -5 11.5000 0.55000   1
  -6  -1   4 13.3900 0.87000   1
  -6  -1   4 14.9600 0.55000   1
  -6   1   4 14.9000 0.92000   1
   3  15  -1 31.8500 0.84000   1
  -3  15   1 32.1700 0.76000   1
   3 -15  -1 31.6300 0.79000   1
   3  15  -1 33.2800 0.78000   1
  -3  15   1 30.8500 0.78000   1
  -3 -15   1 33.9800 0.86000   1
   3 -15  -1 32.4600 0.80000   1
  -3 -15   1 32.0400 0.82000   1
  -6   7   3 0.57000 0.15000   1
  -6  -7   3 0.50000 0.15000   1
  -6  -7   3 0.58000 0.14000   1
   6   7  -3 0.61000 0.15000   1
   6  -7  -3 0.61000 0.17000   1
   6  -7  -3 0.59000 0.17000   1
  -6   7   3 0.50000 0.16000   1
   1   8   5 0.00000 0.16000   1
  -1   8  -5 0.06000 0.15000   1
   1  -8   5 0.01000 0.20000   1
   1   8   5 -0.0700 0.23000   1
   5  10  -3 0.92000 0.22000   1
  -5  10   3 0.89000 0.15000   1
  -5 -10   3 0.87000 0.16000   1
   5 -10  -3 1.03000 0.19000   1
  -5  10   3 0.91000 0.17000   1
   5 -10  -3 0.98000 0.19000   1
   5  10  -3 0.64000 0.24000   1
  -5 -10   3 0.86000 0.17000   1
   6   9  -2 0.55000 0.15000   1
  -6  -9   2 0.45000 0.15000   1
   6  -9  -2 0.48000 0.15000   1
  -6   9   2 0.64000 0.20000   1
  -6  -9   2 0.80000 0.20000   1
   6  -9  -2 0.39000 0.17000   1
  -6   9   2 0.51000 0.13000   1
   4   5  -5 16.8900 0.65000   1
  -4  -5   5 18.8500 0.59000   1
  -4  -5   5 15.9100 0.61000   1
  -4   5   5 17.7500 0.61000   1
  -4   5   5 16.1500 0.59000   1
  -4  -5   5 18.9200 0.60000   1
  -4   5   5 17.5600 0.58000   1
   4  -5  -5 17.6800 0.58000   1
  -6   0  -3 0.00000 0.12000   1
   6   0   3 -0.2100 0.16000   1
   4 -14   0 7.66000 0.36000   1
   4 -14   0 7.20000 0.38000   1
  -4 -14   0 7.11000 0.35000   1
  -4  14   0 7.52000 0.36000   1
  -4  14   0 7.01000 0.33000   1
  -4 -14   0 7.46000 0.35000   1
   4  14   0 7.52000 0.35000   1
   4  14   0 7.36000 0.39000   1
  -2  16   0 0.00000 0.14000   1
   2  16   0 0.03000 0.15000   1
   2 -16   0 0.01000 0.14000   1
  -2 -16   0 0.01000 0.15000   1
  -2 -16   0 0.01000 0.15000   1
   2  16   0 -0.0300 0.15000   1
   2 -16   0 -0.0700 0.23000   1
   3 -11  -4 2.74000 0.23000   1
  -3 -11   4 2.82000 0.22000   1
   3  11  -4 2.59000 0.22000   1
   3  11  -4 2.67000 0.23000   1
  -3 -11   4 2.52000 0.21000   1
  -3  11   4 2.44000 0.23000   1
   3 -11  -4 2.73000 0.25000   1
  -3  11   4 2.59000 0.22000   1
  -6  -9  -1 10.6500 0.44000   1
   6   9   1 10.8400 0.59000   1
  -6  -9  -1 10.9400 0.42000   1
  -6   9  -1 10.9800 0.43000   1
   6  -9   1 10.8500 0.46000   1
  -6   9  -1 10.6700 0.41000   1
   6  -9   1 10.6200 0.49000   1
  -6  -7  -2 5.78000 0.29000   1
   6  -7   2 5.48000 0.35000   1
   6  -7   2 4.98000 0.33000   1
  -6   7  -2 5.89000 0.30000   1
   6   7   2 5.31000 0.35000   1
  -6   7  -2 5.63000 0.29000   1
   6   7   2 5.38000 0.36000   1
  -6   2   4 7.78000 1.33000   1
   1 -14   3 1.44000 0.20000   1
  -1 -14  -3 1.67000 0.20000   1
  -1  14  -3 1.46000 0.19000   1
   1  14   3 1.39000 0.18000   1
   1  14   3 1.59000 0.26000   1
  -1 -14  -3 1.68000 0.22000   1
  -1  14  -3 1.59000 0.19000   1
   1 -14   3 1.51000 0.19000   1
  -7   4  -1 3.57000 0.48000   1
   7   4   1 3.36000 0.32000   1
   7   4   1 3.06000 0.39000   1
   7  -4   1 2.91000 0.40000   1
  -1  -9   5 2.50000 0.23000   1
   1   9  -5 2.48000 0.21000   1
   1   9  -5 2.49000 0.26000   1
  -1  -9   5 2.33000 0.23000   1
  -1   9   5 2.52000 0.23000   1
  -1   9   5 2.45000 0.20000   1
   1  -9  -5 2.50000 0.25000   1
  -1   9   5 2.71000 0.25000   1
   7  -6  -1 1.01000 0.17000   1
   7   6  -1 1.08000 0.17000   1
  -7   6   1 1.09000 0.23000   1
   7   6  -1 0.88000 0.18000   1
  -7   6   1 1.05000 0.15000   1
   7  -6  -1 1.08000 0.19000   1
  -7  -6   1 1.20000 0.18000   1
   4  -7   4 0.81000 0.16000   1
  -4   7  -4 0.72000 0.14000   1
  -4  -7  -4 0.81000 0.15000   1
   4   7   4 0.75000 0.20000   1
  -4   7  -4 0.61000 0.17000   1
   4  -7   4 0.68000 0.19000   1
   4   7   4 0.71000 0.20000   1
  -4  14   1 0.14000 0.14000   1
   4  14  -1 0.11000 0.20000   1
   4  14  -1 0.15000 0.16000   1
   4 -14  -1 0.18000 0.15000   1
  -4 -14   1 0.15000 0.15000   1
  -4 -14   1 0.12000 0.19000   1
  -4  14   1 0.05000 0.20000   1
   4 -14  -1 0.11000 0.16000   1
   4  12  -3 14.9500 0.51000   1
  -4  12   3 15.0300 0.50000   1
   4 -12  -3 15.4900 0.55000   1
   4  12  -3 15.0600 0.53000   1
  -4 -12   3 15.1200 0.49000   1
   4 -12  -3 15.7200 0.54000   1
  -4  12   3 14.8800 0.51000   1
  -4 -12   3 15.6000 0.54000   1
   6 -10  -1 7.96000 0.40000   1
   6  10  -1 8.06000 0.38000   1
   6  10  -1 7.38000 0.37000   1
  -6 -10   1 8.08000 0.39000   1
  -6  10   1 8.17000 0.38000   1
   6 -10  -1 7.69000 0.39000   1
  -6  10   1 8.27000 0.36000   1
  -6 -10   1 8.01000 0.39000   1
   6  10   0 3.06000 0.25000   1
  -6 -10   0 3.10000 0.25000   1
   6 -10   0 3.13000 0.25000   1
  -6  10   0 3.12000 0.23000   1
   6  10   0 2.77000 0.25000   1
  -6  10   0 3.14000 0.22000   1
  -6 -10   0 2.97000 0.23000   1
   6 -10   0 2.97000 0.24000   1
   5   0   4 54.6900 1.41000   1
   2 -14  -3 11.0200 0.45000   1
   2 -14  -3 10.6000 0.46000   1
  -2 -14   3 10.4800 0.43000   1
  -2 -14   3 11.0500 0.44000   1
  -2  14   3 11.0500 0.43000   1
   2  14  -3 10.5900 0.43000   1
   2  14  -3 10.7400 0.44000   1
  -2  14   3 10.6700 0.40000   1
   2 -11   4 0.95000 0.16000   1
  -2 -11  -4 0.90000 0.16000   1
  -2  11  -4 0.83000 0.15000   1
   2  11   4 0.89000 0.16000   1
  -2  11  -4 0.75000 0.22000   1
   2 -11   4 0.91000 0.19000   1
   2  11   4 0.96000 0.20000   1
  -2 -11  -4 0.96000 0.20000   1
  -6  -2  -3 81.6600 1.34000   1
  -6   2  -3 85.9500 1.56000   1
  -6  -2  -3 84.6200 1.47000   1
  -6   2  -3 84.2000 1.48000   1
  -7   6   0 2.65000 0.22000   1
  -7  -6   0 2.40000 0.32000   1
  -7   6   0 2.19000 0.30000   1
   7   6   0 2.23000 0.24000   1
   7  -6   0 2.37000 0.28000   1
   7   6   0 2.53000 0.24000   1
   7  -6   0 2.24000 0.25000   1
   0   9   5 11.8200 0.46000   1
   0  -9   5 11.4700 0.48000   1
   0  -9  -5 11.7800 0.46000   1
   0   9   5 12.3600 0.51000   1
   0   9   5 12.1400 0.57000   1
   0   9  -5 12.1300 0.46000   1
   0   9  -5 11.8600 0.50000   1
   0  -9   5 11.8700 0.53000   1
   2 -12  -4 2.23000 0.22000   1
  -2  12   4 2.25000 0.20000   1
  -2 -12   4 2.35000 0.21000   1
   2  12  -4 2.15000 0.24000   1
   2  12  -4 2.31000 0.22000   1
  -2 -12   4 2.39000 0.22000   1
  -2  12   4 2.53000 0.22000   1
   2 -12  -4 2.25000 0.24000   1
  -3   4  -5 1.64000 0.21000   1
  -3  -4  -5 1.71000 0.19000   1
  -3  -4  -5 1.80000 0.18000   1
  -5   1  -4 29.7400 1.40000   1
  -5  -1  -4 33.0900 0.87000   1
  -5  -1  -4 31.3700 0.98000   1
  -5   1  -4 30.9300 0.94000   1
   5   1   4 31.8400 1.00000   1
  -5   1  -4 32.8000 0.98000   1
   5  -8   3 -0.0400 0.16000   1
  -5   8  -3 0.03000 0.13000   1
  -5   8  -3 0.04000 0.14000   1
   5   8   3 -0.0300 0.17000   1
  -5  -8  -3 0.06000 0.12000   1
   5  -8   3 0.03000 0.13000   1
   5   8   3 0.04000 0.16000   1
  -7   5   2 5.90000 0.36000   1
   7   5  -2 5.64000 0.37000   1
  -7   5   2 5.59000 0.55000   1
   7  -5  -2 5.83000 0.45000   1
  -7  -5   2 5.88000 0.31000   1
   7  -5  -2 6.20000 0.34000   1
   7   5  -2 5.74000 0.35000   1
  -7  -5   2 5.68000 0.31000   1
  -3  14  -2 13.0600 0.46000   1
  -3 -14  -2 13.3500 0.49000   1
   3  14   2 13.3800 0.56000   1
  -3 -14  -2 13.4500 0.48000   1
   3 -14   2 12.4700 0.48000   1
  -3  14  -2 13.0000 0.50000   1
   3  14   2 13.1500 0.49000   1
   3 -14   2 12.8000 0.50000   1
  -2 -16   1 4.66000 0.28000   1
   2 -16  -1 5.03000 0.30000   1
   2 -16  -1 4.70000 0.28000   1
   2  16  -1 4.76000 0.31000   1
  -2  16   1 4.98000 0.28000   1
   2  16  -1 4.66000 0.28000   1
  -2  16   1 4.75000 0.31000   1
  -2 -16   1 4.78000 0.28000   1
   2  -7   5 1.04000 0.15000   1
  -2   7  -5 1.06000 0.17000   1
  -2  -7  -5 1.02000 0.17000   1
   2   7   5 1.14000 0.15000   1
   2   7   5 1.28000 0.26000   1
   2  -7   5 1.03000 0.19000   1
  -2   7  -5 1.08000 0.19000   1
   2   7   5 1.06000 0.21000   1
  -6  -3   4 18.8500 0.59000   1
  -6   3   4 18.9200 0.98000   1
  -6  -3   4 18.9100 0.59000   1
   1 -12   4 16.1200 0.52000   1
   1  12   4 15.4300 0.57000   1
  -1 -12  -4 16.5800 0.60000   1
   1 -12   4 15.3700 0.70000   1
  -1  12  -4 15.9900 0.54000   1
   1  12   4 15.5700 0.49000   1
  -1  12  -4 15.4000 0.51000   1
  -1 -12  -4 16.3800 0.55000   1
  -3  15  -1 12.6300 0.46000   1
  -3 -15  -1 13.1200 0.49000   1
   3  15   1 12.8000 0.47000   1
   3 -15   1 12.0800 0.51000   1
   3 -15   1 12.1300 0.51000   1
  -3  15  -1 11.9700 0.46000   1
  -3 -15  -1 12.8100 0.46000   1
   3  15   1 12.1500 0.47000   1
  -2  15  -2 39.6600 0.93000   1
   2 -15   2 40.9100 0.93000   1
  -2 -15  -2 39.2000 0.90000   1
  -2 -15  -2 40.8300 0.90000   1
  -2  15  -2 39.2400 0.85000   1
   2  15   2 40.5800 0.89000   1
   2 -15   2 39.0900 1.02000   1
   2  15   2 40.4100 0.94000   1
  -5  -2  -4 15.4900 0.49000   1
  -5   2  -4 16.6000 0.52000   1
   5   2   4 14.0500 1.10000   1
   5 -12   1 10.1900 0.50000   1
   5  12   1 10.2200 0.45000   1
  -5 -12  -1 10.7000 0.46000   1
  -5  12  -1 10.7700 0.42000   1
  -5  12  -1 10.4000 0.42000   1
   5 -12   1 10.2900 0.44000   1
  -5 -12  -1 10.1900 0.39000   1
   5  12   1 9.99000 0.41000   1
   1   1  -6 35.3700 1.06000   1
  -1   1   6 36.4000 1.02000   1
  -1   1   6 38.1400 1.03000   1
  -1  -1   6 36.4300 1.00000   1
  -4  10   4 0.09000 0.14000   1
  -4 -10   4 0.13000 0.14000   1
   4  10  -4 0.11000 0.15000   1
   4  10  -4 0.05000 0.14000   1
  -4 -10   4 0.12000 0.12000   1
  -4  10   4 0.11000 0.12000   1
   4 -10  -4 0.11000 0.15000   1
  -2   9   5 2.78000 0.25000   1
   2   9  -5 2.50000 0.23000   1
  -2  -9   5 2.61000 0.28000   1
  -2   9   5 2.59000 0.27000   1
   2  -9  -5 2.74000 0.23000   1
  -2   9   5 2.66000 0.21000   1
  -2  -9   5 2.36000 0.21000   1
   2   9  -5 2.53000 0.21000   1
   0   0  -6 9.67000 0.49000   1
   0   0   6 10.4500 0.54000   1
   5  12  -2 2.04000 0.22000   1
  -5 -12   2 2.17000 0.22000   1
  -5 -12   2 2.18000 0.21000   1
   5 -12  -2 2.26000 0.23000   1
  -5  12   2 2.20000 0.21000   1
   5 -12  -2 2.29000 0.27000   1
   5  12  -2 2.09000 0.25000   1
  -5  12   2 2.31000 0.20000   1
   4  -6  -5 2.14000 0.21000   1
  -4   6   5 2.09000 0.21000   1
  -4  -6   5 2.25000 0.20000   1
   4   6  -5 2.18000 0.22000   1
  -4   6   5 2.44000 0.25000   1
  -4  -6   5 2.30000 0.21000   1
  -4   6   5 2.42000 0.21000   1
   7  -5   1 6.80000 0.39000   1
  -7  -5  -1 6.79000 0.39000   1
  -7   5  -1 6.37000 0.38000   1
  -7  -5  -1 6.66000 0.37000   1
   7   5   1 6.16000 0.40000   1
  -7   5  -1 7.06000 0.33000   1
   7  -5   1 5.78000 0.40000   1
   7   5   1 6.28000 0.41000   1
  -3  -8   5 2.14000 0.20000   1
   3   8  -5 2.15000 0.22000   1
  -3  -8   5 1.94000 0.24000   1
  -3   8   5 2.03000 0.20000   1
  -3   8   5 1.87000 0.22000   1
  -3   8   5 2.22000 0.25000   1
   3  -8  -5 2.10000 0.21000   1
  -7   1   3 0.62000 0.16000   1
   2 -16   1 24.4900 0.71000   1
  -2 -16  -1 24.6900 0.66000   1
  -2  16  -1 24.0000 0.67000   1
   2  16   1 24.7500 0.67000   1
   2  16   1 23.8800 0.64000   1
  -2  16  -1 25.7000 0.71000   1
  -2 -16  -1 24.1800 0.74000   1
   2 -16   1 23.9800 0.69000   1
   0  -1   6 6.63000 0.63000   1
   0   1   6 0.73000 0.21000   1
  -5  -8   4 15.9200 0.54000   1
  -5   8   4 15.5200 0.54000   1
   5  -8  -4 15.8200 0.54000   1
   5  -8  -4 15.3800 0.63000   1
  -5  -8   4 14.4600 0.48000   1
  -5   8   4 14.5800 0.57000   1
   5   8  -4 16.6200 0.58000   1
   0 -16   2 0.06000 0.15000   1
   0  16   2 -0.0600 0.14000   1
   0  16  -2 0.03000 0.14000   1
   0  16  -2 -0.0300 0.15000   1
   0 -16   2 0.05000 0.14000   1
   0 -16  -2 0.00000 0.22000   1
   0 -16  -2 -0.0400 0.15000   1
  -5  -3  -4 27.2300 0.82000   1
  -5   3  -4 26.8900 0.75000   1
  -5  -3  -4 28.0400 0.71000   1
   5   3   4 26.4200 0.91000   1
   5  -3   4 25.6900 0.87000   1
   5   3   4 28.4400 1.05000   1
   3 -10   4 0.84000 0.19000   1
   3 -10   4 0.98000 0.19000   1
  -3 -10  -4 1.10000 0.21000   1
  -3  10  -4 0.99000 0.16000   1
   3  10   4 0.93000 0.16000   1
  -3  10  -4 0.95000 0.18000   1
   3  10   4 1.13000 0.21000   1
   3  10   4 1.03000 0.21000   1
   6   4  -4 1.26000 0.22000   1
  -4 -11  -3 0.84000 0.16000   1
  -4  11  -3 0.93000 0.16000   1
   4 -11   3 0.81000 0.22000   1
   4  11   3 0.65000 0.26000   1
  -4 -11  -3 0.86000 0.24000   1
   4 -11   3 0.88000 0.19000   1
  -4  11  -3 0.76000 0.16000   1
   4  11   3 0.89000 0.17000   1
  -5  -1   5 1.30000 0.17000   1
  -5   1   5 1.43000 0.19000   1
  -5  -1   5 1.58000 0.19000   1
  -5   1   5 1.76000 0.21000   1
  -2   0   6 3.73000 0.28000   1
  -2   0   6 4.08000 0.30000   1
  -2   0   6 3.37000 0.27000   1
  -2   0   6 3.87000 0.28000   1
  -3   5  -5 3.30000 0.24000   1
  -3  -5  -5 3.44000 0.23000   1
  -3  -5  -5 3.63000 0.24000   1
   3  -5   5 3.59000 0.31000   1
  -4  14  -1 6.44000 0.32000   1
   4 -14   1 6.32000 0.35000   1
  -4 -14  -1 6.23000 0.33000   1
   4  14   1 6.45000 0.33000   1
   4  14   1 5.89000 0.35000   1
  -4 -14  -1 6.50000 0.32000   1
  -4  14  -1 6.09000 0.34000   1
   4 -14   1 6.25000 0.34000   1
   0  17   0 0.07000 0.21000   1
   0  17   0 0.12000 0.15000   1
   0 -17   0 0.16000 0.16000   1
   0 -17   0 0.11000 0.16000   1
  -6   8   3 0.45000 0.12000   1
   6  -8  -3 0.46000 0.17000   1
   6  -8  -3 0.46000 0.17000   1
  -6  -8   3 0.53000 0.14000   1
   6   8  -3 0.48000 0.15000   1
  -6   8   3 0.45000 0.16000   1
  -6  -8   3 0.49000 0.16000   1
   2   1  -6 0.44000 0.17000   1
  -2   1   6 0.32000 0.17000   1
  -2   1   6 0.46000 0.12000   1
  -2  -1   6 0.38000 0.12000   1
  -2  -1   6 0.39000 0.12000   1
  -2   1   6 0.40000 0.12000   1
   1 -16  -2 0.25000 0.17000   1
   1  16  -2 0.29000 0.15000   1
  -1 -16   2 0.26000 0.15000   1
  -1  16   2 0.29000 0.19000   1
  -1 -16   2 0.19000 0.15000   1
   1 -16  -2 0.29000 0.17000   1
   1  16  -2 0.32000 0.16000   1
  -1  16   2 0.32000 0.15000   1
  -7  -7   1 4.04000 0.29000   1
   7   7  -1 4.38000 0.30000   1
   7  -7  -1 4.19000 0.29000   1
   7  -7  -1 4.02000 0.28000   1
   7   7  -1 4.01000 0.31000   1
  -7   7   1 4.23000 0.26000   1
  -7   7   1 3.98000 0.26000   1
   5  11   2 5.31000 0.29000   1
  -5  11  -2 5.01000 0.31000   1
   5 -11   2 5.05000 0.33000   1
   5  11   2 5.41000 0.40000   1
  -5 -11  -2 5.12000 0.31000   1
   5 -11   2 5.27000 0.31000   1
  -5  11  -2 4.99000 0.28000   1
  -5 -11  -2 5.12000 0.28000   1
   6   8   2 9.49000 0.49000   1
   6  -8   2 9.72000 0.43000   1
  -6   8  -2 9.49000 0.37000   1
  -6  -8  -2 9.83000 0.39000   1
   6   8   2 9.14000 0.46000   1
   6  -8   2 9.25000 0.47000   1
  -6   8  -2 9.77000 0.40000   1
   6   4   3 9.16000 1.14000   1
  -6  -4  -3 9.16000 0.48000   1
  -6  -4  -3 9.88000 0.43000   1
  -6   4  -3 9.25000 0.56000   1
  -1   3   6 6.04000 0.37000   1
  -1   3   6 6.42000 0.38000   1
   1   3  -6 5.85000 0.43000   1
  -1   3   6 6.30000 0.38000   1
  -1  -3   6 6.12000 0.38000   1
  -1  -3   6 5.92000 0.42000   1
   1   9   5 1.58000 0.20000   1
  -1   9  -5 1.54000 0.21000   1
   1   9   5 1.50000 0.22000   1
   1  -9   5 1.53000 0.17000   1
  -1  -9  -5 1.64000 0.18000   1
  -1   9  -5 1.36000 0.19000   1
   1  -9   5 1.61000 0.21000   1
   1   9   5 1.54000 0.25000   1
   4 -13   2 3.51000 0.26000   1
  -4  13  -2 3.51000 0.24000   1
  -4 -13  -2 3.73000 0.25000   1
   4  13   2 3.71000 0.26000   1
  -4 -13  -2 3.50000 0.27000   1
  -4  13  -2 3.36000 0.24000   1
   4 -13   2 3.52000 0.26000   1
   4  13   2 3.58000 0.27000   1
   7  -6  -2 7.02000 0.42000   1
  -7   6   2 6.97000 0.41000   1
  -7  -6   2 7.84000 0.60000   1
   7   6  -2 6.11000 0.38000   1
  -7   6   2 7.14000 0.42000   1
   7   6  -2 6.96000 0.39000   1
   7  -6  -2 7.47000 0.43000   1
  -5   2   5 5.90000 0.44000   1
  -5  -2   5 6.87000 0.41000   1
  -5  -2   5 5.71000 0.86000   1
  -5   2   5 6.31000 0.66000   1
  -5  -2   5 6.24000 0.65000   1
  -5   2   5 6.14000 0.45000   1
  -5  -2   5 5.69000 0.49000   1
  -7   7   0 23.3500 0.71000   1
   7   7   0 21.4700 0.75000   1
  -7  -7   0 23.1300 0.64000   1
  -7   7   0 22.5600 0.61000   1
   7  -7   0 23.0000 0.71000   1
   7   7   0 22.5600 0.73000   1
   7  -7   0 21.3500 0.75000   1
   4  -8   4 8.76000 0.44000   1
   4  -8   4 9.49000 0.44000   1
  -4  -8  -4 9.24000 0.40000   1
  -4   8  -4 8.88000 0.36000   1
  -4   8  -4 9.13000 0.41000   1
   4   8   4 8.81000 0.47000   1
   4   8   4 9.25000 0.42000   1
   4   8   4 8.75000 0.49000   1
  -2  -2   6 0.17000 0.11000   1
  -2  -2   6 0.15000 0.11000   1
  -2   2   6 0.15000 0.11000   1
   3  15  -2 13.9900 0.56000   1
  -3 -15   2 14.5000 0.58000   1
   3  15  -2 14.0700 0.49000   1
  -3  15   2 14.6300 0.48000   1
  -3 -15   2 14.3000 0.53000   1
   3 -15  -2 14.0000 0.49000   1
   3 -15  -2 13.7800 0.51000   1
  -3  15   2 13.8600 0.48000   1
   5 -13   0 48.1700 1.06000   1
  -5 -13   0 48.1400 1.01000   1
  -5 -13   0 47.0800 0.98000   1
   5  13   0 45.6500 0.96000   1
  -5  13   0 45.4200 0.97000   1
   5  13   0 49.1700 1.03000   1
   5 -13   0 48.7900 1.11000   1
  -5  13   0 46.4800 0.97000   1
   6  10  -2 25.8700 0.70000   1
   6 -10  -2 26.6000 0.72000   1
  -6 -10   2 24.7600 0.68000   1
   6 -10  -2 25.9500 0.81000   1
  -6  10   2 25.3200 0.69000   1
   6  10  -2 25.9600 0.73000   1
  -6 -10   2 25.5300 0.74000   1
  -6  10   2 24.8000 0.66000   1
   1 -17   0 0.42000 0.17000   1
  -1 -17   0 0.39000 0.17000   1
   1 -17   0 0.31000 0.16000   1
   1  17   0 0.37000 0.22000   1
  -1  17   0 0.43000 0.16000   1
   1  17   0 0.48000 0.20000   1
  -1  17   0 0.37000 0.16000   1
  -1 -17   0 0.35000 0.16000   1
  -5  13   1 29.2400 0.71000   1
   5 -13  -1 29.9200 0.79000   1
  -5  13   1 28.4600 0.72000   1
  -5 -13   1 28.0400 0.72000   1
   5  13  -1 29.6800 0.74000   1
  -5 -13   1 28.5100 0.74000   1
   5 -13  -1 29.5000 0.77000   1
   5  13  -1 28.1600 0.73000   1
   7   0   2 1.00000 0.27000   1
   0   3  -6 6.47000 0.42000   1
   0   3   6 6.94000 0.41000   1
   0  -3   6 6.47000 0.40000   1
   0   3   6 6.63000 0.38000   1
  -5   4  -4 3.39000 0.24000   1
  -5  -4  -4 3.48000 0.23000   1
  -5  -4  -4 3.34000 0.22000   1
  -6 -10  -1 0.07000 0.16000   1
   6 -10   1 0.05000 0.16000   1
  -6  10  -1 0.12000 0.18000   1
  -6 -10  -1 0.03000 0.17000   1
   6  10   1 0.00000 0.16000   1
  -6  10  -1 0.01000 0.13000   1
   6 -10   1 -0.0100 0.15000   1
   6  10   1 -0.0100 0.16000   1
  -1  13   4 6.86000 0.34000   1
   1  13  -4 6.60000 0.34000   1
  -1 -13   4 6.30000 0.35000   1
  -1  13   4 7.14000 0.43000   1
   1 -13  -4 6.74000 0.35000   1
   1  13  -4 6.40000 0.36000   1
   1 -13  -4 6.50000 0.37000   1
  -1 -13   4 6.94000 0.34000   1
   1  16   2 7.41000 0.34000   1
  -1  16  -2 8.09000 0.39000   1
   1 -16   2 7.46000 0.36000   1
  -1 -16  -2 8.17000 0.41000   1
   1  16   2 7.77000 0.36000   1
   1 -16   2 7.56000 0.36000   1
  -1 -16  -2 7.69000 0.35000   1
  -1  16  -2 7.54000 0.35000   1
  -7  -1  -2 24.5300 1.61000   1
   7  -1   2 27.2900 1.33000   1
  -2  14  -3 9.58000 0.40000   1
  -2 -14  -3 9.12000 0.41000   1
   2 -14   3 9.17000 0.40000   1
  -2 -14  -3 9.81000 0.40000   1
   2  14   3 9.47000 0.42000   1
   2  14   3 9.10000 0.41000   1
  -2  14  -3 9.19000 0.41000   1
   2 -14   3 9.12000 0.42000   1
   5 -11  -3 20.8600 0.66000   1
   5  11  -3 20.9400 0.64000   1
   5  11  -3 19.3400 0.60000   1
  -5 -11   3 20.8200 0.60000   1
  -5 -11   3 19.9000 0.60000   1
  -5  11   3 20.6400 0.60000   1
   5 -11  -3 21.6300 0.66000   1
  -5  11   3 19.7400 0.59000   1
   0  13   4 16.2800 0.57000   1
   0 -13   4 16.4000 0.58000   1
   0  13  -4 17.1100 0.58000   1
   0  13  -4 15.8900 0.53000   1
   0 -13  -4 16.5800 0.57000   1
   0 -13  -4 17.2500 0.60000   1
   0 -13   4 16.8200 0.54000   1
   0  13   4 17.0100 0.51000   1
   4 -14  -2 3.37000 0.26000   1
  -4  14   2 2.75000 0.23000   1
  -4 -14   2 3.18000 0.29000   1
   4  14  -2 3.11000 0.30000   1
  -4  14   2 3.08000 0.23000   1
   4  14  -2 3.20000 0.24000   1
   4 -14  -2 2.99000 0.25000   1
  -4 -14   2 2.96000 0.23000   1
   2   8   5 4.86000 0.35000   1
   2  -8   5 4.81000 0.34000   1
  -2   8  -5 4.69000 0.27000   1
   2   8   5 4.99000 0.29000   1
   2   8   5 4.54000 0.34000   1
  -2   8  -5 5.06000 0.31000   1
  -2  -8  -5 5.08000 0.28000   1
   2  -8   5 5.06000 0.34000   1
  -1 -10   5 0.01000 0.15000   1
   1  10  -5 0.07000 0.16000   1
   1  10  -5 0.02000 0.14000   1
  -1  10   5 -0.0200 0.15000   1
  -1 -10   5 0.02000 0.15000   1
   0 -15   3 2.99000 0.24000   1
   0  15   3 2.89000 0.23000   1
   0 -15  -3 2.65000 0.26000   1
   0  15   3 3.07000 0.24000   1
   0 -15   3 2.71000 0.26000   1
   0  15  -3 2.71000 0.23000   1
   0  15  -3 2.65000 0.22000   1
   0 -15  -3 2.77000 0.24000   1
  -5  -3   5 9.52000 0.62000   1
  -5   3   5 9.02000 0.58000   1
   5   3  -5 8.34000 0.50000   1
  -5   3   5 8.49000 0.51000   1
  -5  -3   5 9.29000 0.56000   1
  -5   3   5 9.83000 0.45000   1
  -5  -3   5 8.41000 0.51000   1
   0  17   1 0.61000 0.22000   1
   0 -17   1 0.64000 0.17000   1
   0  17  -1 0.52000 0.17000   1
   0 -17  -1 0.58000 0.18000   1
   0  17   1 0.59000 0.22000   1
   0  17  -1 0.65000 0.17000   1
   0 -17  -1 0.64000 0.24000   1
   0 -17   1 0.51000 0.17000   1
   7   6   1 6.39000 0.41000   1
   7   6   1 7.61000 0.43000   1
   7  -6   1 7.03000 0.43000   1
  -7   6  -1 7.48000 0.35000   1
  -7   6  -1 7.73000 0.34000   1
  -7  -6  -1 7.98000 0.37000   1
   7  -6   1 7.69000 0.40000   1
  -1  15   3 4.54000 0.27000   1
   1 -15  -3 4.85000 0.29000   1
   1  15  -3 4.61000 0.27000   1
   1  15  -3 4.64000 0.28000   1
  -1  15   3 4.72000 0.27000   1
  -1 -15   3 4.72000 0.27000   1
   1 -15  -3 4.57000 0.30000   1
  -1 -15   3 4.89000 0.28000   1
  -5  -9  -3 0.15000 0.13000   1
   5  -9   3 0.06000 0.16000   1
   5  -9   3 0.08000 0.14000   1
   5   9   3 -0.0200 0.25000   1
   5   9   3 0.09000 0.15000   1
   5   9   3 0.09000 0.18000   1
  -5   9  -3 0.06000 0.13000   1
  -5   9  -3 -0.0200 0.14000   1
   3  13   3 2.08000 0.21000   1
   3 -13   3 1.73000 0.22000   1
   3  13   3 1.91000 0.23000   1
  -3 -13  -3 1.93000 0.23000   1
  -3 -13  -3 2.02000 0.21000   1
   3 -13   3 1.99000 0.21000   1
  -3  13  -3 2.07000 0.21000   1
  -3  13  -3 1.92000 0.20000   1
  -2   3   6 1.63000 0.31000   1
  -2   3   6 1.61000 0.18000   1
  -2  -3   6 1.38000 0.17000   1
  -2   3   6 1.37000 0.16000   1
  -2  -3   6 1.56000 0.17000   1
  -2   3   6 1.49000 0.26000   1
  -2  -3   6 1.68000 0.20000   1
   2   3  -6 1.39000 0.21000   1
   0 -10   5 13.8500 0.50000   1
   0 -10  -5 13.8200 0.49000   1
   0  10   5 13.8700 0.55000   1
   0 -10   5 13.4700 0.56000   1
   0  10  -5 13.8400 0.62000   1
   0  10   5 13.8900 0.59000   1
   0  10  -5 14.1500 0.57000   1
   0  10   5 13.5600 0.48000   1
  -7  -2  -2 42.2900 0.88000   1
  -7   2  -2 45.8300 0.93000   1
  -7  -2  -2 46.8200 1.05000   1
   7   2   2 42.7900 1.15000   1
   7  -2   2 42.0400 1.34000   1
   7   2   2 44.6800 1.21000   1
   1   0   6 5.45000 0.38000   1
  -1   0  -6 5.61000 0.33000   1
   3 -12  -4 0.16000 0.17000   1
   3 -12  -4 0.10000 0.22000   1
  -3  12   4 0.11000 0.14000   1
  -3 -12   4 0.06000 0.14000   1
   3  12  -4 0.11000 0.14000   1
   3  12  -4 0.05000 0.15000   1
  -3 -12   4 0.12000 0.14000   1
  -3  12   4 0.12000 0.14000   1
  -4   7   5 4.79000 0.29000   1
  -4   7   5 5.31000 0.32000   1
  -4   7   5 4.68000 0.29000   1
  -4  -7   5 4.67000 0.29000   1
   4   7  -5 4.62000 0.30000   1
  -4  -7   5 5.47000 0.31000   1
   4  -7  -5 4.73000 0.29000   1
   6 -11  -1 1.72000 0.20000   1
  -6  11   1 1.95000 0.19000   1
   6  11  -1 1.87000 0.28000   1
  -6 -11   1 1.99000 0.21000   1
  -6  11   1 2.05000 0.21000   1
   6 -11  -1 1.98000 0.22000   1
   6  11  -1 1.82000 0.21000   1
  -6 -11   1 1.85000 0.21000   1
  -3 -14   3 5.49000 0.31000   1
   3  14  -3 5.28000 0.34000   1
   3  14  -3 5.47000 0.30000   1
   3 -14  -3 4.86000 0.31000   1
  -3 -14   3 4.87000 0.27000   1
  -3  14   3 5.20000 0.28000   1
   3 -14  -3 5.46000 0.31000   1
  -3  14   3 4.78000 0.27000   1
   6  11   0 4.66000 0.29000   1
   6  11   0 4.70000 0.33000   1
   6 -11   0 4.88000 0.31000   1
  -6  11   0 4.50000 0.29000   1
  -6  11   0 4.67000 0.26000   1
   6 -11   0 4.65000 0.34000   1
  -6 -11   0 4.84000 0.27000   1
  -6 -11   0 4.80000 0.29000   1
   3  -6   5 17.2800 0.78000   1
   3  -6   5 17.3600 0.67000   1
  -3   6  -5 17.0300 0.55000   1
   3   6   5 18.0300 0.71000   1
  -3   6  -5 18.2700 0.63000   1
  -3  -6  -5 17.9700 0.57000   1
   3   6   5 18.1900 0.70000   1
   1   1   6 1.96000 0.40000   1
   1   1   6 0.43000 0.20000   1
   6   5   3 27.4900 0.87000   1
  -6  -5  -3 27.0500 0.69000   1
   6  -5   3 29.6000 0.83000   1
  -6   5  -3 26.2200 0.70000   1
  -6  -5  -3 28.1800 0.68000   1
   6   5   3 26.2300 0.87000   1
  -6   5  -3 28.1700 0.79000   1
   6  -5   3 25.8900 0.94000   1
   1 -17  -1 3.02000 0.25000   1
   1  17  -1 2.86000 0.23000   1
  -1 -17   1 2.83000 0.24000   1
  -1  17   1 2.84000 0.23000   1
   1  17  -1 2.84000 0.23000   1
  -1  17   1 2.80000 0.23000   1
  -1 -17   1 2.71000 0.23000   1
   1 -17  -1 2.60000 0.24000   1
   3  16   0 101.110 1.64000   1
   3  16   0 104.320 1.77000   1
  -3 -16   0 102.930 1.66000   1
   3 -16   0 101.700 1.66000   1
  -3  16   0 105.710 1.67000   1
  -3 -16   0 104.990 1.76000   1
  -3  16   0 102.450 1.66000   1
   3 -16   0 104.130 1.86000   1
  -7  -4   3 30.7800 0.81000   1
  -7   4   3 31.3100 0.83000   1
  -7  -4   3 31.0600 0.82000   1
   0  -4   6 0.92000 0.19000   1
  -2 -12  -4 1.02000 0.17000   1
   2  12   4 0.91000 0.20000   1
  -2 -12  -4 0.94000 0.20000   1
   2 -12   4 1.01000 0.17000   1
   2 -12   4 0.94000 0.19000   1
  -2  12  -4 0.97000 0.17000   1
   2  12   4 1.11000 0.21000   1
  -2  12  -4 0.97000 0.18000   1
   2  16  -2 0.19000 0.15000   1
   2  16  -2 0.10000 0.22000   1
  -2  16   2 0.11000 0.15000   1
  -2  16   2 0.20000 0.19000   1
  -2 -16   2 0.16000 0.19000   1
   2 -16  -2 0.20000 0.16000   1
   2 -16  -2 0.16000 0.16000   1
  -2 -16   2 0.24000 0.15000   1
   1   2   6 1.97000 0.47000   1
   1   2   6 4.55000 0.63000   1
  -1   2  -6 3.51000 0.49000   1
   1  -2   6 1.88000 0.40000   1
  -4  13   3 0.03000 0.14000   1
   4 -13  -3 0.05000 0.16000   1
  -4 -13   3 0.03000 0.14000   1
   4  13  -3 0.03000 0.21000   1
   4  13  -3 0.01000 0.21000   1
  -4  13   3 0.03000 0.17000   1
  -4 -13   3 0.05000 0.14000   1
   3   9  -5 11.5000 0.47000   1
  -3   9   5 12.2400 0.50000   1
   3   9  -5 11.1200 0.45000   1
  -3  -9   5 12.0300 0.48000   1
  -3   9   5 11.2700 0.50000   1
  -3  -9   5 11.0100 0.49000   1
   3  -9  -5 11.7400 0.46000   1
  -3   9   5 10.8600 0.44000   1
  -1  17  -1 3.21000 0.27000   1
   1  17   1 3.52000 0.30000   1
   1  17   1 3.50000 0.25000   1
  -1  17  -1 3.42000 0.25000   1
   1 -17   1 3.55000 0.25000   1
  -1 -17  -1 3.22000 0.26000   1
   1 -17   1 3.44000 0.31000   1
  -1 -17  -1 3.24000 0.25000   1
   5   4  -5 0.62000 0.17000   1
  -5   4   5 0.58000 0.16000   1
  -5  -4   5 0.53000 0.15000   1
  -5  -4   5 0.50000 0.16000   1
  -5   4   5 0.48000 0.12000   1
  -5  -5  -4 6.93000 0.36000   1
  -5   5  -4 6.82000 0.34000   1
  -5  -5  -4 6.78000 0.34000   1
   5   5   4 6.63000 0.59000   1
   5   5   4 6.81000 0.51000   1
   5  -5   4 5.94000 0.43000   1
  -5   5  -4 6.40000 0.58000   1
   5  -9  -4 7.08000 0.38000   1
   5   9  -4 7.70000 0.37000   1
  -5   9   4 7.10000 0.35000   1
  -5  -9   4 7.82000 0.36000   1
  -5   9   4 6.96000 0.37000   1
   5  -9  -4 7.58000 0.43000   1
  -5  -9   4 6.76000 0.34000   1
   2 -10  -5 0.95000 0.21000   1
  -2  10   5 1.01000 0.18000   1
  -2 -10   5 0.96000 0.18000   1
   2  10  -5 1.06000 0.24000   1
   2  10  -5 0.93000 0.22000   1
  -2 -10   5 1.05000 0.17000   1
  -2  10   5 0.84000 0.20000   1
   2 -10  -5 1.14000 0.18000   1
  -4  15   0 2.87000 0.28000   1
   4  15   0 3.06000 0.25000   1
  -4 -15   0 3.06000 0.24000   1
   4  15   0 2.98000 0.27000   1
   4 -15   0 3.22000 0.25000   1
  -4  15   0 3.12000 0.24000   1
  -4 -15   0 3.39000 0.27000   1
   4 -15   0 2.68000 0.30000   1
   3 -16  -1 2.05000 0.27000   1
  -3 -16   1 2.00000 0.22000   1
   3  16  -1 1.81000 0.21000   1
  -3 -16   1 2.08000 0.22000   1
   3 -16  -1 2.02000 0.23000   1
  -3  16   1 2.04000 0.21000   1
   3  16  -1 2.26000 0.23000   1
  -3  16   1 1.84000 0.20000   1
  -7  -7   2 19.8400 0.63000   1
   7  -7  -2 21.3300 0.74000   1
   7   7  -2 20.9400 0.65000   1
  -7   7   2 19.5000 0.61000   1
  -7  -7   2 20.3700 0.69000   1
   7  -7  -2 20.4200 0.66000   1
  -7   7   2 19.7100 0.59000   1
  -2  13   4 6.03000 0.34000   1
   2 -13  -4 5.94000 0.35000   1
   2  13  -4 6.40000 0.39000   1
  -2 -13   4 6.15000 0.34000   1
   2  13  -4 5.95000 0.31000   1
   2 -13  -4 6.21000 0.34000   1
  -2  13   4 5.98000 0.31000   1
  -2 -13   4 6.11000 0.34000   1
  -2  -4   6 1.07000 0.18000   1
  -2  -4   6 1.14000 0.16000   1
  -2   4   6 1.07000 0.16000   1
  -2  -4   6 0.92000 0.15000   1
   2   4  -6 1.03000 0.19000   1
  -2   4   6 1.05000 0.25000   1
  -2   4   6 1.08000 0.20000   1
   4  11  -4 0.78000 0.17000   1
  -4  11   4 0.82000 0.17000   1
   4 -11  -4 0.78000 0.19000   1
   4 -11  -4 0.74000 0.18000   1
  -4  11   4 0.81000 0.16000   1
  -4 -11   4 0.88000 0.16000   1
  -4 -11   4 0.77000 0.17000   1
   4  11  -4 0.76000 0.23000   1
  -3   0   6 142.330 1.66000   1
  -3   0   6 140.270 1.57000   1
  -3   0   6 141.450 1.51000   1
  -3   0   6 136.900 2.18000   1
   7  -8  -1 1.35000 0.19000   1
  -7   8   1 1.31000 0.19000   1
   7  -8  -1 1.38000 0.20000   1
  -7   8   1 1.36000 0.21000   1
  -7  -8   1 1.53000 0.20000   1
   7   8  -1 1.47000 0.24000   1
  -7  -8   1 1.37000 0.25000   1
  -1  15  -3 35.5400 1.07000   1
   1  15   3 36.6400 1.00000   1
  -1  15  -3 35.8600 0.82000   1
  -1 -15  -3 36.5100 1.02000   1
   1 -15   3 37.8000 1.09000   1
   1 -15   3 36.6100 1.09000   1
   1  15   3 37.1400 1.08000   1
  -1 -15  -3 36.6000 1.06000   1
  -6   9   3 2.19000 0.24000   1
   6  -9  -3 2.36000 0.23000   1
   6   9  -3 2.59000 0.27000   1
  -6   9   3 2.25000 0.21000   1
  -6  -9   3 2.48000 0.22000   1
  -6  -9   3 2.44000 0.25000   1
   6  -9  -3 2.45000 0.27000   1
  -3  -1   6 17.8800 0.67000   1
  -3   1   6 18.9800 0.65000   1
  -3  -1   6 18.2100 1.01000   1
   1  13   4 6.38000 0.42000   1
   1 -13   4 6.16000 0.36000   1
  -1  13  -4 6.49000 0.36000   1
   1  13   4 6.58000 0.33000   1
  -1  13  -4 6.47000 0.35000   1
  -1 -13  -4 6.41000 0.38000   1
   1 -13   4 6.60000 0.34000   1
  -1 -13  -4 6.41000 0.37000   1
   4   1   5 12.5700 0.61000   1
  -4  -1  -5 12.0100 0.69000   1
  -4   1  -5 14.0400 0.60000   1
   4   1   5 14.3300 0.69000   1
  -4  -1  -5 12.2400 0.77000   1
  -4   1  -5 12.9500 0.63000   1
   4  -1   5 14.6800 1.01000   1
   4 -15  -1 0.07000 0.15000   1
   4  15  -1 0.10000 0.15000   1
   4  15  -1 0.02000 0.16000   1
  -4 -15   1 0.00000 0.15000   1
  -4  15   1 0.36000 0.16000   1
   4 -15  -1 -0.0300 0.16000   1
  -4  15   1 0.15000 0.15000   1
  -4 -15   1 0.10000 0.16000   1
  -1  -5   6 0.72000 0.14000   1
  -1  -5   6 0.58000 0.14000   1
  -1   5   6 0.87000 0.22000   1
  -1  -5   6 0.74000 0.18000   1
  -1   5   6 0.73000 0.23000   1
  -1   5   6 0.62000 0.13000   1
  -7  -8   0 2.85000 0.23000   1
   7  -8   0 2.86000 0.25000   1
   7   8   0 2.91000 0.25000   1
   7  -8   0 2.72000 0.25000   1
  -7   8   0 3.05000 0.26000   1
  -7   8   0 3.19000 0.28000   1
   7   8   0 2.64000 0.28000   1
  -2 -15   3 0.97000 0.18000   1
  -2  15   3 1.00000 0.18000   1
   2 -15  -3 0.85000 0.18000   1
   2  15  -3 0.82000 0.21000   1
  -2 -15   3 0.90000 0.17000   1
  -2  15   3 0.91000 0.17000   1
   2 -15  -3 0.99000 0.26000   1
   2  15  -3 0.88000 0.23000   1
   1   3   6 4.90000 0.40000   1
   1  -3   6 4.73000 0.36000   1
   1   3   6 4.41000 0.36000   1
  -1   3  -6 5.43000 0.45000   1
   5  13   1 5.24000 0.32000   1
   5 -13   1 4.69000 0.29000   1
  -5 -13  -1 4.71000 0.30000   1
  -5  13  -1 4.97000 0.29000   1
   5  13   1 4.64000 0.28000   1
  -5 -13  -1 5.12000 0.30000   1
  -5  13  -1 5.16000 0.30000   1
   5 -13   1 4.99000 0.32000   1
  -6   9  -2 4.59000 0.30000   1
  -6  -9  -2 4.51000 0.26000   1
   6   9   2 4.34000 0.33000   1
  -6   9  -2 4.45000 0.26000   1
   6  -9   2 4.27000 0.31000   1
   6   9   2 4.29000 0.31000   1
   6  -9   2 4.50000 0.29000   1
  -6  -6   4 3.16000 0.30000   1
  -6   6   4 3.13000 0.24000   1
   6  -6  -4 3.00000 0.32000   1
  -6   6   4 3.06000 0.34000   1
  -6  -6   4 2.95000 0.27000   1
   6   6  -4 3.21000 0.25000   1
   2  17   0 0.78000 0.24000   1
  -2  17   0 1.00000 0.18000   1
  -2 -17   0 0.99000 0.24000   1
   2 -17   0 0.96000 0.20000   1
   2  17   0 0.99000 0.23000   1
  -2 -17   0 0.81000 0.26000   1
   2 -17   0 0.98000 0.18000   1
  -2  17   0 1.02000 0.19000   1
  -3 -11  -4 0.05000 0.13000   1
   3  11   4 0.04000 0.13000   1
  -3  11  -4 -0.0700 0.21000   1
   3 -11   4 -0.0500 0.24000   1
   3  11   4 -0.0300 0.17000   1
  -3 -11  -4 -0.0600 0.18000   1
  -3  11  -4 0.01000 0.13000   1
  -4  -9  -4 4.47000 0.27000   1
   4   9   4 4.91000 0.30000   1
   4   9   4 4.49000 0.33000   1
  -4   9  -4 5.17000 0.35000   1
   4  -9   4 5.04000 0.38000   1
   4   9   4 4.67000 0.32000   1
   4  -9   4 4.39000 0.28000   1
  -4   9  -4 4.55000 0.26000   1
   3 -15   2 2.10000 0.23000   1
  -3  15  -2 2.05000 0.21000   1
   3  15   2 2.17000 0.22000   1
  -3  15  -2 1.93000 0.24000   1
  -3 -15  -2 2.15000 0.26000   1
   3 -15   2 2.24000 0.28000   1
  -3 -15  -2 2.10000 0.24000   1
   3  15   2 2.13000 0.23000   1
   7  -7   1 0.59000 0.18000   1
  -7   7  -1 0.69000 0.16000   1
  -7  -7  -1 0.72000 0.22000   1
   7   7   1 0.69000 0.19000   1
  -7   7  -1 0.67000 0.16000   1
   7   7   1 0.63000 0.19000   1
   7  -7   1 0.64000 0.24000   1
  -1  10  -5 4.24000 0.25000   1
   1  10   5 4.41000 0.32000   1
   1 -10   5 3.99000 0.29000   1
   1  10   5 4.31000 0.31000   1
  -1 -10  -5 4.28000 0.26000   1
   1 -10   5 4.19000 0.25000   1
  -1  10  -5 4.23000 0.28000   1
   1  10   5 4.20000 0.24000   1
   7   5  -3 3.00000 0.24000   1
   7   5  -3 3.20000 0.23000   1
   7   4   2 3.82000 0.41000   1
   7  -4   2 3.55000 0.54000   1
   7   4   2 4.01000 0.33000   1
  -7   4  -2 3.99000 0.36000   1
  -7  -4  -2 3.96000 0.41000   1
  -7   4  -2 4.17000 0.45000   1
  -7  -4  -2 3.97000 0.32000   1
   0  -5   6 0.01000 0.16000   1
  -5  13   2 9.80000 0.42000   1
   5  13  -2 9.66000 0.43000   1
   5 -13  -2 9.86000 0.45000   1
  -5  13   2 9.21000 0.50000   1
   5 -13  -2 9.30000 0.44000   1
  -5 -13   2 9.31000 0.41000   1
   5  13  -2 9.34000 0.44000   1
  -5 -13   2 9.33000 0.42000   1
  -6  -6  -3 0.06000 0.13000   1
   6  -6   3 0.02000 0.15000   1
   4 -12   3 0.02000 0.16000   1
  -4  12  -3 -0.0100 0.14000   1
  -4 -12  -3 0.00000 0.14000   1
  -4  12  -3 0.00000 0.19000   1
   4 -12   3 0.03000 0.14000   1
  -4 -12  -3 0.03000 0.17000   1
   4  12   3 0.00000 0.17000   1
  -5  -5   5 0.00000 0.14000   1
  -5   5   5 0.02000 0.14000   1
  -5  -5   5 -0.0400 0.20000   1
   3 -16   1 0.57000 0.18000   1
   3  16   1 0.54000 0.24000   1
  -3 -16  -1 0.67000 0.19000   1
  -3  16  -1 0.80000 0.18000   1
   3 -16   1 0.67000 0.18000   1
   3  16   1 0.55000 0.18000   1
  -3 -16  -1 0.72000 0.17000   1
  -3  16  -1 0.66000 0.17000   1
  -3   7  -5 0.25000 0.19000   1
   3   7   5 0.20000 0.19000   1
   3  -7   5 0.37000 0.15000   1
  -3  -7  -5 0.38000 0.13000   1
  -3   7  -5 0.32000 0.12000   1
   3  -7   5 0.21000 0.19000   1
   2   9   5 0.87000 0.20000   1
   2  -9   5 0.79000 0.19000   1
  -2   9  -5 0.81000 0.18000   1
   2   9   5 0.80000 0.21000   1
   2   9   5 0.93000 0.19000   1
  -2   9  -5 0.88000 0.15000   1
   2  -9   5 0.79000 0.19000   1
  -2  -9  -5 0.87000 0.15000   1
   2 -16   2 10.9600 0.48000   1
  -2  16  -2 10.7900 0.47000   1
   2  16   2 10.9200 0.45000   1
   2 -16   2 10.6400 0.50000   1
   2  16   2 11.1200 0.49000   1
  -2 -16  -2 10.6200 0.48000   1
  -2  16  -2 10.7900 0.48000   1
  -2 -16  -2 11.3600 0.52000   1
   5 -12   2 3.39000 0.27000   1
  -5 -12  -2 3.81000 0.28000   1
   5  12   2 3.42000 0.27000   1
  -5  12  -2 3.60000 0.24000   1
   5 -12   2 3.57000 0.31000   1
  -5  12  -2 3.50000 0.25000   1
   5  12   2 3.39000 0.25000   1
  -5 -12  -2 3.43000 0.24000   1
  -2   5   6 0.61000 0.14000   1
  -2  -5   6 0.75000 0.18000   1
   2   5  -6 0.63000 0.20000   1
  -2  -5   6 0.50000 0.16000   1
  -2   5   6 0.70000 0.23000   1
  -2  -5   6 0.67000 0.14000   1
   4   8  -5 1.28000 0.19000   1
   4  -8  -5 1.12000 0.18000   1
  -4   8   5 1.14000 0.18000   1
  -4   8   5 1.09000 0.17000   1
  -4   8   5 1.39000 0.20000   1
  -4  -8   5 1.19000 0.17000   1
  -4  -8   5 1.30000 0.18000   1
  -2  17   1 6.78000 0.35000   1
   2 -17  -1 7.24000 0.37000   1
   2  17  -1 6.74000 0.35000   1
   2  17  -1 7.29000 0.36000   1
  -2  17   1 7.22000 0.35000   1
   2 -17  -1 6.92000 0.40000   1
  -2 -17   1 6.81000 0.35000   1
  -2 -17   1 6.91000 0.39000   1
  -3  -3   6 0.44000 0.14000   1
  -3   3   6 0.43000 0.14000   1
  -3  -3   6 0.45000 0.15000   1
  -3  -3   6 0.36000 0.17000   1
   4   3   5 32.7500 1.25000   1
   4  -3   5 29.1500 1.02000   1
  -4   3  -5 31.3200 1.13000   1
  -4   3  -5 30.5800 0.88000   1
  -4   3  -5 29.6000 0.89000   1
  -4  -3  -5 28.2600 0.92000   1
  -8   0   1 6.48000 0.35000   1
   6  11  -2 1.46000 0.22000   1
  -6 -11   2 1.64000 0.20000   1
   6 -11  -2 1.42000 0.21000   1
  -6  11   2 1.54000 0.20000   1
  -6 -11   2 1.74000 0.20000   1
  -6  11   2 1.62000 0.19000   1
   6  11  -2 1.66000 0.20000   1
   6 -11  -2 1.73000 0.21000   1
   5  -6   4 6.70000 0.39000   1
  -5   6  -4 7.30000 0.51000   1
   5  -6   4 5.71000 0.60000   1
   5   6   4 6.73000 0.81000   1
  -5  -6  -4 6.56000 0.34000   1
   5   6   4 5.68000 0.52000   1
  -5   6  -4 6.45000 0.33000   1
   8   1  -1 5.44000 0.39000   1
   8   1  -1 5.72000 0.44000   1
  -6 -11  -1 10.7800 0.45000   1
   6  11   1 10.8900 0.48000   1
  -6  11  -1 10.9800 0.44000   1
   6 -11   1 11.1800 0.58000   1
   6  11   1 11.0200 0.51000   1
  -6 -11  -1 11.7600 0.55000   1
   6 -11   1 10.8900 0.56000   1
  -6  11  -1 11.7600 0.49000   1
   5 -10   3 8.49000 0.47000   1
  -5  10  -3 8.65000 0.42000   1
  -5  10  -3 8.51000 0.39000   1
   5 -10   3 8.95000 0.44000   1
   5  10   3 8.26000 0.49000   1
   5  10   3 9.02000 0.43000   1
   5  10   3 9.40000 0.57000   1
  -5 -10  -3 8.98000 0.39000   1
   1 -11  -5 2.69000 0.23000   1
  -1  11   5 2.41000 0.21000   1
   1  11  -5 2.38000 0.21000   1
  -1 -11   5 2.52000 0.21000   1
   1  11  -5 2.66000 0.26000   1
  -1 -11   5 2.33000 0.23000   1
  -1  11   5 2.56000 0.23000   1
   1 -11  -5 2.41000 0.27000   1
  -8   0   0 7.03000 0.36000   1
   8   0   0 5.78000 0.40000   1
   8   0   0 6.31000 0.43000   1
  -4  15  -1 5.85000 0.32000   1
   4 -15   1 6.28000 0.37000   1
  -4  15  -1 6.56000 0.36000   1
  -4 -15  -1 6.08000 0.36000   1
   4  15   1 5.94000 0.33000   1
   4 -15   1 5.89000 0.33000   1
   4  15   1 5.73000 0.33000   1
  -4 -15  -1 5.99000 0.33000   1
  -1  -6   6 4.87000 0.32000   1
   1  -6  -6 5.38000 0.33000   1
   1   6  -6 5.43000 0.39000   1
  -1   6   6 4.99000 0.37000   1
  -1   6   6 5.69000 0.38000   1
  -1  -6   6 5.54000 0.37000   1
  -1   6   6 5.04000 0.35000   1
   4 -14   2 19.8300 0.69000   1
  -4  14  -2 19.9100 0.68000   1
  -4 -14  -2 20.8300 0.70000   1
   4  14   2 19.8200 0.68000   1
  -4  14  -2 20.0500 0.68000   1
   4 -14   2 19.5200 0.77000   1
   4  14   2 20.2300 0.72000   1
  -4 -14  -2 19.8600 0.68000   1
   8   2  -1 27.3300 1.10000   1
   8  -2  -1 25.8500 1.20000   1
  -8  -2   1 29.4000 1.50000   1
   8  -2  -1 24.8200 1.09000   1
   8   2  -1 24.7300 1.14000   1
  -8   2   1 26.4700 1.39000   1
  -8  -2   1 25.4400 1.31000   1
   5 -12  -3 7.75000 0.40000   1
  -5  12   3 7.65000 0.39000   1
   5 -12  -3 7.72000 0.45000   1
  -5 -12   3 7.45000 0.37000   1
  -5  12   3 7.60000 0.36000   1
   5  12  -3 7.55000 0.38000   1
   5  12  -3 7.23000 0.40000   1
  -5 -12   3 7.66000 0.37000   1
  -8   1   0 23.6000 1.35000   1
  -8  -1   0 17.8700 0.68000   1
   0 -11  -5 8.68000 0.40000   1
   0 -11   5 8.92000 0.41000   1
   0  11   5 8.88000 0.39000   1
   0  11  -5 8.70000 0.43000   1
   0  11  -5 8.81000 0.42000   1
   0  11   5 8.82000 0.45000   1
   0 -11  -5 8.36000 0.45000   1
   0 -11   5 8.12000 0.46000   1
   7   5   2 1.47000 0.41000   1
  -7   5  -2 1.59000 0.28000   1
   7   5   2 1.58000 0.34000   1
  -7  -5  -2 1.43000 0.37000   1
  -2  17  -1 0.05000 0.16000   1
  -2 -17  -1 0.05000 0.15000   1
  -2  17  -1 0.08000 0.16000   1
   2 -17   1 0.07000 0.17000   1
   2  17   1 0.04000 0.16000   1
   2  17   1 0.02000 0.16000   1
   2 -17   1 0.00000 0.16000   1
  -2 -17  -1 0.17000 0.25000   1
  -7   8   2 7.48000 0.37000   1
  -7   8   2 8.07000 0.46000   1
  -7  -8   2 8.54000 0.42000   1
   7   8  -2 8.43000 0.42000   1
   7  -8  -2 7.77000 0.40000   1
  -7  -8   2 8.09000 0.39000   1
   7  -8  -2 8.71000 0.47000   1
   5  14   0 5.97000 0.38000   1
  -5 -14   0 6.12000 0.35000   1
   5 -14   0 5.97000 0.34000   1
   5 -14   0 5.73000 0.38000   1
  -5  14   0 5.72000 0.32000   1
  -5 -14   0 5.86000 0.32000   1
   5  14   0 5.71000 0.33000   1
  -5  14   0 5.78000 0.31000   1
   0 -17   2 5.96000 0.32000   1
   0 -17  -2 6.42000 0.38000   1
   0  17  -2 6.49000 0.34000   1
   0  17   2 6.65000 0.34000   1
   0  17   2 6.03000 0.35000   1
   0 -17   2 5.91000 0.37000   1
   0 -17  -2 6.36000 0.35000   1
   0  17  -2 6.17000 0.33000   1
  -5 -14   1 61.9100 1.57000   1
   5 -14  -1 62.5700 1.58000   1
   5  14  -1 63.0900 1.56000   1
   5  14  -1 59.8000 1.50000   1
  -5 -14   1 62.9700 1.64000   1
  -5  14   1 63.2200 1.56000   1
   5 -14  -1 64.0600 1.04000   1
  -5  14   1 59.5400 1.50000   1
  -3   4   6 7.81000 0.43000   1
   3   4  -6 6.55000 0.40000   1
  -3  -4   6 7.66000 0.43000   1
  -3  -4   6 7.47000 0.41000   1
  -3   4   6 7.29000 0.40000   1
  -3   4   6 7.08000 0.39000   1
  -3  -4   6 7.17000 0.42000   1
   6   7  -4 11.4700 0.53000   1
  -6   7   4 11.5800 0.53000   1
  -6  -7   4 11.6400 0.52000   1
  -6   7   4 10.7200 0.47000   1
  -6  -7   4 11.4600 0.50000   1
   6  -7  -4 10.9800 0.49000   1
  -6   7   4 10.9400 0.60000   1
  -7  -6   3 0.31000 0.18000   1
  -7   6   3 0.34000 0.18000   1
   7  -6  -3 0.35000 0.18000   1
  -7  -6   3 0.49000 0.20000   1
   7   6  -3 0.40000 0.14000   1
  -7  -6   3 0.37000 0.15000   1
  -4  -4  -5 10.5500 0.54000   1
  -4   4  -5 10.7900 1.09000   1
  -4  -4  -5 12.0100 0.48000   1
  -4   4  -5 12.1200 0.49000   1
   0   6   6 1.61000 0.19000   1
   0   6   6 1.82000 0.23000   1
   0  -6   6 1.89000 0.19000   1
   0  -6  -6 1.91000 0.21000   1
   0   6  -6 2.01000 0.23000   1
   0  -6   6 1.81000 0.22000   1
   0   6   6 1.78000 0.23000   1
   8  -2   0 20.7700 0.85000   1
   8   2   0 18.1400 0.76000   1
  -8   2   0 21.0800 1.06000   1
  -8  -2   0 18.7000 0.93000   1
   8   2   0 20.0400 0.98000   1
   2   0   6 14.3300 0.68000   1
  -2   0  -6 15.8200 0.77000   1
  -3 -10   5 28.7400 0.91000   1
   3  10  -5 28.2000 0.87000   1
   3 -10  -5 27.9500 0.90000   1
  -3  10   5 28.6000 0.89000   1
   3  10  -5 28.5800 0.92000   1
   3 -10  -5 27.6100 0.93000   1
  -3  10   5 28.3400 0.88000   1
  -3 -10   5 29.7000 0.90000   1
   1 -14  -4 2.11000 0.22000   1
   1 -14  -4 1.95000 0.23000   1
  -1  14   4 1.99000 0.21000   1
   1  14  -4 1.92000 0.21000   1
   1  14  -4 2.10000 0.22000   1
  -1 -14   4 1.90000 0.21000   1
  -1  14   4 1.95000 0.21000   1
  -1 -14   4 1.97000 0.21000   1
   6  12  -1 0.23000 0.16000   1
  -6  12   1 0.18000 0.16000   1
   6  12  -1 0.21000 0.17000   1
  -6  12   1 0.22000 0.14000   1
   6 -12  -1 0.18000 0.17000   1
  -6 -12   1 0.19000 0.15000   1
  -6 -12   1 0.15000 0.22000   1
   6 -12  -1 0.18000 0.22000   1
  -7  -9   1 2.58000 0.23000   1
   7  -9  -1 2.37000 0.23000   1
  -7   9   1 2.33000 0.22000   1
   7   9  -1 2.66000 0.23000   1
   7  -9  -1 2.70000 0.24000   1
  -7   9   1 2.57000 0.24000   1
  -7  -9   1 2.33000 0.25000   1
   6  12   0 2.36000 0.23000   1
   6 -12   0 2.36000 0.28000   1
  -6  12   0 2.56000 0.26000   1
   6  12   0 2.41000 0.23000   1
  -6 -12   0 2.30000 0.26000   1
  -6  12   0 2.41000 0.22000   1
   6 -12   0 2.16000 0.23000   1
  -6 -12   0 2.33000 0.23000   1
  -1  17   2 1.00000 0.18000   1
   1  17  -2 1.19000 0.19000   1
   1  17  -2 1.06000 0.19000   1
  -1  17   2 1.01000 0.19000   1
  -1 -17   2 1.07000 0.19000   1
   1 -17  -2 1.08000 0.20000   1
   1 -17  -2 1.43000 0.21000   1
  -1 -17   2 1.19000 0.25000   1
   0  14   4 8.39000 0.38000   1
   0 -14   4 8.48000 0.43000   1
   0  14  -4 8.67000 0.42000   1
   0  14  -4 8.24000 0.40000   1
   0 -14  -4 8.58000 0.46000   1
   0 -14  -4 8.82000 0.47000   1
   0  14   4 8.27000 0.42000   1
   0 -14   4 8.58000 0.42000   1
  -2   1  -6 8.47000 0.88000   1
   2   1   6 6.87000 0.44000   1
   2  -1   6 4.58000 0.68000   1
   2   1   6 9.69000 0.60000   1
  -5  10   4 5.41000 0.31000   1
  -5 -10   4 5.67000 0.31000   1
   5  10  -4 5.87000 0.40000   1
  -5 -10   4 5.34000 0.30000   1
  -5  10   4 5.21000 0.32000   1
   5 -10  -4 5.76000 0.39000   1
   5 -10  -4 5.29000 0.32000   1
  -8  -3   1 31.3400 1.37000   1
  -8   3   1 30.6500 1.41000   1
   8   3  -1 33.3500 1.16000   1
  -8  -3   1 30.4600 1.43000   1
   8   3  -1 28.5800 1.31000   1
   8  -3  -1 31.5600 1.17000   1
   8  -3  -1 32.4100 1.12000   1
  -5  -6   5 0.55000 0.14000   1
  -5   6   5 0.64000 0.16000   1
   5   6  -5 0.57000 0.20000   1
   5  -6  -5 0.55000 0.18000   1
  -5   6   5 0.55000 0.13000   1
  -5   6   5 0.65000 0.15000   1
  -5  -6   5 0.55000 0.19000   1
   1   5   6 14.0400 0.62000   1
   1  -5   6 13.7300 0.65000   1
   1   5   6 13.6400 0.66000   1
  -1   5  -6 13.9700 0.58000   1
  -3 -13   4 0.03000 0.15000   1
   3  13  -4 0.11000 0.15000   1
   3  13  -4 0.07000 0.15000   1
  -3 -13   4 0.03000 0.14000   1
  -3  13   4 0.08000 0.14000   1
   3 -13  -4 0.11000 0.17000   1
  -3  13   4 0.03000 0.18000   1
   3 -13  -4 0.10000 0.16000   1
   0  18   0 7.39000 0.36000   1
   0 -18   0 7.79000 0.38000   1
   0 -18   0 6.98000 0.36000   1
   0  18   0 7.89000 0.38000   1
  -3  16   2 12.0900 0.48000   1
   3  16  -2 11.9000 0.49000   1
   3  16  -2 11.9600 0.49000   1
  -3 -16   2 12.4800 0.51000   1
  -3  16   2 11.6400 0.46000   1
   3 -16  -2 11.8400 0.55000   1
  -3 -16   2 11.7300 0.49000   1
   3 -16  -2 11.7100 0.50000   1
   6  -7   3 1.53000 0.23000   1
  -6   7  -3 1.65000 0.19000   1
  -6  -7  -3 1.48000 0.18000   1
   6   7   3 1.45000 0.23000   1
  -6   7  -3 1.49000 0.20000   1
   6   7   3 1.62000 0.24000   1
   6  -7   3 1.38000 0.22000   1
  -7  -9   0 7.99000 0.41000   1
   7   9   0 8.21000 0.42000   1
   7  -9   0 8.17000 0.47000   1
  -7   9   0 8.79000 0.44000   1
   7  -9   0 8.68000 0.45000   1
  -7  -9   0 8.45000 0.40000   1
  -7   9   0 8.33000 0.38000   1
   2  15   3 3.98000 0.28000   1
   2 -15   3 4.01000 0.28000   1
   2 -15   3 3.91000 0.27000   1
   2  15   3 3.80000 0.30000   1
  -2  15  -3 3.89000 0.27000   1
  -2 -15  -3 3.94000 0.26000   1
  -2  15  -3 3.84000 0.26000   1
  -2 -15  -3 3.98000 0.29000   1
  -3  14  -3 61.9100 1.67000   1
  -3  14  -3 61.6300 1.54000   1
  -3 -14  -3 60.9800 1.51000   1
   3 -14   3 59.9100 1.53000   1
   3 -14   3 57.7300 1.53000   1
   3  14   3 60.1800 1.61000   1
  -3 -14  -3 59.1300 1.51000   1
   3  14   3 59.2600 1.51000   1
  -2   6   6 10.0900 0.48000   1
  -2  -6   6 10.4000 0.52000   1
  -2   6   6 10.5100 0.59000   1
   2   6  -6 10.1400 0.49000   1
  -2  -6   6 8.00000 0.50000   1
  -2   6   6 9.94000 0.44000   1
   2  -6  -6 10.0100 0.58000   1
   7  -8   1 3.80000 0.27000   1
  -7   8  -1 3.92000 0.26000   1
   7   8   1 3.79000 0.32000   1
  -7  -8  -1 4.14000 0.26000   1
   7   8   1 3.94000 0.29000   1
   7  -8   1 3.71000 0.29000   1
  -7   8  -1 4.23000 0.26000   1
  -4 -15   2 30.4500 0.92000   1
  -4  15   2 29.0900 0.87000   1
   4 -15  -2 29.7500 0.91000   1
   4  15  -2 31.0600 0.96000   1
  -4  15   2 30.2700 0.88000   1
   4  15  -2 30.3400 0.91000   1
   4 -15  -2 30.6300 1.01000   1
  -4 -15   2 29.7600 0.88000   1
  -6 -10   3 1.24000 0.19000   1
   6  10  -3 1.42000 0.20000   1
  -6  10   3 1.30000 0.19000   1
  -6  10   3 1.28000 0.22000   1
  -6 -10   3 1.39000 0.24000   1
   6 -10  -3 1.49000 0.21000   1
   6 -10  -3 1.15000 0.20000   1
   2  11  -5 0.18000 0.16000   1
  -2 -11   5 0.15000 0.14000   1
   2 -11  -5 0.18000 0.15000   1
  -2  11   5 0.17000 0.14000   1
   2 -11  -5 0.21000 0.19000   1
  -2 -11   5 0.17000 0.15000   1
   2  11  -5 0.21000 0.14000   1
   2   2   6 3.92000 0.41000   1
   2  -2   6 3.07000 0.49000   1
   2   2   6 6.20000 0.71000   1
  -2   2  -6 7.03000 0.87000   1
  -8  -3   0 13.7200 1.00000   1
  -8   3   0 14.4900 1.08000   1
   8   3   0 12.9900 0.85000   1
   8  -3   0 11.7300 0.84000   1
   8   3   0 14.5800 0.69000   1
   8  -3   0 13.7200 0.71000   1
   2  13   4 14.2600 0.52000   1
  -2  13  -4 14.5200 0.56000   1
   2 -13   4 13.2100 0.63000   1
   2  13   4 13.6400 0.59000   1
  -2 -13  -4 14.1800 0.68000   1
  -2 -13  -4 14.5500 0.58000   1
   2 -13   4 14.3700 0.56000   1
  -2  13  -4 13.9100 0.53000   1
   6 -10   2 1.01000 0.25000   1
  -6  10  -2 1.01000 0.18000   1
  -6 -10  -2 1.03000 0.22000   1
   6  10   2 1.05000 0.21000   1
   6  10   2 1.09000 0.23000   1
  -6  10  -2 1.07000 0.23000   1
   6 -10   2 1.04000 0.20000   1
   6  10   2 0.95000 0.21000   1
  -8   0   2 29.9700 0.90000   1
  -8   0   2 27.8100 0.85000   1
   0  16  -3 -0.0300 0.15000   1
   0  16  -3 0.01000 0.16000   1
   0 -16   3 0.02000 0.16000   1
   0  16   3 0.05000 0.16000   1
   0 -16  -3 -0.0100 0.17000   1
   0 -16  -3 -0.0200 0.16000   1
   0 -16   3 -0.0100 0.22000   1
   0  16   3 -0.0200 0.15000   1
  -3   8  -5 -0.0300 0.15000   1
   3   8   5 -0.0600 0.25000   1
   3   8   5 -0.0100 0.18000   1
   3  -8   5 -0.0100 0.25000   1
   3   8   5 0.01000 0.13000   1
  -5  -7  -4 34.8000 0.99000   1
   5   7   4 34.4600 1.13000   1
  -5   7  -4 36.3100 1.04000   1
   5  -7   4 34.1900 1.10000   1
   5   7   4 35.0200 1.18000   1
  -5   7  -4 35.8100 0.99000   1
   5  -7   4 34.9000 1.09000   1
  -4  12   4 0.13000 0.15000   1
   4 -12  -4 0.10000 0.16000   1
  -4 -12   4 0.10000 0.21000   1
  -4 -12   4 0.08000 0.14000   1
   4 -12  -4 0.10000 0.21000   1
  -4  12   4 0.13000 0.14000   1
   4  12  -4 0.11000 0.16000   1
   4  12  -4 0.10000 0.15000   1
  -1 -16   3 4.71000 0.32000   1
  -1  16   3 4.09000 0.26000   1
   1 -16  -3 3.92000 0.28000   1
  -1  16   3 4.32000 0.27000   1
   1  16  -3 4.17000 0.27000   1
   1 -16  -3 4.13000 0.28000   1
   1  16  -3 4.11000 0.27000   1
  -1 -16   3 3.94000 0.28000   1
  -8   1   2 25.3000 0.77000   1
  -8  -1   2 27.8300 1.43000   1
  -1 -17  -2 28.2700 0.91000   1
   1 -17   2 29.1800 0.95000   1
   1  17   2 27.9100 0.83000   1
  -1 -17  -2 28.3500 0.94000   1
   1  17   2 28.2300 0.86000   1
   1 -17   2 27.1100 0.90000   1
  -1  17  -2 28.7500 0.87000   1
  -1  17  -2 27.2600 0.83000   1
   3 -15  -3 0.20000 0.17000   1
  -3 -15   3 0.15000 0.15000   1
  -3  15   3 0.14000 0.15000   1
   3  15  -3 0.13000 0.16000   1
  -3 -15   3 0.28000 0.20000   1
  -3  15   3 0.24000 0.19000   1
   3 -15  -3 0.20000 0.23000   1
   4  10   4 2.67000 0.33000   1
  -4 -10  -4 2.99000 0.25000   1
   4 -10   4 2.83000 0.24000   1
   4  10   4 3.02000 0.27000   1
   4 -10   4 2.70000 0.28000   1
  -4  10  -4 2.63000 0.23000   1
   4  10   4 2.65000 0.22000   1
  -4  10  -4 2.94000 0.22000   1
   1  18   0 -0.0600 0.15000   1
  -1 -18   0 -0.0500 0.24000   1
   1 -18   0 0.00000 0.22000   1
   1  18   0 -0.0300 0.15000   1
  -1  18   0 -0.0600 0.15000   1
  -1  18   0 0.05000 0.15000   1
  -1 -18   0 0.03000 0.22000   1
   1 -18   0 -0.0100 0.17000   1
   4  14  -3 4.32000 0.28000   1
   4 -14  -3 4.37000 0.35000   1
  -4 -14   3 4.52000 0.27000   1
   4  14  -3 4.12000 0.27000   1
   4 -14  -3 4.27000 0.28000   1
  -4  14   3 4.40000 0.27000   1
  -4 -14   3 4.49000 0.32000   1
  -4  14   3 4.22000 0.26000   1
  -3   5   6 5.67000 0.38000   1
  -3  -5   6 5.32000 0.33000   1
  -3   5   6 5.44000 0.34000   1
  -3  -5   6 5.60000 0.34000   1
   3   5  -6 5.01000 0.35000   1
  -3  -5   6 5.15000 0.34000   1
  -3   5   6 5.31000 0.33000   1
  -7   6  -2 21.1700 0.70000   1
   7   6   2 17.6800 0.77000   1
   7   6   2 19.4300 0.89000   1
   7  -6   2 16.9500 0.81000   1
  -7  -6  -2 20.5900 0.72000   1
   7  -6   2 20.7500 0.76000   1
  -7   6  -2 19.2500 0.63000   1
  -7  -6  -2 20.1600 0.69000   1
   4   5   5 10.8300 0.66000   1
   4  -5   5 9.21000 0.61000   1
   4   5   5 9.27000 0.64000   1
  -4   5  -5 10.2100 0.70000   1
  -4   5  -5 9.90000 0.53000   1
  -4  -5  -5 9.79000 0.42000   1
  -4  -5  -5 9.49000 0.48000   1
   8   4  -1 26.5100 0.91000   1
   8  -4  -1 23.8600 0.93000   1
   8   4  -1 23.9400 0.98000   1
  -8  -4   1 24.8400 1.17000   1
  -8   4   1 24.1600 1.22000   1
  -8  -4   1 25.3500 1.01000   1
   8  -4  -1 23.7500 0.93000   1
  -4   9   5 0.09000 0.13000   1
  -4   9   5 0.13000 0.16000   1
  -4  -9   5 0.15000 0.15000   1
   4  -9  -5 0.12000 0.15000   1
  -4  -9   5 0.20000 0.19000   1
  -4   9   5 0.11000 0.15000   1
   2   3   6 2.34000 0.42000   1
   2  -3   6 2.20000 0.38000   1
  -2   3  -6 2.09000 0.46000   1
  -1   7   6 26.5600 0.81000   1
  -1   7   6 29.3300 1.18000   1
   1   7  -6 29.3500 0.94000   1
  -1  -7   6 28.1500 0.97000   1
  -1  -7   6 24.4700 0.81000   1
   1  -7  -6 26.1700 0.85000   1
  -1   7   6 29.0300 0.95000   1
  -1 -11  -5 3.36000 0.24000   1
   1 -11   5 3.35000 0.24000   1
   1  11   5 3.46000 0.29000   1
   1  11   5 3.38000 0.23000   1
  -1  11  -5 3.30000 0.23000   1
  -1  11  -5 3.21000 0.25000   1
   1 -11   5 3.15000 0.26000   1
   1  11   5 3.52000 0.28000   1
  -7   0   4 65.7900 1.03000   1
  -7   0   4 61.0700 1.54000   1
  -2  14   4 5.66000 0.31000   1
  -2 -14   4 6.24000 0.34000   1
   2 -14  -4 6.15000 0.34000   1
   2  14  -4 5.94000 0.33000   1
   2  14  -4 5.70000 0.33000   1
  -2 -14   4 5.98000 0.34000   1
  -2  14   4 5.89000 0.35000   1
   2 -14  -4 5.39000 0.40000   1
   0  18   1 7.61000 0.37000   1
   0  18  -1 7.58000 0.37000   1
   0  18   1 8.30000 0.38000   1
   0  18  -1 7.78000 0.40000   1
   0 -18  -1 8.12000 0.43000   1
   0 -18   1 7.60000 0.38000   1
   0 -18  -1 8.20000 0.39000   1
   0 -18   1 7.83000 0.41000   1
   2  10   5 2.15000 0.20000   1
   2  10   5 2.01000 0.25000   1
   2 -10   5 1.75000 0.28000   1
  -2  10  -5 1.97000 0.21000   1
   2  10   5 2.04000 0.24000   1
   2 -10   5 2.03000 0.20000   1
  -2 -10  -5 2.15000 0.21000   1
  -2  10  -5 2.07000 0.23000   1
   3 -12   4 -0.0200 0.17000   1
   3  12   4 0.14000 0.18000   1
   3  12   4 0.00000 0.14000   1
  -3 -12  -4 0.00000 0.19000   1
  -3  12  -4 0.04000 0.14000   1
  -3 -12  -4 0.06000 0.14000   1
   3 -12   4 0.05000 0.18000   1
  -3  12  -4 -0.0300 0.15000   1
  -4   1   6 53.8500 1.42000   1
  -4   1   6 55.5600 1.50000   1
  -4   1   6 54.1000 1.47000   1
  -4  -1   6 55.5900 1.52000   1
  -4  -1   6 55.1000 1.42000   1
  -4  -1   6 56.0900 1.49000   1
  -4   1   6 51.8400 1.46000   1
  -4  -1   6 49.3000 1.52000   1
  -1 -14  -4 0.25000 0.18000   1
   1  14   4 0.22000 0.17000   1
   1 -14   4 0.19000 0.17000   1
  -1  14  -4 0.21000 0.18000   1
   1  14   4 0.22000 0.14000   1
  -1 -14  -4 0.22000 0.22000   1
   1 -14   4 0.15000 0.15000   1
  -1  14  -4 0.17000 0.23000   1
   3 -17   0 1.47000 0.26000   1
  -3  17   0 1.36000 0.22000   1
  -3 -17   0 1.40000 0.21000   1
   3  17   0 1.30000 0.21000   1
  -3  17   0 1.38000 0.20000   1
   3  17   0 1.76000 0.21000   1
   3 -17   0 1.41000 0.24000   1
  -3 -17   0 1.45000 0.22000   1
  -8  -4   0 4.36000 0.54000   1
   8   4   0 2.50000 0.27000   1
   8   4   0 2.50000 0.26000   1
  -8   4   0 2.91000 0.24000   1
  -7   7   3 1.47000 0.19000   1
   7   7  -3 1.73000 0.20000   1
   7  -7  -3 1.79000 0.20000   1
  -7  -7   3 1.61000 0.22000   1
   7  -7  -3 1.69000 0.22000   1
  -7   7   3 1.73000 0.26000   1
  -7  -7   3 1.69000 0.20000   1
   0   7  -6 0.53000 0.18000   1
   0  -7   6 0.52000 0.16000   1
   0   7   6 0.42000 0.12000   1
   0   7   6 0.76000 0.23000   1
   0  -7  -6 0.53000 0.13000   1
   0   7   6 0.44000 0.19000   1
   0  -7   6 0.51000 0.18000   1
   1   6   6 2.59000 0.52000   1
  -1  -6  -6 2.50000 0.25000   1
   1   6   6 2.65000 0.34000   1
  -1   6  -6 2.28000 0.30000   1
   1  -6   6 1.98000 0.44000   1
  -5 -14  -1 0.27000 0.22000   1
  -5 -14  -1 0.42000 0.18000   1
   5  14   1 0.36000 0.18000   1
   5 -14   1 0.33000 0.18000   1
  -5  14  -1 0.31000 0.16000   1
   5  14   1 0.30000 0.16000   1
  -5  14  -1 0.28000 0.16000   1
   5 -14   1 0.39000 0.24000   1
  -2  17   2 14.8500 0.54000   1
   2 -17  -2 15.1200 0.58000   1
  -2 -17   2 15.0100 0.56000   1
   2  17  -2 15.3900 0.57000   1
  -2  17   2 15.4100 0.57000   1
   2 -17  -2 15.3400 0.58000   1
   2  17  -2 14.9800 0.57000   1
  -2 -17   2 15.2000 0.56000   1
  -6   0   5 1.69000 0.46000   1
  -4 -16   0 15.8100 0.59000   1
   4 -16   0 15.7600 0.61000   1
   4  16   0 16.1800 0.58000   1
   4  16   0 15.9100 0.59000   1
  -4  16   0 15.2700 0.57000   1
  -4 -16   0 15.8700 0.60000   1
   4 -16   0 15.7400 0.64000   1
  -4  16   0 15.9400 0.57000   1
  -1  18   1 10.1500 0.43000   1
   1 -18  -1 10.1800 0.48000   1
  -1 -18   1 9.68000 0.45000   1
   1  18  -1 9.95000 0.43000   1
   1  18  -1 9.33000 0.42000   1
  -1 -18   1 9.97000 0.43000   1
  -1  18   1 9.51000 0.41000   1
   1 -18  -1 10.0800 0.47000   1
  -8   3   2 12.6000 0.48000   1
  -8  -3   2 12.9400 0.50000   1
   8   3  -2 12.4700 0.64000   1
   8   3  -2 13.0100 0.63000   1
  -8  -3   2 12.1300 0.47000   1
  -6  -8   4 6.24000 0.34000   1
   6   8  -4 6.65000 0.37000   1
  -6   8   4 6.03000 0.38000   1
   6  -8  -4 5.64000 0.33000   1
  -6   8   4 5.71000 0.32000   1
   6  -8  -4 5.99000 0.41000   1
  -6  -8   4 6.19000 0.33000   1
  -6  -1   5 2.12000 0.38000   1
  -6   1   5 3.51000 0.56000   1
  -6  -1   5 2.25000 0.21000   1
  -6   1   5 2.47000 0.24000   1
  -1  16  -3 2.47000 0.22000   1
   1  16   3 2.36000 0.25000   1
   1 -16   3 2.25000 0.23000   1
   1  16   3 2.31000 0.23000   1
  -1 -16  -3 2.39000 0.25000   1
  -1  16  -3 2.45000 0.23000   1
   1 -16   3 2.41000 0.26000   1
  -1 -16  -3 2.28000 0.23000   1
   4  13   3 10.4800 0.52000   1
   4 -13   3 10.3900 0.61000   1
  -4  13  -3 10.4400 0.44000   1
   4 -13   3 10.6700 0.49000   1
  -4  13  -3 10.6900 0.46000   1
   4  13   3 10.3900 0.48000   1
  -4 -13  -3 10.8300 0.44000   1
  -4 -13  -3 11.0700 0.55000   1
  -7   9   2 25.2600 0.84000   1
  -7  -9   2 25.7200 0.80000   1
  -7  -9   2 25.9900 0.81000   1
   7   9  -2 27.1400 0.86000   1
   7  -9  -2 27.2600 0.95000   1
  -7   9   2 24.7300 0.77000   1
   7  -9  -2 25.4200 0.84000   1
   5  -7  -5 3.39000 0.26000   1
  -5   7   5 3.48000 0.26000   1
  -5  -7   5 3.92000 0.26000   1
  -5   7   5 3.83000 0.26000   1
  -5   7   5 3.35000 0.25000   1
   5   7  -5 3.36000 0.25000   1
  -5  -7   5 3.14000 0.24000   1
  -8   0  -1 -0.0300 0.15000   1
  -5 -11  -3 1.30000 0.18000   1
  -5  11  -3 1.52000 0.23000   1
   5 -11   3 1.32000 0.20000   1
   5  11   3 1.28000 0.25000   1
  -5 -11  -3 1.28000 0.23000   1
   5  11   3 1.29000 0.22000   1
   5 -11   3 1.42000 0.22000   1
  -5  11  -3 1.34000 0.19000   1
  -3  17   1 21.9200 0.73000   1
  -3 -17   1 22.1700 0.73000   1
   3  17  -1 23.2500 0.75000   1
  -3 -17   1 22.1600 0.72000   1
   3 -17  -1 22.4700 0.76000   1
   3 -17  -1 21.9700 0.72000   1
   3  17  -1 22.7700 0.73000   1
  -3  17   1 22.6500 0.75000   1
  -2   7   6 2.84000 0.25000   1
   2  -7  -6 2.83000 0.25000   1
  -2   7   6 2.68000 0.21000   1
  -2   7   6 3.10000 0.26000   1
   2   7  -6 2.99000 0.25000   1
  -2  -7   6 3.11000 0.27000   1
  -2  -7   6 2.47000 0.25000   1
  -6  12   2 5.09000 0.31000   1
  -6 -12   2 5.35000 0.31000   1
   6  12  -2 5.12000 0.32000   1
  -6 -12   2 5.22000 0.32000   1
   6 -12  -2 5.40000 0.33000   1
   6  12  -2 5.53000 0.33000   1
  -6  12   2 5.03000 0.30000   1
   6 -12  -2 5.35000 0.38000   1
   4 -16  -1 2.16000 0.23000   1
   4  16  -1 2.45000 0.23000   1
  -4  16   1 2.71000 0.23000   1
   4 -16  -1 2.36000 0.24000   1
   4  16  -1 2.14000 0.29000   1
  -4 -16   1 2.57000 0.24000   1
  -4  16   1 2.00000 0.21000   1
  -4 -16   1 2.29000 0.24000   1
   8   1   1 1.56000 0.29000   1
  -8   1  -1 1.91000 0.33000   1
   8  -1   1 1.62000 0.25000   1
   8   1   1 1.86000 0.31000   1
  -8  -1  -1 2.05000 0.20000   1
  -8  -1  -1 1.87000 0.31000   1
   8  -1   1 1.89000 0.25000   1
   5 -14  -2 0.67000 0.19000   1
   5  14  -2 0.69000 0.18000   1
  -5  14   2 0.67000 0.16000   1
   5  14  -2 0.66000 0.18000   1
  -5 -14   2 0.71000 0.18000   1
  -5  14   2 0.52000 0.17000   1
   5 -14  -2 0.33000 0.18000   1
  -5 -14   2 0.66000 0.18000   1
   2   4   6 4.24000 0.46000   1
   2  -4   6 3.74000 0.40000   1
  -2   4  -6 3.53000 0.42000   1
   2   4   6 3.29000 0.33000   1
   1  18   1 1.16000 0.20000   1
  -1 -18  -1 1.09000 0.28000   1
  -1 -18  -1 1.10000 0.20000   1
   1 -18   1 1.17000 0.21000   1
   1 -18   1 1.22000 0.26000   1
  -1  18  -1 1.09000 0.19000   1
   1  18   1 1.11000 0.25000   1
  -1  18  -1 1.09000 0.19000   1
  -5  13  -2 0.01000 0.18000   1
   5 -13   2 0.02000 0.16000   1
   5 -13   2 0.09000 0.24000   1
   5  13   2 0.14000 0.16000   1
  -5  13  -2 -0.0400 0.14000   1
   5  13   2 -0.0200 0.17000   1
  -5 -13  -2 0.00000 0.14000   1
   2 -16  -3 3.33000 0.27000   1
  -2  16   3 3.44000 0.28000   1
   2  16  -3 3.22000 0.30000   1
   2  16  -3 3.48000 0.31000   1
  -2  16   3 3.59000 0.26000   1
  -2 -16   3 3.52000 0.26000   1
   2 -16  -3 3.40000 0.33000   1
  -2 -16   3 3.39000 0.26000   1
  -6  12  -1 27.7100 0.85000   1
  -6 -12  -1 28.0700 0.87000   1
   6  12   1 28.4300 0.90000   1
  -6  12  -1 28.0800 0.87000   1
   6 -12   1 27.1500 0.92000   1
   6  12   1 28.7400 0.95000   1
  -6 -12  -1 29.1900 0.90000   1
   6 -12   1 29.7000 0.96000   1
  -6   0  -4 38.9800 0.79000   1
  -6   0  -4 40.7700 0.76000   1
   6   0   4 38.9600 1.05000   1
   6   0   4 36.7600 1.20000   1
   6   8   3 0.65000 0.21000   1
   6   8   3 0.54000 0.20000   1
   6  -8   3 0.66000 0.19000   1
  -6   8  -3 0.53000 0.17000   1
  -6  -8  -3 0.65000 0.16000   1
  -6   8  -3 0.70000 0.16000   1
   6  -8   3 0.68000 0.21000   1
  -6  -2   5 2.46000 0.38000   1
  -6   2   5 4.39000 0.42000   1
  -6  -2   5 2.35000 0.38000   1
  -8   5   1 4.47000 0.31000   1
   8  -5  -1 3.54000 0.43000   1
   8   5  -1 3.92000 0.35000   1
   8   5  -1 4.08000 0.40000   1
  -6   1  -4 1.67000 0.23000   1
  -7  -3   4 3.03000 0.24000   1
  -7   3   4 3.24000 0.42000   1
  -7  -3   4 2.79000 0.77000   1
  -1 -12   5 2.67000 0.28000   1
  -1 -12   5 2.94000 0.23000   1
   1  12  -5 2.84000 0.28000   1
   1  12  -5 2.63000 0.23000   1
   1 -12  -5 2.62000 0.23000   1
  -1  12   5 2.94000 0.23000   1
  -1  12   5 2.84000 0.25000   1
   1 -12  -5 2.79000 0.28000   1
  -4   3   6 0.95000 0.17000   1
  -4  -3   6 0.98000 0.19000   1
  -4  -3   6 0.83000 0.17000   1
   4   3  -6 0.90000 0.19000   1
  -4  -3   6 0.87000 0.17000   1
  -4   3   6 0.95000 0.17000   1
  -4   3   6 0.85000 0.17000   1
   3 -16   2 21.9300 0.80000   1
  -3 -16  -2 22.1900 0.77000   1
   3  16   2 22.1100 0.75000   1
   3  16   2 21.6600 0.74000   1
  -3  16  -2 22.0800 0.75000   1
  -3 -16  -2 22.4600 0.74000   1
  -3  16  -2 21.8100 0.76000   1
   3 -16   2 22.1000 0.76000   1
   8  -2   1 1.75000 0.26000   1
   8   2   1 1.66000 0.42000   1
   8  -2   1 1.39000 0.26000   1
   8   2   1 1.31000 0.35000   1
  -8  -2  -1 1.82000 0.32000   1
  -8  -2  -1 3.44000 0.32000   1
  -8   2  -1 1.72000 0.33000   1
   3   6  -6 1.21000 0.20000   1
  -3  -6   6 1.23000 0.18000   1
  -3  -6   6 1.10000 0.18000   1
  -3   6   6 1.20000 0.22000   1
  -3   6   6 1.19000 0.20000   1
   3  -6  -6 1.14000 0.19000   1
  -3  -6   6 1.33000 0.19000   1
  -3   6   6 1.25000 0.18000   1
   7 -10  -1 2.70000 0.24000   1
  -7 -10   1 2.62000 0.24000   1
   7  10  -1 2.59000 0.24000   1
   7 -10  -1 2.63000 0.28000   1
  -7  10   1 2.54000 0.23000   1
  -7 -10   1 2.71000 0.23000   1
  -7  10   1 2.70000 0.25000   1
   4   6   5 3.44000 0.47000   1
   4  -6   5 3.32000 0.45000   1
   4   6   5 3.61000 0.45000   1
  -4   6  -5 4.01000 0.52000   1
  -4  -6  -5 3.67000 0.25000   1
  -4   6  -5 3.76000 0.25000   1
  -4  -6  -5 3.74000 0.28000   1
   4  -6   5 3.87000 0.36000   1
  -7  -9  -1 0.00000 0.14000   1
   7   9   1 0.02000 0.18000   1
   7  -9   1 0.00000 0.16000   1
  -7   9  -1 0.02000 0.14000   1
   7  -9   1 0.02000 0.16000   1
  -7   9  -1 0.07000 0.15000   1
   0  12  -5 5.04000 0.31000   1
   0  12  -5 5.17000 0.35000   1
   0 -12   5 4.65000 0.41000   1
   0 -12   5 4.82000 0.29000   1
   0  12   5 5.06000 0.29000   1
   0  12   5 4.76000 0.34000   1
   0 -12  -5 5.00000 0.35000   1
   0 -12  -5 5.14000 0.31000   1
   8   5   0 0.37000 0.18000   1
   8  -5   0 0.31000 0.22000   1
   8   5   0 0.28000 0.17000   1
  -8   5   0 0.47000 0.16000   1
   5   8   4 0.00000 0.21000   1
   5  -8   4 0.34000 0.23000   1
   5  -8   4 0.24000 0.15000   1
  -5   8  -4 0.25000 0.14000   1
  -5  -8  -4 0.29000 0.14000   1
   5   8   4 0.56000 0.34000   1
   6   2   4 4.22000 0.93000   1
  -3 -11   5 11.4000 0.51000   1
   3 -11  -5 11.9200 0.57000   1
  -3  11   5 11.2100 0.49000   1
  -3 -11   5 12.6000 0.55000   1
   3  11  -5 11.0400 0.53000   1
   3  11  -5 11.8800 0.56000   1
  -3  11   5 11.5700 0.50000   1
   3 -11  -5 11.6200 0.53000   1
   8   4  -2 0.79000 0.17000   1
   8   4  -2 0.78000 0.17000   1
  -8  -4   2 3.56000 0.30000   1
   7 -10   0 0.21000 0.17000   1
   7  10   0 0.29000 0.17000   1
  -7 -10   0 0.28000 0.17000   1
  -7  10   0 0.23000 0.16000   1
  -7 -10   0 0.20000 0.16000   1
   7 -10   0 0.24000 0.24000   1
  -7  10   0 0.28000 0.15000   1
   7   7   2 0.36000 0.19000   1
  -7   7  -2 0.31000 0.16000   1
   7   7   2 0.26000 0.19000   1
  -7  -7  -2 0.35000 0.15000   1
  -7   7  -2 0.31000 0.16000   1
   7  -7   2 0.42000 0.18000   1
  -5 -13   3 3.42000 0.26000   1
   5  13  -3 3.21000 0.26000   1
   5 -13  -3 3.31000 0.28000   1
  -5 -13   3 3.27000 0.25000   1
  -5  13   3 3.20000 0.24000   1
   5  13  -3 3.28000 0.27000   1
   5 -13  -3 3.04000 0.27000   1
  -5  13   3 3.09000 0.28000   1
  -2  18   0 0.26000 0.17000   1
   2  18   0 0.18000 0.16000   1
   2 -18   0 0.26000 0.17000   1
  -2 -18   0 0.29000 0.22000   1
   2 -18   0 0.34000 0.18000   1
  -2 -18   0 0.35000 0.17000   1
  -2  18   0 0.37000 0.17000   1
   2  18   0 0.35000 0.23000   1
  -5 -11   4 1.10000 0.22000   1
   5  11  -4 1.15000 0.28000   1
   5  11  -4 1.01000 0.20000   1
  -5  11   4 1.01000 0.22000   1
   5 -11  -4 1.13000 0.20000   1
   5 -11  -4 1.12000 0.21000   1
  -5 -11   4 1.14000 0.17000   1
  -5  11   4 1.01000 0.19000   1
  -6  -3   5 3.09000 0.51000   1
  -6   3   5 2.79000 0.24000   1
  -6  -3   5 2.72000 0.38000   1
  -3   9  -5 0.12000 0.12000   1
  -3  -9  -5 0.14000 0.13000   1
   3  -9   5 0.09000 0.18000   1
   3  -9   5 0.17000 0.14000   1
   3   9   5 0.16000 0.19000   1
   3   9   5 0.09000 0.19000   1
   3   9   5 0.16000 0.13000   1
  -3   9  -5 0.08000 0.16000   1
  -7   1  -3 0.50000 0.16000   1
   7   1   3 1.95000 0.62000   1
  -3  17  -1 0.00000 0.22000   1
  -3 -17  -1 -0.0100 0.16000   1
   3 -17   1 0.02000 0.17000   1
  -3 -17  -1 0.02000 0.17000   1
   3  17   1 -0.0100 0.17000   1
   3 -17   1 0.09000 0.17000   1
  -3  17  -1 0.05000 0.16000   1
   3  17   1 0.03000 0.16000   1
  -8  -3  -1 1.19000 0.35000   1
   8   3   1 0.90000 0.23000   1
   8   3   1 0.74000 0.34000   1
  -6  11   3 0.00000 0.15000   1
  -6 -11   3 0.01000 0.15000   1
   6 -11  -3 0.00000 0.21000   1
  -6  11   3 0.01000 0.13000   1
  -2 -17  -2 10.5500 0.57000   1
   2  17   2 10.6600 0.47000   1
  -2 -17  -2 10.2300 0.45000   1
   2 -17   2 9.94000 0.49000   1
  -2  17  -2 10.0000 0.44000   1
   2  17   2 10.3000 0.44000   1
   2 -17   2 10.2300 0.48000   1
  -2  17  -2 10.8900 0.48000   1
  -1  -8   6 2.29000 0.21000   1
  -1   8   6 2.56000 0.20000   1
  -1   8   6 2.73000 0.26000   1
   1   8  -6 2.76000 0.25000   1
  -1  -8   6 2.72000 0.25000   1
  -1   8   6 2.79000 0.26000   1
   1  -8  -6 2.46000 0.23000   1
   2   5   6 4.10000 0.35000   1
   2  -5   6 3.72000 0.33000   1
  -2   5  -6 3.88000 0.39000   1
   2   5   6 3.97000 0.51000   1
   4 -15   2 14.6500 0.63000   1
  -4  15  -2 15.4300 0.59000   1
   4  15   2 14.5800 0.59000   1
  -4  15  -2 14.3700 0.54000   1
   4 -15   2 14.4000 0.61000   1
  -4 -15  -2 15.5500 0.58000   1
  -4 -15  -2 15.0900 0.60000   1
   4  15   2 14.6500 0.58000   1
  -7  -4   4 7.92000 0.47000   1
  -7   4   4 7.66000 0.40000   1
  -7  -4   4 7.23000 0.38000   1
   6 -13  -1 2.63000 0.24000   1
  -6  13   1 2.53000 0.22000   1
  -6  13   1 2.74000 0.24000   1
   6 -13  -1 2.69000 0.25000   1
   6  13  -1 2.87000 0.25000   1
   6  13  -1 2.48000 0.24000   1
  -6 -13   1 2.51000 0.22000   1
  -6 -13   1 2.55000 0.24000   1
  -4  -4   6 0.00000 0.16000   1
  -4   4   6 0.01000 0.14000   1
   4   4  -6 0.08000 0.16000   1
  -4   4   6 0.02000 0.19000   1
  -4  -4   6 0.06000 0.14000   1
   6 -13   0 0.03000 0.16000   1
  -6  13   0 0.08000 0.14000   1
  -6  13   0 0.05000 0.16000   1
   6 -13   0 -0.0100 0.17000   1
   6  13   0 0.03000 0.23000   1
  -6 -13   0 0.01000 0.15000   1
   6  13   0 0.20000 0.17000   1
  -6 -13   0 -0.0100 0.16000   1
   1   7   6 4.68000 0.37000   1
   1  -7   6 4.17000 0.33000   1
  -1   7  -6 4.61000 0.31000   1
   1   7   6 4.30000 0.33000   1
  -1   7  -6 4.43000 0.30000   1
   1   7   6 4.99000 0.32000   1
   1  -7   6 4.51000 0.32000   1
  -1  -7  -6 4.64000 0.30000   1
  -7   2  -3 9.27000 0.44000   1
  -7  -2  -3 8.94000 0.48000   1
  -7   2  -3 9.48000 0.42000   1
  -7  -2  -3 9.10000 0.44000   1
   7  -2   3 7.95000 0.46000   1
   7   2   3 7.85000 0.46000   1
   7   2   3 8.71000 0.51000   1
  -7   2  -3 9.93000 0.47000   1
   6   3   4 8.54000 0.54000   1
  -6   3  -4 8.40000 0.42000   1
  -6  -3  -4 9.06000 0.40000   1
  -6   3  -4 9.28000 0.48000   1
   6   3   4 7.84000 0.47000   1
  -6  -3  -4 8.87000 0.39000   1
   6  -3   4 8.51000 0.47000   1
   6  11   2 1.73000 0.22000   1
   6  11   2 1.66000 0.30000   1
  -6 -11  -2 1.55000 0.24000   1
   6 -11   2 1.76000 0.22000   1
  -6  11  -2 1.65000 0.20000   1
  -6 -11  -2 1.79000 0.20000   1
   6 -11   2 1.61000 0.23000   1
  -6  11  -2 1.91000 0.21000   1
  -2 -12   5 0.11000 0.15000   1
   2  12  -5 0.10000 0.15000   1
   2  12  -5 0.07000 0.22000   1
  -2 -12   5 0.12000 0.15000   1
   2 -12  -5 0.06000 0.21000   1
  -2  12   5 0.22000 0.16000   1
   2 -12  -5 0.03000 0.18000   1
  -2  12   5 0.05000 0.14000   1
   4  16   1 9.40000 0.43000   1
  -4 -16  -1 10.2000 0.44000   1
  -4  16  -1 9.34000 0.42000   1
   4 -16   1 9.41000 0.43000   1
  -4 -16  -1 9.44000 0.44000   1
   4  16   1 9.82000 0.44000   1
   4 -16   1 9.55000 0.53000   1
  -4  16  -1 9.46000 0.43000   1
   2  18  -1 0.44000 0.17000   1
   2  18  -1 0.59000 0.18000   1
  -2 -18   1 0.42000 0.18000   1
  -2 -18   1 0.51000 0.17000   1
   2 -18  -1 0.68000 0.19000   1
  -2  18   1 0.53000 0.24000   1
   2 -18  -1 0.50000 0.18000   1
  -2  18   1 0.49000 0.17000   1
   5 -15   0 2.57000 0.24000   1
  -5  15   0 2.48000 0.23000   1
   5  15   0 2.28000 0.23000   1
   5 -15   0 2.47000 0.25000   1
  -5  15   0 2.43000 0.23000   1
  -5 -15   0 2.24000 0.27000   1
   5  15   0 2.26000 0.23000   1
  -5 -15   0 2.38000 0.24000   1
  -7   8   3 0.79000 0.18000   1
   7  -8  -3 0.84000 0.26000   1
  -7   8   3 0.92000 0.19000   1
   7   8  -3 0.99000 0.18000   1
   7  -8  -3 1.04000 0.19000   1
  -7  -8   3 0.99000 0.17000   1
  -7  -8   3 0.94000 0.24000   1
   0   8  -6 3.94000 0.29000   1
   0   8   6 4.27000 0.27000   1
   0  -8   6 4.36000 0.28000   1
   0   8  -6 4.26000 0.27000   1
   0   8   6 4.24000 0.32000   1
   0  -8   6 4.40000 0.34000   1
   0   8   6 4.54000 0.32000   1
   0  -8  -6 4.40000 0.29000   1
  -4 -11  -4 0.00000 0.14000   1
   4  11   4 0.04000 0.23000   1
   4 -11   4 -0.0300 0.18000   1
  -4  11  -4 0.03000 0.22000   1
   4  11   4 -0.0500 0.19000   1
   4 -11   4 0.07000 0.19000   1
  -4  11  -4 0.03000 0.14000   1
   4 -10  -5 13.3700 0.58000   1
   4  10  -5 14.2300 0.60000   1
  -4  10   5 14.2000 0.61000   1
  -4 -10   5 14.5700 0.58000   1
   4 -10  -5 13.1300 0.60000   1
  -4  10   5 12.9000 0.55000   1
  -4 -10   5 14.1300 0.56000   1
   5 -15  -1 2.62000 0.32000   1
  -5 -15   1 1.86000 0.23000   1
   5 -15  -1 1.88000 0.22000   1
   5  15  -1 1.55000 0.22000   1
   5  15  -1 1.64000 0.21000   1
  -5  15   1 1.79000 0.21000   1
  -5 -15   1 2.61000 0.25000   1
  -5  15   1 2.58000 0.25000   1
  -8  -6   1 1.26000 0.36000   1
   8   6  -1 1.08000 0.19000   1
   8  -6  -1 1.22000 0.22000   1
   8   6  -1 1.09000 0.25000   1
   8  -6  -1 1.31000 0.26000   1
  -8   6   1 1.24000 0.18000   1
  -8  -6   1 1.34000 0.35000   1
  -8   6   1 1.30000 0.41000   1
  -3 -14   4 3.59000 0.27000   1
  -3  14   4 3.67000 0.26000   1
   3 -14  -4 4.10000 0.29000   1
   3 -14  -4 3.89000 0.31000   1
  -3  14   4 3.78000 0.26000   1
   3  14  -4 3.92000 0.28000   1
   3  14  -4 3.93000 0.28000   1
  -3 -14   4 3.91000 0.27000   1
  -1 -15   4 1.61000 0.26000   1
  -1 -15   4 1.42000 0.25000   1
   1  15  -4 1.48000 0.21000   1
   1  15  -4 1.55000 0.20000   1
   1 -15  -4 1.40000 0.22000   1
  -1  15   4 1.59000 0.23000   1
   1 -15  -4 1.46000 0.20000   1
  -1  15   4 1.63000 0.21000   1
  -6  -4   5 0.17000 0.13000   1
   5  -8  -5 1.59000 0.21000   1
  -5   8   5 1.73000 0.20000   1
  -5  -8   5 1.75000 0.20000   1
  -5   8   5 1.72000 0.20000   1
   5   8  -5 1.59000 0.20000   1
  -5   8   5 1.64000 0.18000   1
  -5  -8   5 1.52000 0.18000   1
   0  15  -4 1.28000 0.19000   1
   0  15  -4 1.19000 0.23000   1
   0 -15   4 1.51000 0.27000   1
   0 -15   4 1.48000 0.20000   1
   0  15   4 1.34000 0.22000   1
   0  15   4 1.40000 0.21000   1
   0 -15  -4 1.39000 0.22000   1
   0 -15  -4 1.47000 0.26000   1
   8   5  -2 0.31000 0.14000   1
  -8  -5   2 0.19000 0.20000   1
   8  -5  -2 0.37000 0.14000   1
  -8   5   2 0.21000 0.23000   1
   8   5  -2 0.35000 0.14000   1
  -8  -5   2 0.34000 0.17000   1
   8  -5  -2 0.35000 0.17000   1
  -2   8   6 3.69000 0.28000   1
  -2  -8   6 3.72000 0.30000   1
  -2   8   6 3.88000 0.30000   1
  -2  -8   6 3.42000 0.32000   1
   2   8  -6 3.66000 0.29000   1
  -2   8   6 3.79000 0.27000   1
   2  -8  -6 3.74000 0.27000   1
  -8  -4  -1 3.36000 0.25000   1
  -8  -4  -1 2.80000 0.25000   1
  -8   4  -1 3.64000 0.28000   1
   8  -4   1 2.68000 0.26000   1
   8   4   1 2.75000 0.27000   1
   8   4   1 2.69000 0.33000   1
  -8   4  -1 3.29000 0.31000   1
   2  11   5 3.49000 0.32000   1
   2 -11   5 3.43000 0.32000   1
  -2  11  -5 3.57000 0.27000   1
   2  11   5 3.49000 0.25000   1
  -2  11  -5 3.49000 0.28000   1
   2 -11   5 3.51000 0.25000   1
   2  11   5 3.26000 0.30000   1
  -2 -11  -5 3.52000 0.26000   1
  -4  13   4 0.61000 0.17000   1
   4  13  -4 0.64000 0.22000   1
   4  13  -4 0.76000 0.25000   1
  -4 -13   4 0.62000 0.16000   1
   4 -13  -4 0.80000 0.21000   1
  -4 -13   4 0.71000 0.18000   1
   4 -13  -4 0.90000 0.19000   1
  -6   9   4 21.8400 0.76000   1
   6  -9  -4 22.1800 0.85000   1
  -6   9   4 22.2600 0.91000   1
   6  -9  -4 23.6500 0.87000   1
  -6  -9   4 22.9600 0.77000   1
   6   9  -4 24.4300 0.82000   1
  -6  -9   4 23.4000 0.76000   1
   3  15   3 0.60000 0.17000   1
   3 -15   3 0.60000 0.18000   1
  -3  15  -3 0.60000 0.17000   1
  -3 -15  -3 0.90000 0.24000   1
   3  15   3 0.47000 0.19000   1
   3 -15   3 1.19000 0.21000   1
  -3 -15  -3 0.64000 0.17000   1
  -3  15  -3 0.44000 0.20000   1
   8  -6   0 7.16000 0.50000   1
  -8  -6   0 7.03000 0.36000   1
   8   6   0 6.51000 0.40000   1
   8  -6   0 6.16000 0.47000   1
  -8   6   0 7.71000 0.39000   1
  -8  -6   0 7.19000 0.51000   1
  -8   6   0 6.89000 0.43000   1
   8   6   0 5.89000 0.42000   1
  -2 -14  -4 2.77000 0.27000   1
   2  14   4 2.54000 0.31000   1
   2 -14   4 2.71000 0.25000   1
  -2  14  -4 2.78000 0.24000   1
   2  14   4 2.70000 0.23000   1
  -2 -14  -4 2.83000 0.24000   1
   2 -14   4 2.64000 0.23000   1
  -2  14  -4 2.76000 0.28000   1
   1 -12   5 1.58000 0.19000   1
  -1  12  -5 1.54000 0.21000   1
  -1  12  -5 1.38000 0.20000   1
   1 -12   5 1.49000 0.22000   1
  -1 -12  -5 1.56000 0.20000   1
  -1 -12  -5 1.59000 0.25000   1
   1  12   5 1.46000 0.22000   1
   1  12   5 1.50000 0.18000   1
  -3   7   6 0.26000 0.20000   1
  -3  -7   6 0.23000 0.16000   1
   3   7  -6 0.30000 0.17000   1
   3  -7  -6 0.32000 0.15000   1
  -3   7   6 0.23000 0.17000   1
  -3  -7   6 0.28000 0.15000   1
  -3   7   6 0.26000 0.15000   1
  -2 -18  -1 12.3100 0.54000   1
   2 -18   1 11.8300 0.55000   1
  -2 -18  -1 12.1500 0.55000   1
  -2  18  -1 11.5600 0.48000   1
   2  18   1 11.5800 0.49000   1
  -2  18  -1 12.0600 0.50000   1
   2  18   1 11.6100 0.48000   1
   2 -18   1 11.4400 0.51000   1
   4   7   5 7.91000 0.50000   1
  -4   7  -5 8.06000 0.40000   1
   4   7   5 7.83000 0.48000   1
  -4   7  -5 7.90000 0.40000   1
  -4  -7  -5 7.53000 0.38000   1
   4  -7   5 8.03000 0.46000   1
   4  -7   5 7.32000 0.54000   1
  -6  -4  -4 1.39000 0.25000   1
  -6  -4  -4 1.51000 0.18000   1
  -6   4  -4 3.42000 0.27000   1
   6  -4   4 3.04000 0.74000   1
   3   0   6 18.7300 0.75000   1
  -7 -10   2 1.64000 0.21000   1
   7 -10  -2 1.68000 0.23000   1
  -7  10   2 1.40000 0.20000   1
  -7 -10   2 1.74000 0.21000   1
   7 -10  -2 1.73000 0.21000   1
  -7  10   2 1.64000 0.18000   1
   7  10  -2 1.68000 0.27000   1
  -2 -16  -3 2.11000 0.24000   1
   2 -16   3 2.12000 0.23000   1
  -2 -16  -3 2.19000 0.22000   1
  -2  16  -3 2.05000 0.24000   1
   2  16   3 2.12000 0.27000   1
  -2  16  -3 2.08000 0.22000   1
   2 -16   3 2.10000 0.23000   1
   2  16   3 2.24000 0.23000   1
   0 -18  -2 0.10000 0.18000   1
   0  18   2 0.02000 0.16000   1
   0  18  -2 0.01000 0.16000   1
   0  18  -2 0.04000 0.16000   1
   0 -18   2 0.07000 0.16000   1
   0 -18  -2 0.02000 0.21000   1
   0  18   2 0.04000 0.16000   1
   0 -18   2 0.08000 0.16000   1
  -8   0   3 0.02000 0.17000   1
  -4 -16   2 32.2300 1.03000   1
   4 -16  -2 31.3400 0.97000   1
  -4  16   2 30.3700 0.93000   1
  -4 -16   2 33.6500 1.00000   1
   4  16  -2 31.6500 0.98000   1
   4  16  -2 32.3700 0.97000   1
  -4  16   2 31.8100 0.93000   1
   4 -16  -2 33.5300 1.03000   1
  -6   9  -3 0.45000 0.17000   1
   6  -9   3 0.39000 0.17000   1
   6   9   3 0.47000 0.20000   1
  -6  -9  -3 0.42000 0.15000   1
  -6   9  -3 0.50000 0.16000   1
   6   9   3 0.47000 0.20000   1
  -4  -5   6 0.05000 0.19000   1
  -4  -5   6 0.09000 0.17000   1
  -4   5   6 0.02000 0.14000   1
   4   5  -6 0.05000 0.19000   1
  -4  -5   6 0.04000 0.14000   1
  -8  -1   3 2.92000 0.36000   1
  -8   1   3 3.43000 0.65000   1
  -3 -17   2 9.68000 0.44000   1
  -3  17   2 8.94000 0.45000   1
   3 -17  -2 9.94000 0.46000   1
  -3  17   2 9.95000 0.44000   1
   3 -17  -2 9.49000 0.44000   1
  -3 -17   2 9.68000 0.44000   1
   3  17  -2 9.47000 0.46000   1
   3  17  -2 9.17000 0.42000   1
   5   0   5 5.16000 0.38000   1
   3  13   4 21.9700 0.85000   1
   3 -13   4 22.0800 0.74000   1
  -3 -13  -4 22.9100 0.78000   1
  -3  13  -4 23.2100 0.85000   1
   3  13   4 22.3500 0.73000   1
  -3  13  -4 22.1800 0.76000   1
   3 -13   4 21.4900 0.82000   1
  -3 -13  -4 21.9200 0.79000   1
   1 -18  -2 0.69000 0.20000   1
   1 -18  -2 0.77000 0.20000   1
  -1 -18   2 0.67000 0.18000   1
  -1  18   2 0.82000 0.18000   1
   1  18  -2 0.85000 0.18000   1
  -1  18   2 0.66000 0.18000   1
  -1 -18   2 0.76000 0.18000   1
   1  18  -2 0.65000 0.18000   1
   5   1   5 5.46000 0.48000   1
  -5  -1  -5 5.59000 0.34000   1
  -5   1  -5 6.15000 0.36000   1
  -5   1  -5 5.94000 0.34000   1
  -5   1  -5 5.41000 0.34000   1
  -5  -1  -5 5.49000 0.38000   1
   5   1   5 5.92000 0.62000   1
   5  -1   5 4.96000 0.42000   1
   7  -8   2 2.23000 0.23000   1
   7  -8   2 2.07000 0.24000   1
   7   8   2 1.88000 0.25000   1
  -7   8  -2 2.18000 0.22000   1
   7   8   2 2.15000 0.25000   1
  -7  -8  -2 2.10000 0.21000   1
  -7   8  -2 2.12000 0.21000   1
   4 -15  -3 4.87000 0.38000   1
  -4 -15   3 4.87000 0.34000   1
  -4  15   3 4.90000 0.30000   1
   4  15  -3 5.05000 0.32000   1
   4  15  -3 4.73000 0.31000   1
  -4  15   3 5.11000 0.31000   1
   4 -15  -3 4.86000 0.32000   1
  -4 -15   3 5.24000 0.31000   1
   3   2   6 4.56000 0.72000   1
  -3   2  -6 4.78000 0.90000   1
   3  -2   6 5.51000 0.65000   1
   3   2   6 7.53000 0.81000   1
   3  16  -3 1.31000 0.21000   1
  -3 -16   3 1.15000 0.19000   1
  -3  16   3 1.41000 0.20000   1
   3 -16  -3 1.17000 0.21000   1
  -3  16   3 1.39000 0.20000   1
   3 -16  -3 1.22000 0.22000   1
   3  16  -3 1.26000 0.20000   1
  -3 -16   3 1.51000 0.21000   1
  -8  -2   3 9.20000 0.95000   1
  -8  -2   3 6.22000 0.64000   1
   5   9   4 19.4300 0.83000   1
  -5  -9  -4 20.6900 0.70000   1
  -5   9  -4 20.5500 0.68000   1
  -5   9  -4 20.8500 0.76000   1
   5  -9   4 19.9700 0.86000   1
   5   9   4 20.7000 0.85000   1
   5  -9   4 20.1500 0.75000   1
  -7   4  -3 26.2400 0.85000   1
  -7  -4  -3 25.3800 0.80000   1
   7   4   3 24.1200 0.94000   1
  -7   4  -3 23.9800 0.77000   1
   7   4   3 22.9000 0.91000   1
  -7  -4  -3 23.8800 0.81000   1
   7  -4   3 23.1600 0.89000   1
   0  17  -3 24.7800 0.84000   1
   0 -17   3 23.6600 0.82000   1
   0  17   3 24.8700 0.83000   1
   0 -17  -3 24.2200 0.81000   1
   0 -17  -3 24.3000 0.81000   1
   0 -17   3 24.5900 0.79000   1
   0  17   3 24.1900 0.77000   1
   0  17  -3 23.8800 0.79000   1
  -6  -5   5 1.43000 0.19000   1
   6   5  -5 1.38000 0.22000   1
  -6  -5   5 1.52000 0.19000   1
  -6   5   5 1.58000 0.22000   1
  -6  -5   5 1.48000 0.20000   1
  -5 -12  -3 2.38000 0.27000   1
   5  12   3 2.52000 0.26000   1
   5 -12   3 2.60000 0.33000   1
  -5  12  -3 2.63000 0.23000   1
   5  12   3 2.56000 0.23000   1
  -5 -12  -3 2.68000 0.22000   1
  -5  12  -3 2.65000 0.22000   1
   5 -12   3 2.49000 0.24000   1
  -2 -15   4 1.74000 0.21000   1
   2  15  -4 1.70000 0.21000   1
  -2 -15   4 1.83000 0.21000   1
   2  15  -4 1.95000 0.22000   1
   2 -15  -4 1.83000 0.24000   1
   2 -15  -4 1.72000 0.22000   1
  -2  15   4 1.80000 0.26000   1
  -2  15   4 1.79000 0.21000   1
   0  19   0 0.00000 0.16000   1
   0 -19   0 0.02000 0.21000   1
   0  19   0 -0.0400 0.16000   1
   0 -19   0 0.00000 0.17000   1
  -7 -10  -1 9.09000 0.40000   1
   7  10   1 7.64000 0.47000   1
  -7  10  -1 8.78000 0.39000   1
   7  10   1 8.27000 0.44000   1
   7 -10   1 8.25000 0.45000   1
  -7  10  -1 8.96000 0.40000   1
   7 -10   1 8.62000 0.44000   1
   1 -17  -3 0.19000 0.18000   1
  -1  17   3 0.25000 0.17000   1
   1  17  -3 0.19000 0.16000   1
  -1 -17   3 0.26000 0.17000   1
   1  17  -3 0.13000 0.16000   1
  -1  17   3 0.30000 0.17000   1
  -1 -17   3 0.22000 0.16000   1
   1 -17  -3 0.14000 0.17000   1
   5  -2   5 2.77000 0.42000   1
   5   2   5 3.53000 0.45000   1
   8   5   1 0.08000 0.26000   1
  -8   5  -1 0.08000 0.15000   1
   1 -15   4 6.19000 0.34000   1
  -1  15  -4 5.64000 0.37000   1
  -1  15  -4 6.05000 0.34000   1
   1 -15   4 5.50000 0.33000   1
  -1 -15  -4 6.00000 0.34000   1
   1  15   4 5.88000 0.32000   1
   1  15   4 5.65000 0.34000   1
  -1 -15  -4 5.68000 0.35000   1
  -7  11   1 1.09000 0.19000   1
  -7  11   1 1.01000 0.17000   1
   7 -11  -1 1.10000 0.20000   1
   7 -11  -1 1.03000 0.20000   1
   7  11  -1 0.93000 0.19000   1
  -7 -11   1 1.07000 0.19000   1
  -7 -11   1 1.13000 0.20000   1
  -6  13   2 23.8600 0.78000   1
  -6  13   2 24.6700 0.83000   1
   6 -13  -2 25.3300 0.84000   1
   6 -13  -2 25.8200 0.87000   1
  -6 -13   2 23.8100 0.80000   1
  -6 -13   2 23.6800 0.78000   1
   6  13  -2 23.7700 0.81000   1
   6  13  -2 25.7700 0.84000   1
   1   8   6 0.00000 0.18000   1
   1   8   6 0.02000 0.19000   1
  -1   8  -6 0.03000 0.17000   1
   1  -8   6 -0.0300 0.17000   1
  -1  -9   6 22.1700 0.81000   1
   1  -9  -6 24.4900 0.89000   1
  -1   9   6 24.7300 0.96000   1
  -1  -9   6 23.8600 0.98000   1
  -1   9   6 25.4800 0.95000   1
   1   9  -6 25.1900 0.87000   1
   1   9  -6 23.9500 0.84000   1
  -1   9   6 24.2100 0.87000   1
   8   6  -2 0.81000 0.22000   1
   8   6  -2 0.82000 0.17000   1
   8  -6  -2 0.93000 0.19000   1
  -8  -6   2 0.91000 0.19000   1
  -8   6   2 0.87000 0.16000   1
   8  -6  -2 0.90000 0.24000   1
   1 -18   2 2.04000 0.23000   1
  -1 -18  -2 2.02000 0.30000   1
   1 -18   2 1.87000 0.22000   1
   1  18   2 2.11000 0.23000   1
  -1  18  -2 2.24000 0.23000   1
   1  18   2 1.71000 0.27000   1
  -1  18  -2 1.82000 0.21000   1
  -1 -18  -2 1.87000 0.22000   1
  -4  14  -3 7.35000 0.36000   1
   4  14   3 7.01000 0.36000   1
  -4 -14  -3 7.41000 0.36000   1
   4  14   3 6.98000 0.41000   1
  -4 -14  -3 6.96000 0.38000   1
   4 -14   3 7.01000 0.40000   1
  -4  14  -3 7.23000 0.38000   1
   4 -14   3 7.16000 0.37000   1
   8   7  -1 4.64000 0.34000   1
  -8  -7   1 4.75000 0.30000   1
  -8   7   1 4.25000 0.28000   1
   8  -7  -1 4.74000 0.38000   1
   8   7  -1 4.01000 0.34000   1
  -8   7   1 4.70000 0.35000   1
   8  -7  -1 4.44000 0.35000   1
  -3  10  -5 4.15000 0.28000   1
  -3 -10  -5 4.15000 0.27000   1
   3 -10   5 4.08000 0.31000   1
  -3  10  -5 4.05000 0.31000   1
   3  10   5 4.10000 0.29000   1
   3  10   5 4.42000 0.33000   1
   3 -10   5 4.09000 0.34000   1
   3  10   5 4.37000 0.38000   1
   5 -15   1 7.44000 0.43000   1
  -5  15  -1 7.55000 0.37000   1
   5  15   1 7.27000 0.37000   1
  -5  15  -1 7.31000 0.37000   1
   5 -15   1 8.03000 0.42000   1
   5  15   1 7.61000 0.39000   1
  -5 -15  -1 7.72000 0.42000   1
  -5 -15  -1 7.66000 0.38000   1
  -6  13  -1 9.61000 0.45000   1
   6 -13   1 10.2600 0.48000   1
   6 -13   1 9.98000 0.49000   1
  -6  13  -1 10.0800 0.43000   1
   6  13   1 9.89000 0.49000   1
  -6 -13  -1 10.0300 0.42000   1
  -6 -13  -1 10.2400 0.47000   1
   6  13   1 10.5000 0.54000   1
  -6   5  -4 0.00000 0.14000   1
   6  -5   4 0.03000 0.18000   1
  -6  -5  -4 0.02000 0.13000   1
  -7  11   0 9.17000 0.40000   1
   7 -11   0 8.25000 0.45000   1
   7 -11   0 8.57000 0.43000   1
  -7  11   0 8.63000 0.40000   1
  -7 -11   0 8.79000 0.39000   1
  -7 -11   0 8.79000 0.42000   1
   7  11   0 8.91000 0.44000   1
  -3   3  -6 14.5400 0.77000   1
   3   3   6 13.9700 0.78000   1
   3   3   6 12.1900 0.68000   1
   3  -3   6 13.4100 0.68000   1
  -8  -3   3 8.52000 0.80000   1
  -8   3   3 7.57000 0.76000   1
  -8  -3   3 7.95000 0.76000   1
  -1 -13   5 1.48000 0.21000   1
  -1 -13   5 1.29000 0.21000   1
   1  13  -5 1.28000 0.19000   1
   1  13  -5 1.38000 0.26000   1
   1 -13  -5 1.34000 0.20000   1
  -1  13   5 1.46000 0.21000   1
  -1  13   5 1.34000 0.23000   1
   1 -13  -5 1.34000 0.23000   1
   5  14   2 2.70000 0.24000   1
   5 -14   2 2.65000 0.25000   1
  -5  14  -2 2.89000 0.24000   1
  -5 -14  -2 2.68000 0.29000   1
   5 -14   2 2.83000 0.25000   1
   5  14   2 2.69000 0.26000   1
  -5  14  -2 2.69000 0.23000   1
  -5 -14  -2 2.78000 0.24000   1
  -1  19   0 0.26000 0.17000   1
   1  19   0 0.26000 0.17000   1
  -1  19   0 0.24000 0.17000   1
   1  19   0 0.16000 0.17000   1
   1 -19   0 0.37000 0.18000   1
  -1 -19   0 0.37000 0.18000   1
   1 -19   0 0.38000 0.19000   1
  -1 -19   0 0.23000 0.18000   1
  -3 -12   5 0.81000 0.18000   1
  -3 -12   5 0.92000 0.18000   1
   3  12  -5 1.03000 0.20000   1
   3  12  -5 0.85000 0.18000   1
   3 -12  -5 0.94000 0.22000   1
  -3  12   5 0.78000 0.23000   1
   3 -12  -5 0.80000 0.19000   1
  -3  12   5 0.94000 0.18000   1
  -5  -3  -5 4.48000 0.30000   1
  -5   3  -5 4.60000 0.30000   1
   5   3   5 4.35000 0.36000   1
   5  -3   5 3.87000 0.53000   1
   5   3   5 3.95000 0.41000   1
  -5   3  -5 4.38000 0.49000   1
  -5   3  -5 4.55000 0.27000   1
  -5  -3  -5 4.21000 0.29000   1
  -7   9   3 0.26000 0.13000   1
  -7   9   3 0.20000 0.16000   1
   7  -9  -3 0.23000 0.17000   1
  -7  -9   3 0.20000 0.15000   1
  -7  -9   3 0.18000 0.16000   1
   7  -9  -3 0.27000 0.17000   1
   7   9  -3 0.26000 0.22000   1
   0  -9   6 1.03000 0.16000   1
   0   9  -6 1.01000 0.20000   1
   0   9   6 0.98000 0.22000   1
   0   9  -6 0.99000 0.18000   1
   0   9   6 0.96000 0.19000   1
   0  -9  -6 1.02000 0.17000   1
   0  -9   6 0.92000 0.20000   1
   0   9   6 1.16000 0.22000   1
   8   7   0 9.04000 0.52000   1
  -8  -7   0 10.6700 0.47000   1
  -8   7   0 9.77000 0.52000   1
   8  -7   0 9.63000 0.53000   1
  -8   7   0 11.1400 0.50000   1
   8  -7   0 9.30000 0.60000   1
   8   7   0 10.0900 0.56000   1
   5 -15  -2 12.1100 0.52000   1
   5  15  -2 11.8600 0.49000   1
  -5 -15   2 12.9100 0.53000   1
  -5  15   2 11.7700 0.50000   1
   5 -15  -2 12.8400 0.54000   1
   5  15  -2 12.8000 0.53000   1
  -5 -15   2 12.3600 0.52000   1
  -5  15   2 12.5500 0.49000   1
   5  12  -4 -0.0100 0.23000   1
  -5  12   4 0.04000 0.14000   1
   5  12  -4 -0.0100 0.24000   1
   5 -12  -4 0.02000 0.17000   1
  -5  12   4 -0.0400 0.15000   1
  -5 -12   4 0.00000 0.14000   1
  -5 -12   4 0.01000 0.15000   1
  -7  -6   4 1.74000 0.20000   1
  -7  -6   4 1.61000 0.21000   1
  -7  -6   4 1.70000 0.21000   1
   7   6  -4 1.90000 0.20000   1
  -7   6   4 1.69000 0.21000   1
   0  13  -5 7.72000 0.39000   1
   0 -13   5 8.10000 0.39000   1
   0 -13   5 7.39000 0.44000   1
   0  13  -5 7.63000 0.39000   1
   0  13   5 8.10000 0.37000   1
   0 -13  -5 7.86000 0.44000   1
   0 -13  -5 7.81000 0.43000   1
   0  13   5 7.89000 0.43000   1
  -4   6   6 1.52000 0.20000   1
  -4  -6   6 1.43000 0.24000   1
  -4  -6   6 1.38000 0.19000   1
  -4  -6   6 1.57000 0.20000   1
   4   6  -6 1.47000 0.24000   1
  -4   6   6 1.31000 0.23000   1
  -4   6   6 1.50000 0.21000   1
   4 -17   0 8.17000 0.40000   1
  -4 -17   0 8.88000 0.43000   1
  -4  17   0 8.22000 0.38000   1
   4 -17   0 8.83000 0.42000   1
   4  17   0 8.88000 0.42000   1
  -4  17   0 8.52000 0.41000   1
   4  17   0 8.66000 0.41000   1
  -4 -17   0 8.31000 0.39000   1
   3  18   0 2.11000 0.37000   1
  -3  18   0 2.52000 0.24000   1
   3  18   0 2.38000 0.23000   1
   3 -18   0 2.25000 0.24000   1
  -3 -18   0 2.19000 0.24000   1
  -3  18   0 2.29000 0.28000   1
  -3 -18   0 2.44000 0.27000   1
   3 -18   0 2.22000 0.28000   1
  -5   9   5 0.18000 0.22000   1
  -5  -9   5 0.18000 0.14000   1
  -5   9   5 0.21000 0.13000   1
   5   9  -5 0.31000 0.17000   1
  -5  -9   5 0.21000 0.16000   1
  -5   9   5 0.24000 0.23000   1
   5  -9  -5 0.17000 0.21000   1
   0  19  -1 8.17000 0.39000   1
   0 -19  -1 8.69000 0.42000   1
   0  19  -1 8.20000 0.39000   1
   0  19   1 8.24000 0.39000   1
   0  19   1 8.51000 0.41000   1
   0 -19   1 7.85000 0.39000   1
   0 -19  -1 8.16000 0.41000   1
   0 -19   1 8.00000 0.39000   1
  -5  -1   6 10.9700 0.68000   1
  -5   1   6 11.4100 0.48000   1
  -5   1   6 10.5200 0.56000   1
  -5  -1   6 9.97000 0.53000   1
  -5   1   6 9.55000 0.76000   1
  -5  -1   6 11.1500 0.55000   1
  -5  -1   6 10.8900 0.71000   1
  -5   1   6 10.5800 0.69000   1
   6  12  -3 3.12000 0.27000   1
  -6 -12   3 3.33000 0.26000   1
   6 -12  -3 3.29000 0.28000   1
  -6  12   3 3.05000 0.26000   1
   6 -12  -3 3.46000 0.30000   1
  -6 -12   3 3.03000 0.25000   1
   6  12  -3 3.35000 0.29000   1
  -6  12   3 3.34000 0.25000   1
  -3  -8   6 3.56000 0.27000   1
  -3   8   6 3.86000 0.27000   1
  -3   8   6 3.67000 0.28000   1
   3   8  -6 3.69000 0.28000   1
  -3  -8   6 3.45000 0.30000   1
   3  -8  -6 3.36000 0.27000   1
  -3   8   6 3.29000 0.26000   1
  -1  17  -3 7.85000 0.47000   1
  -1 -17  -3 8.78000 0.43000   1
  -1 -17  -3 8.40000 0.43000   1
   1 -17   3 8.42000 0.41000   1
   1 -17   3 8.50000 0.43000   1
   1  17   3 8.09000 0.40000   1
  -1  17  -3 8.03000 0.42000   1
   1  17   3 8.05000 0.40000   1
   4   8   5 0.05000 0.20000   1
   4   8   5 0.00000 0.19000   1
   4  -8   5 0.22000 0.19000   1
  -4   8  -5 0.29000 0.24000   1
  -2   9   6 5.52000 0.31000   1
   2  -9  -6 5.56000 0.33000   1
  -2  -9   6 5.41000 0.35000   1
  -2   9   6 5.57000 0.34000   1
  -2  -9   6 5.40000 0.35000   1
   2   9  -6 5.38000 0.42000   1
  -2   9   6 6.13000 0.40000   1
   2  18  -2 0.42000 0.17000   1
   2  18  -2 0.21000 0.24000   1
   2 -18  -2 0.29000 0.18000   1
  -2 -18   2 0.22000 0.23000   1
  -2  18   2 0.22000 0.23000   1
  -2  18   2 0.29000 0.17000   1
  -2 -18   2 0.32000 0.17000   1
   2 -18  -2 0.19000 0.18000   1
   5 -14  -3 0.91000 0.21000   1
  -5  14   3 1.03000 0.18000   1
   5  14  -3 1.11000 0.20000   1
   5  14  -3 0.87000 0.19000   1
  -5 -14   3 0.95000 0.22000   1
   5 -14  -3 0.94000 0.21000   1
  -5  14   3 0.82000 0.19000   1
  -5 -14   3 0.81000 0.18000   1
   4  17  -1 0.83000 0.26000   1
  -4  17   1 0.96000 0.19000   1
  -4 -17   1 1.14000 0.21000   1
   4 -17  -1 0.78000 0.19000   1
   4  17  -1 0.88000 0.20000   1
  -4  17   1 1.00000 0.19000   1
  -4 -17   1 1.10000 0.26000   1
   4 -17  -1 1.02000 0.27000   1
  -4  11   5 5.77000 0.31000   1
  -4 -11   5 5.59000 0.34000   1
   4  11  -5 5.36000 0.32000   1
  -4 -11   5 5.45000 0.32000   1
  -4  11   5 5.39000 0.32000   1
   4 -11  -5 5.57000 0.35000   1
   4 -11  -5 5.44000 0.31000   1
   4  11  -5 5.22000 0.31000   1
  -2   7  -6 20.5500 0.66000   1
   2   7   6 21.6000 0.76000   1
  -2   7  -6 22.4400 0.65000   1
   2  -7   6 21.7100 0.75000   1
   2   7   6 22.2900 0.78000   1
  -2  -7  -6 22.1800 0.65000   1
  -6 -12  -2 8.51000 0.40000   1
   6  12   2 8.48000 0.43000   1
   6 -12   2 8.30000 0.40000   1
  -6  12  -2 8.55000 0.37000   1
  -6 -12  -2 8.35000 0.34000   1
   6  12   2 8.59000 0.38000   1
  -6  12  -2 8.52000 0.38000   1
   6 -12   2 7.75000 0.39000   1
  -3   4  -6 5.42000 0.98000   1
   3  -4   6 4.76000 0.61000   1
   3   4   6 3.15000 0.39000   1
  -6   6   5 1.79000 0.27000   1
   6   6  -5 1.76000 0.20000   1
  -6  -6   5 1.92000 0.21000   1
  -6   6   5 1.65000 0.21000   1
  -6  -6   5 1.84000 0.22000   1
  -6   6   5 1.72000 0.24000   1
  -6  -6   5 1.77000 0.19000   1
  -8   0  -2 2.98000 0.53000   1
   8   0   2 1.69000 0.39000   1
  -8   0  -2 2.42000 0.54000   1
  -8  -4   3 8.75000 1.06000   1
  -8  -4   3 9.31000 1.01000   1
  -8   4   3 9.35000 1.08000   1
  -2  17   3 4.11000 0.27000   1
   2 -17  -3 4.24000 0.33000   1
  -2 -17   3 4.32000 0.28000   1
  -2  17   3 4.11000 0.31000   1
   2  17  -3 4.19000 0.41000   1
  -2 -17   3 4.16000 0.27000   1
   2 -17  -3 4.12000 0.31000   1
   2  17  -3 4.15000 0.30000   1
  -5  -2   6 6.70000 0.43000   1
  -5  -2   6 5.86000 0.76000   1
  -5   2   6 7.60000 0.35000   1
  -5   2   6 6.93000 0.43000   1
  -5  -2   6 7.27000 0.40000   1
  -5   2   6 6.11000 0.48000   1
  -5  -2   6 6.27000 0.77000   1
  -5   2   6 5.94000 0.72000   1
  -6 -10   4 0.18000 0.14000   1
   6  10  -4 0.24000 0.22000   1
  -6 -10   4 0.17000 0.16000   1
   6 -10  -4 0.13000 0.17000   1
  -3  18   1 0.74000 0.18000   1
   3 -18  -1 0.69000 0.19000   1
  -3 -18   1 0.68000 0.19000   1
  -3  18   1 0.60000 0.18000   1
   3  18  -1 0.89000 0.20000   1
  -3 -18   1 0.83000 0.19000   1
   3  18  -1 0.63000 0.18000   1
   3 -18  -1 0.86000 0.21000   1
   1  19  -1 4.91000 0.29000   1
   1 -19  -1 5.01000 0.30000   1
  -1 -19   1 5.21000 0.30000   1
  -1  19   1 5.25000 0.30000   1
   1  19  -1 4.83000 0.29000   1
  -1  19   1 5.10000 0.32000   1
  -1 -19   1 5.21000 0.34000   1
   1 -19  -1 5.37000 0.36000   1
   4 -12   4 3.80000 0.26000   1
  -4  12  -4 3.63000 0.25000   1
   4  12   4 3.75000 0.26000   1
   4  12   4 3.29000 0.32000   1
  -4  12  -4 3.61000 0.26000   1
   4 -12   4 3.40000 0.28000   1
   4  12   4 3.55000 0.29000   1
  -4 -12  -4 3.89000 0.30000   1
  -8  -1  -2 5.16000 0.45000   1
   8  -1   2 6.74000 0.54000   1
   8  -1   2 4.23000 0.36000   1
   8   1   2 4.45000 0.36000   1
  -8   1  -2 5.67000 0.30000   1
  -8  -1  -2 5.07000 0.45000   1
  -8   1  -2 5.33000 0.46000   1
   8   1   2 4.89000 0.78000   1
   8   6   1 0.35000 0.19000   1
   8  -6   1 0.27000 0.17000   1
   8   6   1 0.41000 0.20000   1
  -8   6  -1 0.36000 0.16000   1
  -8  -6  -1 0.27000 0.22000   1
  -8   6  -1 0.48000 0.16000   1
  -8  -6  -1 0.24000 0.16000   1
  -5  -4  -5 0.13000 0.13000   1
  -5   4  -5 0.09000 0.13000   1
  -5   4  -5 0.15000 0.14000   1
   5   4   5 0.46000 0.32000   1
   5   4   5 0.50000 0.38000   1
  -5  -4  -5 0.11000 0.13000   1
  -5   4  -5 1.26000 0.33000   1
   2  13  -5 2.33000 0.23000   1
   2  13  -5 2.38000 0.23000   1
  -2 -13   5 2.54000 0.23000   1
  -2 -13   5 2.07000 0.27000   1
   2 -13  -5 2.51000 0.27000   1
  -2  13   5 2.30000 0.22000   1
  -2  13   5 2.37000 0.22000   1
   2 -13  -5 2.29000 0.23000   1
   3  17   2 5.03000 0.29000   1
   3 -17   2 5.29000 0.31000   1
   3 -17   2 5.08000 0.30000   1
  -3  17  -2 5.45000 0.31000   1
  -3  17  -2 4.99000 0.29000   1
  -3 -17  -2 4.93000 0.34000   1
   3  17   2 5.24000 0.31000   1
  -3 -17  -2 5.66000 0.34000   1
  -6  14   1 0.74000 0.17000   1
   6 -14  -1 0.91000 0.19000   1
  -6  14   1 0.99000 0.25000   1
   6 -14  -1 0.77000 0.24000   1
   6  14  -1 0.86000 0.19000   1
  -6 -14   1 0.69000 0.19000   1
   6  14  -1 0.79000 0.20000   1
  -6 -14   1 0.83000 0.18000   1
   6 -14   0 1.64000 0.22000   1
  -6  14   0 1.48000 0.19000   1
  -6  14   0 1.71000 0.21000   1
   6 -14   0 1.71000 0.23000   1
   6  14   0 1.64000 0.22000   1
  -6 -14   0 1.64000 0.20000   1
  -6 -14   0 1.46000 0.22000   1
   6  14   0 1.67000 0.22000   1
   6   6   4 0.15000 0.20000   1
  -6  -6  -4 0.14000 0.14000   1
  -6   6  -4 0.12000 0.14000   1
  -6   6  -4 0.16000 0.17000   1
   6   6   4 0.07000 0.19000   1
   6  -6   4 0.11000 0.18000   1
  -6  -6  -4 0.10000 0.14000   1
  -6  10  -3 0.87000 0.18000   1
   6 -10   3 0.75000 0.21000   1
   6  10   3 0.75000 0.29000   1
   6 -10   3 0.84000 0.18000   1
  -6  10  -3 0.85000 0.18000   1
  -6 -10  -3 0.89000 0.17000   1
   6  10   3 0.87000 0.23000   1
  -1  19  -1 16.8500 0.53000   1
  -1 -19  -1 16.5200 0.59000   1
   1  19   1 16.4300 0.50000   1
   1 -19   1 16.1400 0.50000   1
   1  19   1 16.1500 0.48000   1
   1 -19   1 17.5200 0.54000   1
  -1 -19  -1 17.0200 0.51000   1
  -1  19  -1 16.5100 0.50000   1
   7   9   2 0.36000 0.20000   1
   7  -9   2 0.37000 0.19000   1
   7  -9   2 0.46000 0.18000   1
  -7   9  -2 0.44000 0.17000   1
   7   9   2 0.37000 0.20000   1
  -7   9  -2 0.55000 0.17000   1
   8  -2   2 1.23000 0.34000   1
   8   2   2 1.08000 0.28000   1
   2 -12   5 0.49000 0.16000   1
  -2  12  -5 0.47000 0.21000   1
  -2  12  -5 0.47000 0.18000   1
   2 -12   5 0.39000 0.19000   1
   2  12   5 0.34000 0.20000   1
   2  12   5 0.55000 0.20000   1
  -2 -12  -5 0.52000 0.17000   1
   2  12   5 0.49000 0.16000   1
   8   7  -2 7.49000 0.46000   1
   8  -7  -2 7.46000 0.40000   1
  -8   7   2 7.27000 0.34000   1
  -8  -7   2 7.95000 0.35000   1
  -8   7   2 8.11000 0.44000   1
   8   7  -2 8.31000 0.40000   1
  -8  -7   2 7.89000 0.36000   1
   8  -7  -2 8.50000 0.45000   1
   7 -11  -2 3.51000 0.27000   1
  -7  11   2 3.33000 0.30000   1
   7 -11  -2 3.87000 0.28000   1
  -7  11   2 3.55000 0.27000   1
  -7 -11   2 3.84000 0.30000   1
  -7 -11   2 3.43000 0.25000   1
   7  11  -2 3.70000 0.27000   1
  -5   3   6 3.71000 0.33000   1
  -5  -3   6 3.59000 0.30000   1
  -5  -3   6 4.13000 0.30000   1
  -5  -3   6 3.39000 0.49000   1
  -5   3   6 3.68000 0.47000   1
  -5  -3   6 3.78000 0.55000   1
  -5   3   6 3.93000 0.32000   1
  -4 -16  -2 1.92000 0.24000   1
   4  16   2 2.05000 0.23000   1
  -4 -16  -2 2.18000 0.22000   1
   4  16   2 2.13000 0.23000   1
   4 -16   2 2.03000 0.23000   1
  -4  16  -2 2.25000 0.26000   1
   4 -16   2 1.93000 0.24000   1
  -4  16  -2 2.16000 0.25000   1
   8   8  -1 3.07000 0.28000   1
   8  -8  -1 3.23000 0.27000   1
   8   8  -1 3.35000 0.28000   1
   8  -8  -1 3.10000 0.26000   1
  -8   8   1 3.16000 0.25000   1
  -8  -8   1 3.26000 0.25000   1
  -8   8   1 3.01000 0.24000   1
  -5  10  -4 1.00000 0.18000   1
   5  10   4 0.72000 0.22000   1
   5 -10   4 1.34000 0.23000   1
  -5  10  -4 0.76000 0.19000   1
   5  10   4 0.75000 0.26000   1
   5  10   4 1.11000 0.21000   1
  -5 -10  -4 1.03000 0.18000   1
   5 -10   4 0.91000 0.18000   1
   1 -13   5 14.9000 0.48000   1
   1 -13   5 14.0200 0.58000   1
  -1  13  -5 14.4500 0.56000   1
  -1  13  -5 14.9200 0.50000   1
  -1 -13  -5 14.2900 0.49000   1
   1  13   5 14.4200 0.44000   1
   1  13   5 14.5100 0.56000   1
  -1 -13  -5 13.9300 0.56000   1
   1  -9   6 3.62000 0.25000   1
  -1   9  -6 3.63000 0.27000   1
   1   9   6 3.48000 0.34000   1
  -1  -9  -6 3.75000 0.26000   1
  -1   9  -6 3.78000 0.32000   1
   1  -9   6 3.67000 0.28000   1
   1   9   6 3.73000 0.30000   1
   1   9   6 3.90000 0.25000   1
   7  -6   3 4.11000 0.31000   1
  -7  -6  -3 4.47000 0.26000   1
  -7   6  -3 4.32000 0.29000   1
   7   6   3 4.06000 0.36000   1
   7   6   3 4.16000 0.33000   1
  -7  -6  -3 4.71000 0.27000   1
  -7   6  -3 4.36000 0.32000   1
  -3 -15   4 2.31000 0.22000   1
   3  15  -4 2.42000 0.30000   1
   3  15  -4 2.25000 0.26000   1
  -3 -15   4 2.43000 0.23000   1
  -3  15   4 2.34000 0.22000   1
   3 -15  -4 2.47000 0.28000   1
  -3  15   4 2.45000 0.22000   1
   3 -15  -4 2.43000 0.26000   1
   5 -16   0 7.28000 0.37000   1
  -5  16   0 7.25000 0.38000   1
   5 -16   0 7.41000 0.38000   1
  -5  16   0 7.01000 0.34000   1
  -5 -16   0 7.46000 0.36000   1
   5  16   0 7.73000 0.41000   1
  -5 -16   0 7.71000 0.34000   1
   5  16   0 7.29000 0.35000   1
   4 -14  -4 5.09000 0.33000   1
  -4 -14   4 4.96000 0.30000   1
  -4  14   4 5.33000 0.28000   1
   4  14  -4 4.92000 0.31000   1
  -4  14   4 5.02000 0.28000   1
   4  14  -4 4.64000 0.29000   1
  -4 -14   4 5.19000 0.29000   1
   4 -14  -4 4.97000 0.31000   1
  -7   7   4 0.62000 0.18000   1
  -7  -7   4 0.77000 0.20000   1
  -7  -7   4 0.67000 0.19000   1
   7   7  -4 0.75000 0.16000   1
  -7  -7   4 0.59000 0.19000   1
   7  -7  -4 0.73000 0.22000   1
  -4  -7   6 4.88000 0.29000   1
   4  -7  -6 4.92000 0.31000   1
  -4   7   6 5.19000 0.31000   1
  -4   7   6 5.34000 0.35000   1
   4   7  -6 4.78000 0.32000   1
  -4  -7   6 4.59000 0.30000   1
  -4   7   6 4.84000 0.36000   1
  -3 -18  -1 3.08000 0.27000   1
   3  18   1 3.21000 0.31000   1
   3 -18   1 3.19000 0.26000   1
  -3  18  -1 3.23000 0.25000   1
   3  18   1 3.04000 0.25000   1
  -3  18  -1 3.33000 0.25000   1
  -3 -18  -1 3.40000 0.26000   1
   3 -18   1 3.21000 0.27000   1
  -8  -5   3 24.8900 0.76000   1
  -8   5   3 24.2400 0.79000   1
  -8  -5   3 24.6400 0.77000   1
  -2  19   0 -0.0400 0.16000   1
  -2  19   0 0.01000 0.16000   1
  -2 -19   0 0.03000 0.17000   1
   2 -19   0 -0.0800 0.18000   1
  -2 -19   0 -0.0800 0.18000   1
   2  19   0 0.05000 0.17000   1
   2 -19   0 -0.0900 0.17000   1
   2  19   0 0.02000 0.16000   1
  -5  16   1 2.27000 0.22000   1
   5 -16  -1 2.50000 0.25000   1
  -5  16   1 2.35000 0.22000   1
   5 -16  -1 2.35000 0.30000   1
   5  16  -1 2.35000 0.24000   1
  -5 -16   1 2.38000 0.23000   1
   5  16  -1 2.45000 0.24000   1
  -5 -16   1 2.52000 0.25000   1
  -2 -18  -2 0.05000 0.17000   1
  -2 -18  -2 0.07000 0.26000   1
   2 -18   2 0.07000 0.25000   1
  -2  18  -2 0.11000 0.16000   1
   2  18   2 0.05000 0.25000   1
   2 -18   2 0.12000 0.17000   1
  -2  18  -2 0.11000 0.17000   1
   2  18   2 0.00000 0.16000   1
   8   8   0 16.1300 0.59000   1
  -8   8   0 16.1600 0.46000   1
  -8  -8   0 17.2000 0.55000   1
   8  -8   0 16.7100 0.57000   1
   8   8   0 14.3600 0.63000   1
  -8   8   0 17.1800 0.54000   1
   8  -8   0 15.4200 0.75000   1
  -4 -17  -1 2.62000 0.27000   1
  -4  17  -1 2.34000 0.23000   1
   4 -17   1 2.49000 0.25000   1
   4  17   1 2.56000 0.30000   1
   4 -17   1 2.71000 0.25000   1
  -4  17  -1 2.59000 0.29000   1
   4  17   1 2.54000 0.25000   1
  -4 -17  -1 2.72000 0.26000   1
   7 -11   1 0.82000 0.20000   1
   7 -11   1 0.98000 0.27000   1
  -7  11  -1 0.82000 0.18000   1
  -7  11  -1 0.94000 0.19000   1
  -7 -11  -1 0.94000 0.21000   1
  -7 -11  -1 0.86000 0.18000   1
   7  11   1 0.89000 0.21000   1
   1  10  -6 0.33000 0.14000   1
  -1 -10   6 0.35000 0.14000   1
   1  10  -6 0.44000 0.18000   1
  -1 -10   6 0.38000 0.18000   1
  -1  10   6 0.40000 0.14000   1
   1 -10  -6 0.43000 0.22000   1
  -1  10   6 0.50000 0.19000   1
  -1  10   6 0.49000 0.27000   1
  -5   5  -5 2.71000 0.26000   1
   5   5   5 2.52000 0.31000   1
   5  -5   5 2.49000 0.26000   1
   5   5   5 2.84000 0.36000   1
  -5   5  -5 2.69000 0.21000   1
  -5  -5  -5 2.67000 0.21000   1
  -5  -5  -5 2.56000 0.22000   1
   1  16  -4 7.01000 0.36000   1
  -1 -16   4 7.05000 0.36000   1
   1  16  -4 7.46000 0.43000   1
  -1 -16   4 7.22000 0.33000   1
   1 -16  -4 7.07000 0.41000   1
  -1  16   4 6.94000 0.36000   1
   1 -16  -4 7.29000 0.36000   1
  -1  16   4 7.54000 0.35000   1
   2 -15   4 1.27000 0.21000   1
  -2  15  -4 1.59000 0.21000   1
  -2  15  -4 1.70000 0.21000   1
   2 -15   4 1.52000 0.21000   1
  -2 -15  -4 1.42000 0.23000   1
   2  15   4 1.59000 0.23000   1
   2  15   4 1.49000 0.20000   1
  -2 -15  -4 1.48000 0.20000   1
   0 -16   4 3.70000 0.27000   1
   0  16  -4 3.69000 0.26000   1
   0  16  -4 4.02000 0.27000   1
   0 -16   4 4.02000 0.27000   1
   0 -16  -4 3.79000 0.29000   1
   0  16   4 3.87000 0.26000   1
   0 -16  -4 4.11000 0.33000   1
   0  16   4 3.96000 0.28000   1
  -5   4   6 0.34000 0.15000   1
  -5   4   6 0.32000 0.17000   1
   5   4  -6 0.34000 0.17000   1
  -5  -4   6 0.30000 0.15000   1
  -3  14  -4 0.07000 0.17000   1
   3  14   4 0.29000 0.19000   1
  -3 -14  -4 0.44000 0.20000   1
   3 -14   4 0.00000 0.18000   1
   3 -14   4 0.10000 0.16000   1
  -3 -14  -4 0.19000 0.16000   1
  -3  14  -4 0.16000 0.16000   1
   3  14   4 0.14000 0.15000   1
  -6  -7   5 0.22000 0.16000   1
  -6   7   5 0.16000 0.16000   1
  -6  -7   5 0.21000 0.18000   1
   6  -7  -5 0.07000 0.18000   1
  -3 -16  -3 0.03000 0.16000   1
  -3 -16  -3 0.05000 0.19000   1
  -3  16  -3 0.09000 0.16000   1
   3  16   3 0.04000 0.16000   1
   3 -16   3 0.07000 0.17000   1
  -3  16  -3 0.04000 0.16000   1
   3 -16   3 0.12000 0.18000   1
   3  16   3 0.05000 0.25000   1
   3 -11   5 3.45000 0.29000   1
  -3  11  -5 3.63000 0.26000   1
   3 -11   5 3.88000 0.26000   1
   3  11   5 3.75000 0.30000   1
   3  11   5 4.11000 0.26000   1
   3  11   5 3.62000 0.30000   1
  -3  11  -5 3.81000 0.25000   1
  -3 -11  -5 4.00000 0.28000   1
   5  13   3 4.81000 0.33000   1
  -5 -13  -3 4.97000 0.28000   1
  -5  13  -3 4.90000 0.28000   1
   5 -13   3 4.96000 0.30000   1
   5  13   3 4.55000 0.31000   1
   5 -13   3 4.74000 0.33000   1
  -5 -13  -3 4.54000 0.38000   1
  -5  13  -3 4.97000 0.28000   1
   7 -12  -1 0.94000 0.19000   1
   7 -12  -1 0.83000 0.20000   1
  -7  12   1 0.82000 0.19000   1
  -7  12   1 0.88000 0.17000   1
  -7 -12   1 0.88000 0.20000   1
  -7 -12   1 0.84000 0.22000   1
   7  12  -1 0.87000 0.19000   1
  -7  10   3 4.84000 0.29000   1
  -7 -10   3 5.00000 0.29000   1
  -7  10   3 5.33000 0.36000   1
   7  10  -3 5.64000 0.32000   1
  -7 -10   3 5.05000 0.30000   1
   7 -10  -3 5.95000 0.35000   1
   7 -10  -3 4.88000 0.30000   1
   0  10  -6 0.93000 0.19000   1
   0 -10   6 1.02000 0.21000   1
   0 -10   6 0.93000 0.27000   1
   0  10  -6 0.95000 0.26000   1
   0  10   6 0.95000 0.18000   1
   0  10   6 0.96000 0.28000   1
   0 -10  -6 1.18000 0.18000   1
   0  10   6 1.00000 0.22000   1
   8   7   1 0.24000 0.27000   1
  -8  -7  -1 0.29000 0.16000   1
  -8   7  -1 0.43000 0.17000   1
  -8   7  -1 0.34000 0.16000   1
   8  -7   1 0.38000 0.19000   1
   8   7   1 0.35000 0.20000   1
  -8  -7  -1 0.39000 0.17000   1
   8  -7   1 0.33000 0.18000   1
   2  19  -1 16.2200 0.51000   1
   2 -19  -1 15.8000 0.51000   1
   2  19  -1 16.6000 0.51000   1
  -2 -19   1 16.0800 0.51000   1
  -2  19   1 16.5100 0.55000   1
  -2 -19   1 16.3200 0.51000   1
  -2  19   1 16.0700 0.50000   1
   2 -19  -1 16.4800 0.53000   1
   2   8   6 7.78000 0.44000   1
  -2   8  -6 7.64000 0.46000   1
   2   8   6 8.23000 0.55000   1
   2   8   6 8.82000 0.43000   1
  -2   8  -6 7.59000 0.37000   1
  -2  -8  -6 7.89000 0.42000   1
   2  -8   6 8.10000 0.47000   1
   2  -8   6 7.28000 0.41000   1
  -3   9   6 1.54000 0.21000   1
   3   9  -6 1.46000 0.21000   1
  -3   9   6 1.55000 0.22000   1
  -3  -9   6 1.33000 0.19000   1
  -3  -9   6 1.48000 0.20000   1
  -3   9   6 1.45000 0.19000   1
   3  -9  -6 1.40000 0.20000   1
  -4   9  -5 4.44000 0.32000   1
   4   9   5 4.53000 0.39000   1
   4  -9   5 4.44000 0.32000   1
   4  -9   5 4.39000 0.31000   1
   4   9   5 3.99000 0.35000   1
  -4   9  -5 4.40000 0.29000   1
  -4  -9  -5 4.52000 0.26000   1
  -7  12   0 0.56000 0.18000   1
   7 -12   0 0.45000 0.23000   1
  -7  12   0 0.52000 0.22000   1
   7 -12   0 0.42000 0.22000   1
  -7 -12   0 0.50000 0.19000   1
   7  12   0 0.61000 0.19000   1
  -7 -12   0 0.49000 0.17000   1
  -5 -10   5 2.98000 0.23000   1
  -5  10   5 2.87000 0.22000   1
   5  10  -5 2.98000 0.25000   1
  -5  10   5 2.90000 0.24000   1
   5 -10  -5 2.86000 0.25000   1
  -5 -10   5 3.10000 0.27000   1
   8   4   2 1.79000 0.26000   1
   8  -4   2 1.83000 0.23000   1
   8   4   2 1.79000 0.24000   1
  -8  -4  -2 1.81000 0.24000   1
  -8   4  -2 2.00000 0.23000   1
  -8  -4  -2 1.89000 0.23000   1
  -8   4  -2 2.01000 0.24000   1
  -1  -2   7 4.26000 0.31000   1
   1   2  -7 4.06000 0.30000   1
  -1   2   7 4.47000 0.31000   1
  -1   2   7 4.82000 0.35000   1
  -6  -7  -4 0.09000 0.14000   1
   6   7   4 0.03000 0.20000   1
  -6  -7  -4 0.11000 0.15000   1
  -6   7  -4 0.10000 0.14000   1
  -2  17  -3 3.01000 0.25000   1
   2  17   3 3.03000 0.27000   1
   2 -17   3 2.94000 0.25000   1
  -2 -17  -3 2.96000 0.25000   1
  -2  17  -3 2.97000 0.24000   1
   2  17   3 2.87000 0.25000   1
  -2 -17  -3 2.82000 0.39000   1
   2 -17   3 3.06000 0.26000   1
   0   0   7 0.07000 0.21000   1
  -2 -10   6 0.70000 0.17000   1
   2  10  -6 0.78000 0.20000   1
  -2 -10   6 0.74000 0.22000   1
   2  10  -6 0.77000 0.19000   1
  -2  10   6 0.85000 0.17000   1
   2 -10  -6 0.76000 0.18000   1
  -2  10   6 0.71000 0.24000   1
  -4  17   2 14.0500 0.45000   1
  -4  17   2 14.0700 0.50000   1
  -4 -17   2 15.1000 0.49000   1
   4  17  -2 14.3000 0.50000   1
   4  17  -2 14.3800 0.49000   1
   4 -17  -2 14.4200 0.50000   1
   4 -17  -2 15.0900 0.51000   1
  -4 -17   2 14.5100 0.48000   1
  -2   0   7 0.03000 0.19000   1
   0   1   7 5.86000 0.79000   1
  -6  14   2 13.0000 0.45000   1
   6 -14  -2 13.9600 0.55000   1
  -6  14   2 12.8700 0.45000   1
   6 -14  -2 13.7900 0.51000   1
   6  14  -2 12.9300 0.48000   1
  -6 -14   2 12.7100 0.46000   1
  -6 -14   2 13.6200 0.51000   1
   6  14  -2 13.8000 0.53000   1
  -2  -1   7 0.14000 0.20000   1
  -4  16   3 8.26000 0.37000   1
  -4 -16   3 9.11000 0.38000   1
   4 -16  -3 8.79000 0.39000   1
   4  16  -3 8.05000 0.36000   1
  -4 -16   3 8.62000 0.37000   1
   4  16  -3 8.84000 0.38000   1
  -4  16   3 8.23000 0.35000   1
   4 -16  -3 8.69000 0.50000   1
   6 -14   1 14.9100 0.54000   1
  -6  14  -1 15.4600 0.46000   1
  -6  14  -1 14.8400 0.52000   1
   6 -14   1 15.1400 0.52000   1
  -6 -14  -1 15.3600 0.48000   1
  -6 -14  -1 15.5500 0.50000   1
   6  14   1 15.3600 0.52000   1
   6  14   1 15.1200 0.49000   1
  -3 -13   5 0.73000 0.18000   1
   3  13  -5 0.90000 0.20000   1
   3  13  -5 0.72000 0.21000   1
  -3 -13   5 0.80000 0.22000   1
  -3  13   5 0.72000 0.18000   1
   3 -13  -5 0.77000 0.22000   1
  -3  13   5 0.71000 0.17000   1
   3 -13  -5 0.68000 0.19000   1
   8   8  -2 2.73000 0.25000   1
  -8   8   2 2.81000 0.25000   1
   8   8  -2 2.31000 0.26000   1
  -8  -8   2 2.64000 0.24000   1
  -8   8   2 2.30000 0.23000   1
   8  -8  -2 2.82000 0.27000   1
   8  -8  -2 3.07000 0.30000   1
   3   6   6 5.04000 0.38000   1
  -3  -6  -6 5.53000 0.39000   1
   3  -6   6 4.59000 0.33000   1
  -3   6  -6 5.05000 0.31000   1
   3   6   6 5.04000 0.37000   1
   2 -19   1 1.67000 0.22000   1
  -2  19  -1 1.54000 0.21000   1
  -2 -19  -1 1.74000 0.28000   1
   2  19   1 1.36000 0.25000   1
  -2  19  -1 1.55000 0.22000   1
   2 -19   1 1.54000 0.26000   1
  -2 -19  -1 1.33000 0.21000   1
   2  19   1 1.53000 0.25000   1
   2  16  -4 5.64000 0.31000   1
  -2 -16   4 5.76000 0.32000   1
  -2 -16   4 5.95000 0.31000   1
   2  16  -4 5.77000 0.32000   1
  -2  16   4 6.04000 0.31000   1
  -2  16   4 5.99000 0.32000   1
   2 -16  -4 5.90000 0.33000   1
   2 -16  -4 5.74000 0.36000   1
  -8  -6   3 1.05000 0.45000   1
  -3 -18   2 0.47000 0.18000   1
   3 -18  -2 0.24000 0.19000   1
   3  18  -2 0.40000 0.18000   1
   3  18  -2 0.47000 0.22000   1
  -3  18   2 0.39000 0.18000   1
  -3 -18   2 0.43000 0.18000   1
   3 -18  -2 0.46000 0.27000   1
  -3  18   2 0.55000 0.18000   1
  -5 -13   4 7.88000 0.37000   1
  -5  13   4 7.16000 0.34000   1
   5 -13  -4 7.60000 0.39000   1
  -5  13   4 7.17000 0.35000   1
   5 -13  -4 7.67000 0.41000   1
  -5 -13   4 7.07000 0.33000   1
   5  13  -4 7.67000 0.38000   1
   5  13  -4 7.40000 0.36000   1
  -1 -14   5 0.47000 0.17000   1
  -1 -14   5 0.37000 0.18000   1
   1  14  -5 0.33000 0.17000   1
   1  14  -5 0.35000 0.17000   1
   1 -14  -5 0.41000 0.20000   1
  -1  14   5 0.36000 0.18000   1
  -1  14   5 0.36000 0.16000   1
   1 -14  -5 0.34000 0.17000   1
  -4 -15  -3 7.09000 0.38000   1
   4  15   3 7.08000 0.37000   1
   4 -15   3 6.45000 0.35000   1
  -4  15  -3 7.15000 0.32000   1
   4  15   3 7.09000 0.33000   1
  -4 -15  -3 7.10000 0.33000   1
  -4  15  -3 6.76000 0.32000   1
   4 -15   3 6.84000 0.33000   1
  -3  17   3 2.70000 0.24000   1
  -3  17   3 2.40000 0.26000   1
   3  17  -3 2.19000 0.24000   1
   3  17  -3 2.27000 0.24000   1
  -3 -17   3 2.35000 0.29000   1
   3 -17  -3 2.34000 0.26000   1
   3 -17  -3 2.27000 0.24000   1
  -3 -17   3 2.33000 0.24000   1
   0 -19   2 3.12000 0.26000   1
   0  19   2 3.04000 0.25000   1
   0  19  -2 3.04000 0.30000   1
   0  19  -2 3.19000 0.26000   1
   0  19   2 3.02000 0.25000   1
   0 -19   2 3.20000 0.26000   1
   0 -19  -2 3.02000 0.27000   1
   0 -19  -2 3.26000 0.27000   1
   0   2   7 13.7000 0.59000   1
   0   2  -7 14.4300 1.21000   1
   0   2   7 14.2900 1.01000   1
   0  -2   7 13.9800 0.55000   1
  -7   7  -3 0.14000 0.17000   1
   7   7   3 0.02000 0.25000   1
   7  -7   3 0.07000 0.18000   1
  -7  -7  -3 0.20000 0.16000   1
  -7   7  -3 0.12000 0.22000   1
  -7  -7  -3 0.12000 0.15000   1
  -5   5   6 1.05000 0.19000   1
  -5   5   6 0.98000 0.18000   1
  -5  -5   6 1.03000 0.18000   1
  -5   5   6 0.90000 0.17000   1
  -5  -5   6 1.00000 0.18000   1
   5   5  -6 0.94000 0.19000   1
  -5  -5   6 1.04000 0.19000   1
  -2  -2   7 3.13000 0.32000   1
  -2   2   7 2.88000 0.30000   1
  -2   2   7 2.90000 0.37000   1
   2   2  -7 3.28000 0.29000   1
  -2   2   7 3.25000 0.28000   1
  -2  -2   7 3.55000 0.35000   1
  -2   2   7 3.29000 0.30000   1
  -5   6  -5 0.53000 0.20000   1
  -5  -6  -5 0.58000 0.15000   1
  -5  -6  -5 0.50000 0.19000   1
  -6  11   4 0.58000 0.16000   1
  -6 -11   4 0.54000 0.17000   1
   6 -11  -4 0.51000 0.19000   1
  -6  11   4 0.61000 0.24000   1
   6  11  -4 0.70000 0.19000   1
  -6 -11   4 0.58000 0.17000   1
   6 -11  -4 0.68000 0.20000   1
   1 -16   4 68.2600 1.16000   1
  -1  16  -4 68.4500 1.05000   1
  -1  16  -4 67.3100 1.07000   1
   1 -16   4 70.2400 1.05000   1
   1  16   4 69.0300 1.19000   1
   1  16   4 67.1300 0.97000   1
  -1 -16  -4 70.9000 1.09000   1
  -1 -16  -4 67.4200 1.12000   1
  -4  12   5 2.01000 0.22000   1
   4  12  -5 2.17000 0.24000   1
  -4 -12   5 2.01000 0.21000   1
  -4 -12   5 2.17000 0.22000   1
  -4  12   5 1.84000 0.25000   1
   4 -12  -5 2.10000 0.26000   1
   4 -12  -5 2.02000 0.29000   1
   4  12  -5 1.88000 0.23000   1
  -7   1   5 0.25000 0.17000   1
   6 -13  -3 11.8900 0.46000   1
  -6  13   3 10.9500 0.44000   1
  -6  13   3 12.4300 0.45000   1
   6 -13  -3 12.5700 0.50000   1
  -6 -13   3 11.5200 0.43000   1
   6  13  -3 11.0100 0.53000   1
   6  13  -3 12.5800 0.45000   1
  -6 -13   3 12.0500 0.49000   1
   0  14  -5 0.23000 0.16000   1
   0  14  -5 0.19000 0.17000   1
   0 -14   5 0.15000 0.17000   1
   0 -14   5 0.17000 0.16000   1
   0  14   5 0.21000 0.15000   1
   0 -14  -5 0.20000 0.17000   1
   0  14   5 0.11000 0.18000   1
   0 -14  -5 0.05000 0.20000   1
  -7 -10  -2 3.72000 0.25000   1
   7  10   2 3.64000 0.29000   1
   7 -10   2 3.54000 0.29000   1
  -7  10  -2 3.82000 0.26000   1
   7  10   2 3.29000 0.30000   1
  -7  10  -2 3.95000 0.26000   1
   7 -10   2 3.77000 0.27000   1
   5 -15   2 1.35000 0.22000   1
  -5  15  -2 1.53000 0.20000   1
   5  15   2 1.63000 0.22000   1
  -5 -15  -2 1.59000 0.21000   1
  -5  15  -2 1.56000 0.21000   1
   5 -15   2 1.29000 0.28000   1
  -5 -15  -2 1.50000 0.23000   1
   5  15   2 1.55000 0.23000   1
  -1  19   2 0.22000 0.17000   1
   1 -19  -2 0.17000 0.19000   1
   1  19  -2 0.23000 0.17000   1
   1  19  -2 0.19000 0.17000   1
  -1  19   2 0.17000 0.17000   1
  -1 -19   2 0.24000 0.24000   1
  -1 -19   2 0.18000 0.17000   1
   1 -19  -2 0.23000 0.19000   1
  -5  16  -1 0.12000 0.16000   1
  -5  16  -1 0.19000 0.16000   1
   5 -16   1 0.22000 0.18000   1
   5 -16   1 0.29000 0.19000   1
  -5 -16  -1 0.16000 0.17000   1
   5  16   1 0.21000 0.23000   1
   5  16   1 0.18000 0.18000   1
  -5 -16  -1 0.19000 0.19000   1
  -7   8   4 7.81000 0.36000   1
   7  -8  -4 7.96000 0.38000   1
  -7  -8   4 8.43000 0.37000   1
  -7   8   4 8.01000 0.45000   1
   7   8  -4 8.78000 0.40000   1
  -7  -8   4 8.39000 0.42000   1
   0 -18   3 1.05000 0.20000   1
   0  18   3 0.80000 0.18000   1
   0  18  -3 0.83000 0.19000   1
   0  18  -3 1.02000 0.19000   1
   0 -18  -3 0.91000 0.20000   1
   0 -18  -3 1.01000 0.22000   1
   0  18   3 0.94000 0.20000   1
   0 -18   3 0.85000 0.19000   1
  -8   9   1 0.18000 0.15000   1
   8   9  -1 0.23000 0.20000   1
   8   9  -1 0.16000 0.17000   1
   8  -9  -1 0.19000 0.17000   1
   8  -9  -1 0.28000 0.23000   1
  -8   9   1 0.14000 0.17000   1
  -8  -9   1 0.20000 0.17000   1
  -4   8   6 0.21000 0.19000   1
  -4  -8   6 0.31000 0.22000   1
  -4   8   6 0.21000 0.16000   1
  -4  -8   6 0.22000 0.16000   1
   4  -8  -6 0.25000 0.17000   1
  -4   8   6 0.19000 0.17000   1
   4   8  -6 0.22000 0.17000   1
   6 -13   2 0.74000 0.20000   1
   6 -13   2 0.85000 0.20000   1
  -6  13  -2 0.94000 0.19000   1
  -6  13  -2 1.15000 0.19000   1
  -6 -13  -2 0.96000 0.18000   1
   6  13   2 0.89000 0.20000   1
  -6 -13  -2 0.93000 0.22000   1
   6  13   2 0.74000 0.21000   1
   1 -18  -3 12.1000 0.48000   1
   1 -18  -3 12.0600 0.44000   1
  -1 -18   3 11.7100 0.42000   1
  -1  18   3 12.3900 0.44000   1
   1  18  -3 11.4700 0.43000   1
   1  18  -3 11.8800 0.45000   1
  -1  18   3 12.0500 0.47000   1
  -1 -18   3 11.9700 0.47000   1
   6 -11   3 13.1100 0.55000   1
   6  11   3 13.0100 0.55000   1
  -6  11  -3 13.6700 0.47000   1
  -6  11  -3 13.5300 0.48000   1
   6 -11   3 14.0900 0.59000   1
   6  11   3 14.4200 0.56000   1
  -6 -11  -3 14.1600 0.44000   1
  -4  13  -4 3.49000 0.25000   1
  -4 -13  -4 3.37000 0.25000   1
   4 -13   4 3.29000 0.28000   1
  -4 -13  -4 3.29000 0.30000   1
   4  13   4 3.25000 0.25000   1
   4 -13   4 3.05000 0.29000   1
   4  13   4 3.14000 0.28000   1
  -4  13  -4 3.44000 0.26000   1
  -9   0   1 0.17000 0.17000   1
   0   3   7 14.1800 0.87000   1
  -5  16   2 0.13000 0.16000   1
  -5  16   2 0.25000 0.24000   1
   5 -16  -2 0.19000 0.19000   1
   5 -16  -2 0.17000 0.18000   1
   5  16  -2 0.20000 0.18000   1
   5  16  -2 0.17000 0.23000   1
  -5 -16   2 0.08000 0.17000   1
  -5 -16   2 0.18000 0.18000   1
  -2  -3   7 1.00000 0.17000   1
  -2   3   7 1.04000 0.18000   1
  -2   3   7 1.08000 0.17000   1
  -2  -3   7 1.00000 0.35000   1
   4   0   6 0.41000 0.24000   1
  -9  -1   1 2.38000 0.22000   1
  -9   1   1 0.57000 0.29000   1
  -9  -1   1 0.58000 0.28000   1
   9   1  -1 0.49000 0.17000   1
   9   1  -1 0.55000 0.18000   1
   8   9   0 0.14000 0.19000   1
   8  -9   0 0.25000 0.18000   1
  -8   9   0 0.13000 0.17000   1
   8  -9   0 0.12000 0.23000   1
   8   9   0 0.18000 0.18000   1
  -8  -9   0 0.22000 0.17000   1
  -8   9   0 0.17000 0.16000   1
   1 -10   6 5.64000 0.39000   1
  -1  10  -6 6.37000 0.39000   1
   1 -10   6 6.31000 0.36000   1
  -1  10  -6 6.18000 0.33000   1
   1  10   6 6.42000 0.39000   1
   1  10   6 6.45000 0.42000   1
  -1 -10  -6 6.21000 0.33000   1
   1  10   6 6.15000 0.30000   1
  -6  -8   5 0.24000 0.17000   1
  -6  -8   5 0.18000 0.17000   1
  -6   8   5 0.19000 0.13000   1
   6   8  -5 0.23000 0.19000   1
  -6   8   5 0.42000 0.20000   1
  -6   8   5 0.15000 0.16000   1
   6  -8  -5 0.17000 0.18000   1
   4   1   6 12.4000 0.55000   1
  -7  12   2 0.01000 0.14000   1
   7 -12  -2 -0.0100 0.18000   1
  -7  12   2 0.03000 0.16000   1
  -7 -12   2 0.15000 0.21000   1
   5  15  -3 3.59000 0.28000   1
  -5  15   3 3.64000 0.25000   1
  -5 -15   3 3.81000 0.30000   1
   5 -15  -3 3.85000 0.30000   1
  -5 -15   3 3.94000 0.27000   1
   5 -15  -3 3.71000 0.29000   1
  -5  15   3 3.69000 0.26000   1
   5  15  -3 3.55000 0.32000   1
  -5  11  -4 0.23000 0.15000   1
   5  11   4 0.37000 0.25000   1
  -5 -11  -4 0.38000 0.20000   1
   5 -11   4 0.27000 0.20000   1
   5  11   4 0.42000 0.29000   1
   5  11   4 0.33000 0.21000   1
  -5  11  -4 0.29000 0.24000   1
   5 -11   4 0.41000 0.17000   1
   1   4  -7 0.28000 0.19000   1
  -1   4   7 0.37000 0.20000   1
  -1  -4   7 0.22000 0.18000   1
  -1   4   7 0.25000 0.25000   1
   0 -20   0 0.86000 0.20000   1
   0 -20   0 0.87000 0.21000   1
   0  20   0 0.83000 0.19000   1
   0  20   0 0.98000 0.26000   1
  -8   0   4 0.31000 0.22000   1
  -2 -14   5 0.03000 0.16000   1
  -2 -14   5 0.00000 0.16000   1
   2  14  -5 0.08000 0.17000   1
   2  14  -5 0.07000 0.23000   1
   2 -14  -5 -0.0200 0.16000   1
  -2  14   5 0.06000 0.16000   1
   2 -14  -5 0.10000 0.20000   1
  -2  14   5 0.06000 0.15000   1
   1 -19   2 0.00000 0.18000   1
   1  19   2 0.02000 0.17000   1
  -1  19  -2 0.02000 0.17000   1
  -1 -19  -2 0.00000 0.17000   1
  -1 -19  -2 -0.0300 0.27000   1
  -1  19  -2 0.04000 0.17000   1
   1  19   2 -0.0400 0.17000   1
   1 -19   2 0.02000 0.17000   1
   8   8   1 0.99000 0.22000   1
  -8  -8  -1 1.21000 0.19000   1
  -8   8  -1 1.40000 0.20000   1
   8  -8   1 1.41000 0.23000   1
  -8   8  -1 1.28000 0.20000   1
   8  -8   1 1.22000 0.21000   1
   8   8   1 1.17000 0.23000   1
   2 -13   5 10.5400 0.41000   1
  -2  13  -5 10.7600 0.46000   1
  -2  13  -5 10.6500 0.50000   1
   2 -13   5 10.1800 0.46000   1
  -2 -13  -5 10.9100 0.41000   1
   2  13   5 10.4500 0.49000   1
  -2 -13  -5 10.2000 0.48000   1
   2  13   5 10.7200 0.41000   1
  -8   1   4 0.47000 0.19000   1
   9  -2  -1 1.38000 0.23000   1
   9   2  -1 1.76000 0.23000   1
   9  -2  -1 1.55000 0.28000   1
  -9  -2   1 2.28000 0.21000   1
  -9  -2   1 1.69000 0.22000   1
   9   2  -1 1.54000 0.25000   1
  -7   3   5 13.1600 0.50000   1
  -7  -3   5 12.8900 0.45000   1
  -7  -3   5 14.5000 0.51000   1
  -9   0   0 1.22000 0.38000   1
   9   0   0 0.86000 0.21000   1
  -9   0   0 1.14000 0.19000   1
   9   0   0 0.86000 0.19000   1
  -4   2  -6 12.9300 0.52000   1
   4   2   6 11.6600 0.55000   1
   4  -2   6 11.8400 0.55000   1
   4   2   6 12.3000 0.49000   1
   6  -8   4 3.72000 0.30000   1
   6  -8   4 4.03000 0.31000   1
  -6   8  -4 4.16000 0.26000   1
   6   8   4 3.66000 0.39000   1
  -6   8  -4 4.35000 0.28000   1
   6   8   4 3.96000 0.32000   1
  -6  -8  -4 4.13000 0.36000   1
  -2  -9  -6 10.9000 0.43000   1
   2   9   6 10.6600 0.50000   1
   2   9   6 10.8100 0.45000   1
   2  -9   6 9.59000 0.57000   1
  -2   9  -6 10.3600 0.44000   1
  -2   9  -6 10.4100 0.44000   1
   2   9   6 9.93000 0.53000   1
   2  -9   6 10.6100 0.52000   1
  -1 -11   6 0.32000 0.18000   1
   1  11  -6 0.37000 0.22000   1
   1  11  -6 0.34000 0.25000   1
  -1 -11   6 0.27000 0.15000   1
  -1  11   6 0.32000 0.15000   1
   1 -11  -6 0.32000 0.17000   1
  -1  11   6 0.28000 0.19000   1
  -1  11   6 0.27000 0.18000   1
  -9   1   0 1.21000 0.21000   1
  -6  15   1 1.20000 0.20000   1
   6 -15  -1 1.12000 0.22000   1
  -6  15   1 1.13000 0.19000   1
   6 -15  -1 1.27000 0.21000   1
   6  15  -1 1.51000 0.22000   1
   6  15  -1 1.27000 0.21000   1
  -6 -15   1 1.34000 0.22000   1
  -6 -15   1 1.10000 0.20000   1
   4  18   0 3.10000 0.29000   1
  -4 -18   0 2.95000 0.27000   1
   4 -18   0 3.00000 0.33000   1
   4  18   0 3.04000 0.28000   1
  -4  18   0 3.08000 0.27000   1
  -4 -18   0 3.23000 0.28000   1
  -4  18   0 2.98000 0.26000   1
   4 -18   0 3.14000 0.34000   1
  -6  15   0 1.11000 0.19000   1
  -6  15   0 0.83000 0.25000   1
   6 -15   0 1.00000 0.21000   1
   6 -15   0 1.00000 0.21000   1
  -6 -15   0 0.97000 0.25000   1
  -6 -15   0 1.02000 0.19000   1
   6  15   0 0.97000 0.20000   1
   6  15   0 0.91000 0.20000   1
  -5   6   6 2.31000 0.26000   1
  -5  -6   6 2.92000 0.24000   1
  -5  -6   6 2.56000 0.26000   1
  -5   6   6 2.72000 0.27000   1
  -5  -6   6 2.80000 0.23000   1
  -5   6   6 2.61000 0.23000   1
   5   6  -6 2.53000 0.25000   1
  -3  -7  -6 0.87000 0.17000   1
  -3   7  -6 0.87000 0.15000   1
  -3  -7  -6 0.86000 0.15000   1
  -1   1  -7 7.51000 0.58000   1
   1   1   7 7.27000 0.54000   1
   1  -1   7 7.16000 0.53000   1
   1   1   7 8.28000 0.54000   1
  -1 -18  -3 2.84000 0.25000   1
  -1 -18  -3 2.83000 0.33000   1
   1  18   3 3.14000 0.27000   1
   1 -18   3 2.50000 0.30000   1
  -1  18  -3 3.01000 0.27000   1
   1  18   3 2.63000 0.24000   1
   1 -18   3 2.83000 0.25000   1
  -1  18  -3 2.64000 0.24000   1
   0   4  -7 25.3700 1.07000   1
   0   4   7 27.5800 1.22000   1
   0  -4   7 25.0600 1.07000   1
   0   4   7 25.4400 1.12000   1
  -8  -7   3 6.99000 0.40000   1
   8  -7  -3 6.32000 0.42000   1
   8   7  -3 7.27000 0.47000   1
   8   7  -3 6.37000 0.49000   1
  -8  -7   3 6.04000 0.40000   1
  -8   7   3 6.20000 0.37000   1
   1  20   0 -0.0600 0.17000   1
  -1  20   0 0.09000 0.17000   1
   1 -20   0 0.04000 0.19000   1
  -1  20   0 0.00000 0.17000   1
   1  20   0 0.04000 0.22000   1
   1 -20   0 0.01000 0.18000   1
  -1 -20   0 0.01000 0.18000   1
  -1 -20   0 0.00000 0.17000   1
  -7  12  -1 10.7700 0.52000   1
   7 -12   1 9.70000 0.51000   1
  -7  12  -1 10.4600 0.51000   1
   7 -12   1 9.51000 0.53000   1
  -7 -12  -1 9.77000 0.53000   1
  -7 -12  -1 10.4000 0.53000   1
   7  12   1 9.84000 0.53000   1
  -2  -4   7 1.89000 0.26000   1
  -2   4   7 1.70000 0.20000   1
  -2   4   7 1.81000 0.20000   1
   2   4  -7 1.81000 0.41000   1
  -2  -4   7 1.74000 0.37000   1
  -2   4   7 1.66000 0.41000   1
  -3  -1   7 0.69000 0.27000   1
  -3  -1   7 0.67000 0.17000   1
  -3 -10   6 5.25000 0.43000   1
  -3  10   6 5.60000 0.43000   1
   3  10  -6 5.48000 0.37000   1
  -3  10   6 5.11000 0.33000   1
  -3 -10   6 5.42000 0.37000   1
   3 -10  -6 5.19000 0.36000   1
  -3  10   6 5.56000 0.35000   1
   4  10   5 2.36000 0.27000   1
   4  10   5 2.05000 0.26000   1
   4  10   5 2.14000 0.27000   1
   4 -10   5 2.11000 0.25000   1
  -4  10  -5 1.83000 0.22000   1
   4 -10   5 1.98000 0.24000   1
  -4 -10  -5 2.19000 0.21000   1
  -4  10  -5 1.99000 0.21000   1
  -3 -19   0 0.22000 0.17000   1
   3 -19   0 0.39000 0.19000   1
   3  19   0 0.42000 0.18000   1
  -3  19   0 0.63000 0.26000   1
   3  19   0 0.37000 0.18000   1
   3 -19   0 0.47000 0.24000   1
  -3  19   0 0.50000 0.18000   1
  -3 -19   0 0.34000 0.20000   1
   4 -18  -1 1.16000 0.21000   1
  -4 -18   1 0.94000 0.25000   1
   4  18  -1 1.19000 0.22000   1
  -4  18   1 0.95000 0.19000   1
   4  18  -1 0.94000 0.20000   1
   4 -18  -1 0.74000 0.25000   1
  -4  18   1 1.11000 0.20000   1
  -4 -18   1 1.09000 0.20000   1
  -5   7  -5 5.63000 0.33000   1
   5  -7   5 5.77000 0.45000   1
  -5  -7  -5 5.59000 0.35000   1
   5   7   5 5.73000 0.43000   1
   5  -7   5 5.31000 0.39000   1
   5   7   5 5.46000 0.42000   1
  -5  -7  -5 5.38000 0.38000   1
  -5   7  -5 5.69000 0.43000   1
   1 -14   5 5.35000 0.40000   1
  -1  14  -5 5.41000 0.35000   1
  -1  14  -5 5.45000 0.38000   1
   1 -14   5 5.91000 0.35000   1
  -1 -14  -5 5.60000 0.38000   1
   1  14   5 5.68000 0.41000   1
  -1 -14  -5 5.87000 0.39000   1
   1  14   5 5.59000 0.33000   1
  -7  11   3 2.10000 0.23000   1
  -7  11   3 2.32000 0.24000   1
   7 -11  -3 2.34000 0.25000   1
   7 -11  -3 2.34000 0.26000   1
   7  11  -3 2.68000 0.25000   1
  -7 -11   3 2.46000 0.24000   1
  -7 -11   3 2.31000 0.22000   1
   0 -11   6 1.25000 0.22000   1
   0  11  -6 1.33000 0.21000   1
   0  11  -6 1.18000 0.18000   1
   0 -11   6 1.44000 0.23000   1
   0  11   6 1.31000 0.23000   1
   0  11   6 1.36000 0.23000   1
   0  11   6 1.26000 0.17000   1
   0 -11  -6 1.18000 0.19000   1
  -9  -3   1 10.0500 1.02000   1
  -2 -18   3 1.34000 0.27000   1
   2  18  -3 1.32000 0.21000   1
  -2  18   3 1.41000 0.27000   1
  -2 -18   3 1.65000 0.22000   1
   2 -18  -3 1.38000 0.28000   1
   2 -18  -3 1.35000 0.27000   1
  -2  18   3 1.34000 0.20000   1
   2  18  -3 1.45000 0.28000   1
   2  19  -2 1.66000 0.22000   1
  -2  19   2 1.44000 0.21000   1
   2 -19  -2 1.58000 0.23000   1
  -2 -19   2 1.67000 0.22000   1
  -2  19   2 1.58000 0.21000   1
  -2 -19   2 1.48000 0.21000   1
   2 -19  -2 1.40000 0.22000   1
   2  19  -2 1.53000 0.25000   1
  -4   3  -6 5.70000 0.37000   1
  -1   2  -7 4.96000 0.81000   1
   1   2   7 5.27000 0.51000   1
   8  -6   2 2.78000 0.29000   1
  -8   6  -2 3.36000 0.31000   1
   8   6   2 2.93000 0.28000   1
   8   6   2 3.07000 0.31000   1
  -8  -6  -2 3.16000 0.26000   1
  -8   6  -2 3.45000 0.27000   1
  -8  -6  -2 3.32000 0.30000   1
   3 -12   5 0.21000 0.16000   1
   3 -12   5 0.05000 0.19000   1
  -3  12  -5 0.29000 0.17000   1
  -3  12  -5 0.24000 0.21000   1
  -3 -12  -5 0.16000 0.19000   1
   3  12   5 0.26000 0.28000   1
   3  12   5 0.23000 0.20000   1
   3  12   5 0.17000 0.19000   1
   0  20  -1 4.11000 0.30000   1
   0 -20   1 4.13000 0.36000   1
   0 -20  -1 4.26000 0.32000   1
   0  20   1 3.79000 0.29000   1
   0 -20  -1 4.16000 0.32000   1
   0 -20   1 3.69000 0.29000   1
   0  20   1 4.04000 0.30000   1
   0  20  -1 3.88000 0.30000   1
   7  -8   3 0.35000 0.28000   1
  -7   8  -3 0.37000 0.18000   1
   7   8   3 0.37000 0.21000   1
  -7   8  -3 0.33000 0.16000   1
   7  -8   3 0.34000 0.18000   1
   7   8   3 0.35000 0.22000   1
  -7  -8  -3 0.38000 0.22000   1
  -3  -2   7 13.1200 0.67000   1
  -3   2   7 13.4300 0.68000   1
  -3  -2   7 12.6000 0.64000   1
  -3   2   7 13.5400 0.65000   1
  -3  -2   7 12.0900 0.70000   1
  -3   2   7 14.0900 0.68000   1
  -3  -2   7 13.6400 0.66000   1
  -3   2   7 12.8500 0.68000   1
   8   9  -2 3.03000 0.30000   1
  -8   9   2 2.77000 0.23000   1
  -8  -9   2 2.89000 0.24000   1
  -8  -9   2 2.83000 0.26000   1
   8  -9  -2 3.25000 0.31000   1
   8  -9  -2 3.12000 0.29000   1
  -8   9   2 2.83000 0.24000   1
  -5 -11   5 0.14000 0.16000   1
  -5  11   5 0.08000 0.17000   1
   5 -11  -5 0.10000 0.17000   1
  -5  11   5 0.05000 0.14000   1
  -5 -11   5 0.10000 0.15000   1
   5  11  -5 0.07000 0.17000   1
   3  18   2 1.90000 0.23000   1
  -3  18  -2 2.20000 0.23000   1
  -3 -18  -2 2.08000 0.23000   1
   3 -18   2 2.08000 0.24000   1
  -3 -18  -2 1.76000 0.31000   1
   3  18   2 1.98000 0.23000   1
   3 -18   2 2.00000 0.30000   1
  -3  18  -2 1.98000 0.22000   1
  -9   0   2 1.67000 0.22000   1
  -9   0   2 0.98000 0.38000   1
  -7  -4   5 2.92000 0.63000   1
  -4  15   4 0.39000 0.23000   1
   4  15  -4 0.48000 0.19000   1
   4  15  -4 0.49000 0.19000   1
  -4 -15   4 0.48000 0.25000   1
   4 -15  -4 0.56000 0.29000   1
  -4  15   4 0.44000 0.17000   1
   4 -15  -4 0.56000 0.20000   1
  -4 -15   4 0.50000 0.17000   1
   7   0   4 3.49000 0.42000   1
  -7   0  -4 3.56000 0.32000   1
  -7   0  -4 3.42000 0.26000   1
   7   0   4 3.00000 0.31000   1
  -8  -3   4 5.97000 0.42000   1
  -8   3   4 6.24000 0.42000   1
  -8  -3   4 4.65000 0.34000   1
  -3 -19   1 0.53000 0.18000   1
  -3  19   1 0.51000 0.18000   1
   3  19  -1 0.66000 0.20000   1
  -3  19   1 0.49000 0.18000   1
   3  19  -1 0.68000 0.19000   1
   3 -19  -1 0.47000 0.20000   1
  -3 -19   1 0.56000 0.19000   1
   3 -19  -1 0.70000 0.24000   1
   2  11  -6 3.94000 0.30000   1
  -2 -11   6 3.92000 0.32000   1
  -2  11   6 4.02000 0.28000   1
  -2  11   6 4.26000 0.34000   1
  -2 -11   6 3.89000 0.32000   1
   2  11  -6 4.14000 0.34000   1
  -2  11   6 4.01000 0.30000   1
   2 -11  -6 4.04000 0.30000   1
  -9  -1   2 15.0500 0.96000   1
   7   1   4 0.59000 0.24000   1
   7  -1   4 2.38000 0.30000   1
   7  -1   4 3.14000 0.55000   1
   7 -13  -1 4.44000 0.32000   1
  -7  13   1 4.67000 0.32000   1
   7 -13  -1 4.82000 0.34000   1
  -7  13   1 4.64000 0.30000   1
   7  13  -1 4.72000 0.33000   1
  -7 -13   1 4.55000 0.33000   1
  -7 -13   1 4.83000 0.32000   1
   7  13  -1 4.28000 0.34000   1
   3  16  -4 0.23000 0.18000   1
  -3  16   4 0.26000 0.17000   1
  -3 -16   4 0.40000 0.17000   1
   3 -16  -4 0.31000 0.25000   1
  -3  16   4 0.24000 0.17000   1
   3 -16  -4 0.27000 0.18000   1
  -3 -16   4 0.34000 0.24000   1
   3  16  -4 0.28000 0.18000   1
   9   3   0 6.33000 0.50000   1
   9  -3   0 7.20000 0.51000   1
   9   3   0 7.03000 0.57000   1
   9  -3   0 6.13000 0.48000   1
  -9  -3   0 7.46000 0.43000   1
  -9   3   0 7.95000 0.49000   1
  -9  -3   0 6.87000 0.39000   1
  -4  17  -2 4.20000 0.30000   1
   4 -17   2 3.37000 0.34000   1
   4  17   2 3.62000 0.30000   1
   4 -17   2 3.75000 0.30000   1
  -4  17  -2 3.78000 0.29000   1
  -4 -17  -2 3.58000 0.28000   1
   4  17   2 3.65000 0.29000   1
  -4 -17  -2 3.54000 0.30000   1
  -1 -20   1 1.07000 0.21000   1
  -1  20   1 0.99000 0.20000   1
  -1  20   1 1.12000 0.24000   1
   1  20  -1 0.94000 0.20000   1
   1 -20  -1 1.12000 0.22000   1
   1 -20  -1 1.17000 0.22000   1
   1  20  -1 1.04000 0.26000   1
  -1 -20   1 1.03000 0.20000   1
   7 -13   0 8.21000 0.48000   1
  -7  13   0 8.25000 0.42000   1
  -7  13   0 8.25000 0.46000   1
   7 -13   0 7.93000 0.45000   1
  -7 -13   0 8.60000 0.46000   1
  -7 -13   0 8.38000 0.43000   1
   7  13   0 7.71000 0.47000   1
   7  13   0 8.42000 0.50000   1
  -7  -9   4 0.11000 0.21000   1
  -7   9   4 0.13000 0.21000   1
   7   9  -4 0.10000 0.16000   1
   7  -9  -4 0.12000 0.18000   1
   5  14   3 0.00000 0.16000   1
  -5 -14  -3 -0.0200 0.20000   1
  -5 -14  -3 0.01000 0.19000   1
   5  14   3 0.00000 0.27000   1
   5 -14   3 0.01000 0.19000   1
  -5  14  -3 0.01000 0.16000   1
   5 -14   3 0.03000 0.17000   1
  -5  14  -3 -0.0300 0.22000   1
   1  -3   7 4.89000 0.59000   1
   1   3   7 5.22000 0.62000   1
   1   3   7 4.73000 0.51000   1
  -1   3  -7 5.19000 0.46000   1
  -4   9   6 16.2500 0.74000   1
  -4  -9   6 16.1300 0.71000   1
   4  -9  -6 14.1200 0.67000   1
   4   9  -6 14.4700 0.74000   1
  -4   9   6 15.4500 0.71000   1
  -4   9   6 14.2600 0.69000   1
  -4  -9   6 14.4300 0.67000   1
  -9   2   2 22.5900 1.15000   1
   5 -17   0 11.3600 0.57000   1
   5 -17   0 11.3500 0.56000   1
  -5  17   0 11.4300 0.54000   1
  -5  17   0 11.2700 0.53000   1
  -5 -17   0 11.7900 0.58000   1
   5  17   0 11.1400 0.53000   1
   5  17   0 11.3200 0.54000   1
  -5 -17   0 11.0600 0.52000   1
   7   2   4 1.15000 0.24000   1
  -7   2  -4 1.33000 0.19000   1
  -3   3   7 0.65000 0.17000   1
  -3   3   7 0.52000 0.17000   1
  -3  -3   7 0.57000 0.17000   1
  -3  -3   7 0.53000 0.20000   1
   3 -15   4 0.25000 0.21000   1
  -3  15  -4 0.30000 0.17000   1
   3 -15   4 0.42000 0.20000   1
  -3  15  -4 0.26000 0.17000   1
   3  15   4 0.33000 0.20000   1
   3  15   4 0.25000 0.20000   1
  -3 -15  -4 0.32000 0.17000   1
  -3 -15  -4 0.29000 0.20000   1
  -9  -4   1 16.0200 0.66000   1
  -9   4   1 14.2100 0.76000   1
  -9  -4   1 15.4200 0.81000   1
   9   4  -1 14.0900 0.77000   1
   9   4  -1 15.8700 0.76000   1
   9  -4  -1 13.7200 0.81000   1
   9  -4  -1 15.7600 0.82000   1
   0   5   7 3.37000 0.40000   1
  -2  16  -4 0.51000 0.17000   1
   2 -16   4 0.43000 0.23000   1
  -2  16  -4 0.36000 0.18000   1
   2 -16   4 0.30000 0.18000   1
   2  16   4 0.39000 0.17000   1
  -2 -16  -4 0.38000 0.18000   1
   2  16   4 0.45000 0.20000   1
  -2 -16  -4 0.48000 0.25000   1
   5 -17  -1 5.28000 0.35000   1
  -5  17   1 5.46000 0.34000   1
  -5  17   1 4.92000 0.32000   1
   5 -17  -1 5.99000 0.38000   1
  -5 -17   1 5.64000 0.37000   1
   5  17  -1 5.64000 0.36000   1
   5  17  -1 5.12000 0.35000   1
  -5 -17   1 5.62000 0.37000   1
  -2   5   7 4.39000 0.41000   1
  -2  -5   7 3.07000 0.37000   1
  -2  -5   7 4.39000 0.35000   1
  -2   5   7 3.91000 0.30000   1
  -2   5   7 4.41000 0.33000   1
   2   5  -7 4.04000 0.38000   1
  -2   5   7 4.64000 0.48000   1
  -2  -5   7 4.24000 0.34000   1
   1 -20   1 6.14000 0.40000   1
  -1 -20  -1 5.81000 0.38000   1
  -1 -20  -1 5.93000 0.37000   1
   1  20   1 5.92000 0.36000   1
   1 -20   1 6.22000 0.37000   1
  -1  20  -1 6.11000 0.37000   1
   1  20   1 5.52000 0.35000   1
  -1  20  -1 6.04000 0.40000   1
  -6   0   6 6.75000 0.61000   1
  -6   0   6 6.53000 0.57000   1
   4   4   6 0.22000 0.22000   1
   8 -10  -1 6.24000 0.38000   1
  -8  10   1 6.51000 0.39000   1
  -8 -10   1 6.69000 0.38000   1
  -8  10   1 6.69000 0.40000   1
   8 -10  -1 6.65000 0.43000   1
   8  10  -1 6.86000 0.43000   1
  -8 -10   1 6.27000 0.39000   1
  -6  -1   6 3.96000 0.64000   1
  -6   1   6 4.43000 0.67000   1
  -6   1   6 3.93000 0.64000   1
  -6  -1   6 3.87000 0.64000   1
  -1 -17   4 0.01000 0.17000   1
  -1  17   4 0.07000 0.17000   1
   1 -17  -4 -0.0300 0.19000   1
   1 -17  -4 0.02000 0.17000   1
  -1 -17   4 0.07000 0.16000   1
  -1  17   4 0.05000 0.16000   1
   1  17  -4 -0.0400 0.17000   1
   7  11   2 2.55000 0.33000   1
   7 -11   2 2.32000 0.31000   1
   7 -11   2 2.19000 0.25000   1
  -7  11  -2 2.26000 0.28000   1
  -7 -11  -2 2.19000 0.22000   1
   7  11   2 2.02000 0.34000   1
  -7  11  -2 2.44000 0.26000   1
   0 -17  -4 1.02000 0.22000   1
   0  17   4 1.11000 0.20000   1
   0 -17   4 1.11000 0.21000   1
   0  17  -4 0.90000 0.19000   1
   0  17  -4 1.30000 0.21000   1
   0 -17  -4 1.20000 0.28000   1
   0 -17   4 1.19000 0.20000   1
   0  17   4 1.16000 0.19000   1
  -8  -4   4 4.61000 0.35000   1
  -8   4   4 4.69000 0.32000   1
  -8  -4   4 5.14000 0.37000   1
  -6 -12   4 7.46000 0.43000   1
   6 -12  -4 7.67000 0.51000   1
  -6 -12   4 8.06000 0.43000   1
  -6  12   4 7.36000 0.44000   1
   6  12  -4 7.85000 0.48000   1
   6 -12  -4 7.81000 0.45000   1
  -6  12   4 7.31000 0.40000   1
  -6  -9   5 0.90000 0.18000   1
   6   9  -5 0.81000 0.18000   1
  -6   9   5 0.77000 0.17000   1
   6  -9  -5 0.69000 0.27000   1
  -6   9   5 0.84000 0.23000   1
  -6  -9   5 0.90000 0.19000   1
  -6   9   5 0.84000 0.19000   1
  -4  18  -1 0.70000 0.26000   1
  -4  18  -1 0.92000 0.19000   1
   4 -18   1 0.84000 0.21000   1
   4  18   1 0.80000 0.20000   1
   4 -18   1 0.84000 0.21000   1
  -4 -18  -1 0.82000 0.19000   1
  -4 -18  -1 1.01000 0.22000   1
   4  18   1 0.96000 0.21000   1
  -5   7   6 0.28000 0.21000   1
  -5  -7   6 0.32000 0.22000   1
  -5   7   6 0.27000 0.16000   1
   5   7  -6 0.32000 0.18000   1
  -5  -7   6 0.24000 0.17000   1
  -5   7   6 0.24000 0.17000   1
   5  -7  -6 0.35000 0.20000   1
  -5  -7   6 0.30000 0.17000   1
  -3 -17  -3 0.86000 0.26000   1
   3  17   3 0.65000 0.20000   1
   3 -17   3 0.86000 0.21000   1
  -3  17  -3 0.81000 0.19000   1
   3  17   3 0.63000 0.22000   1
  -3  17  -3 0.86000 0.25000   1
  -3 -17  -3 0.87000 0.19000   1
   3 -17   3 0.77000 0.20000   1
   3 -19   1 7.49000 0.44000   1
  -3 -19  -1 7.36000 0.41000   1
  -3  19  -1 7.48000 0.44000   1
  -3  19  -1 7.79000 0.43000   1
   3  19   1 7.71000 0.42000   1
   3  19   1 7.40000 0.41000   1
   3 -19   1 7.67000 0.43000   1
  -3 -19  -1 7.29000 0.44000   1
   8  10   0 6.11000 0.46000   1
   8 -10   0 6.68000 0.45000   1
   8  10   0 6.96000 0.44000   1
   8 -10   0 7.10000 0.42000   1
  -8  10   0 6.73000 0.38000   1
  -8 -10   0 7.43000 0.40000   1
  -8  10   0 7.67000 0.42000   1
   8   9   1 5.14000 0.37000   1
   8  -9   1 5.10000 0.37000   1
  -8   9  -1 5.60000 0.34000   1
   8  -9   1 5.54000 0.37000   1
  -8   9  -1 4.89000 0.32000   1
  -8  -9  -1 5.57000 0.34000   1
   8   9   1 5.29000 0.40000   1
  -9  -3   2 7.15000 0.92000   1
  -7  -5   5 7.93000 1.03000   1
  -2  19  -2 10.8500 0.53000   1
  -2 -19  -2 10.4400 0.56000   1
   2 -19   2 10.4800 0.54000   1
   2  19   2 10.8700 0.55000   1
   2  19   2 10.4100 0.53000   1
  -2  19  -2 10.5400 0.55000   1
  -2 -19  -2 11.0300 0.52000   1
   2 -19   2 10.9000 0.54000   1
   3  14  -5 0.05000 0.17000   1
   3 -14  -5 0.05000 0.20000   1
  -3  14   5 0.07000 0.16000   1
  -3 -14   5 0.05000 0.23000   1
   3 -14  -5 -0.0300 0.17000   1
  -3  14   5 0.00000 0.16000   1
  -3 -14   5 0.04000 0.17000   1
   3  14  -5 0.04000 0.17000   1
  -7   3  -4 5.07000 0.33000   1
  -7  -3  -4 5.31000 0.36000   1
  -7  -3  -4 4.91000 0.36000   1
  -7   3  -4 4.53000 0.41000   1
   7   3   4 4.41000 0.36000   1
   7  -3   4 4.15000 0.36000   1
   7   3   4 4.95000 0.42000   1
  -7   3  -4 5.79000 0.42000   1
  -9  -4   0 2.55000 0.57000   1
  -9   4   0 1.75000 0.41000   1
  -9  -4   0 2.25000 0.56000   1
  -6  -2   6 2.62000 0.48000   1
  -6   2   6 3.28000 0.28000   1
  -6  -2   6 2.89000 0.30000   1
  -6  -2   6 2.81000 0.52000   1
   6 -15  -2 1.58000 0.31000   1
  -6  15   2 1.50000 0.21000   1
   6  15  -2 1.42000 0.22000   1
  -6 -15   2 1.38000 0.22000   1
  -6 -15   2 1.69000 0.21000   1
   6 -15  -2 1.44000 0.23000   1
   6  15  -2 1.23000 0.22000   1
  -6  15   2 1.48000 0.20000   1
   6   0   5 0.07000 0.23000   1
   4 -13  -5 4.48000 0.34000   1
  -4  13   5 4.22000 0.30000   1
  -4 -13   5 4.11000 0.30000   1
   4 -13  -5 4.32000 0.35000   1
  -4  13   5 4.22000 0.29000   1
   4  13  -5 4.40000 0.35000   1
   4  13  -5 4.09000 0.31000   1
  -4 -13   5 4.79000 0.32000   1
  -6 -12  -3 10.8800 0.50000   1
  -6  12  -3 10.7700 0.51000   1
   6 -12   3 10.8800 0.55000   1
   6  12   3 11.0400 0.56000   1
   6  12   3 9.79000 0.56000   1
  -6  12  -3 11.4200 0.55000   1
   6 -12   3 10.2600 0.66000   1
   6  12   3 10.9800 0.58000   1
  -5  14   4 10.5600 0.54000   1
   5 -14  -4 11.0000 0.56000   1
  -5 -14   4 11.2300 0.57000   1
   5 -14  -4 11.8200 0.62000   1
  -5  14   4 11.0300 0.55000   1
   5  14  -4 11.3800 0.58000   1
   5  14  -4 10.8600 0.54000   1
  -5 -14   4 11.7000 0.56000   1
  -3  -8  -6 16.0900 0.72000   1
   3   8   6 15.1400 0.78000   1
  -3   8  -6 16.7000 0.74000   1
  -3   8  -6 13.9900 0.71000   1
   3   8   6 15.4600 0.78000   1
   3  -8   6 14.0500 1.02000   1
   3  -8   6 14.9900 0.87000   1
   1   4   7 1.47000 0.39000   1
  -6   1  -5 0.36000 0.15000   1
  -6  -1  -5 0.26000 0.15000   1
  -8   8   3 0.37000 0.14000   1
   8   8  -3 0.42000 0.21000   1
   8  -8  -3 0.47000 0.19000   1
   8  -8  -3 0.45000 0.26000   1
  -8  -8   3 0.49000 0.18000   1
  -8   8   3 0.27000 0.18000   1
  -2 -20   0 6.64000 0.40000   1
   2 -20   0 6.80000 0.40000   1
  -2 -20   0 6.73000 0.39000   1
  -2  20   0 6.77000 0.39000   1
  -2  20   0 6.55000 0.38000   1
   2  20   0 6.68000 0.39000   1
   2 -20   0 6.88000 0.40000   1
   2  20   0 6.53000 0.38000   1
   1 -11   6 0.30000 0.16000   1
   1 -11   6 0.26000 0.26000   1
  -1  11  -6 0.44000 0.23000   1
  -1  11  -6 0.30000 0.16000   1
   1  11   6 0.38000 0.16000   1
  -1 -11  -6 0.33000 0.16000   1
   1  11   6 0.36000 0.29000   1
  -1   6   7 2.50000 0.26000   1
  -1  -6   7 2.23000 0.24000   1
  -1   6   7 2.30000 0.25000   1
   1   6  -7 2.32000 0.31000   1
  -1  -6   7 2.24000 0.26000   1
  -1  -6   7 2.25000 0.26000   1
   6  15   1 8.00000 0.43000   1
   6  15   1 7.75000 0.44000   1
  -6 -15  -1 7.89000 0.44000   1
   6 -15   1 8.23000 0.46000   1
   6 -15   1 7.90000 0.45000   1
  -6  15  -1 8.28000 0.42000   1
  -6 -15  -1 8.11000 0.42000   1
  -6  15  -1 7.81000 0.41000   1
   6   9   4 1.73000 0.26000   1
   6  -9   4 1.84000 0.32000   1
  -6   9  -4 2.00000 0.21000   1
   6   9   4 1.67000 0.25000   1
  -6  -9  -4 1.86000 0.20000   1
  -6   9  -4 1.80000 0.28000   1
   6  -9   4 1.88000 0.22000   1
  -3   4   7 6.93000 0.46000   1
  -3  -4   7 6.79000 0.42000   1
  -3   4   7 6.35000 0.42000   1
  -3  -4   7 6.17000 0.54000   1
  -3   4   7 6.67000 0.49000   1
   3   4  -7 6.23000 0.43000   1
  -3  -4   7 6.62000 0.44000   1
  -3   4   7 6.32000 0.40000   1
   8  -7   2 7.31000 0.44000   1
  -8  -7  -2 6.84000 0.38000   1
  -8   7  -2 6.39000 0.36000   1
  -8  -7  -2 7.06000 0.38000   1
  -8   7  -2 7.14000 0.41000   1
   8   7   2 5.98000 0.44000   1
   8  -7   2 6.10000 0.42000   1
   8   7   2 6.32000 0.46000   1
   6  14  -3 12.1000 0.58000   1
   6 -14  -3 12.1700 0.60000   1
  -6 -14   3 12.4400 0.61000   1
  -6 -14   3 11.9300 0.59000   1
  -6  14   3 12.0400 0.57000   1
   6  14  -3 12.1000 0.59000   1
   6 -14  -3 11.5000 0.57000   1
  -6  14   3 11.5900 0.60000   1
   5   8   5 3.51000 0.32000   1
   5   8   5 3.64000 0.33000   1
  -5   8  -5 4.27000 0.31000   1
   5  -8   5 3.81000 0.35000   1
  -5   8  -5 3.85000 0.28000   1
  -5  -8  -5 3.79000 0.31000   1
   5  -8   5 3.84000 0.36000   1
   1  15  -5 1.27000 0.21000   1
   1 -15  -5 1.21000 0.21000   1
  -1  15   5 1.24000 0.19000   1
  -1 -15   5 1.33000 0.20000   1
   1  15  -5 1.32000 0.21000   1
   1 -15  -5 1.44000 0.24000   1
  -1  15   5 1.26000 0.21000   1
  -1 -15   5 1.28000 0.27000   1
   2 -10   6 1.89000 0.21000   1
  -2  10  -6 1.91000 0.29000   1
  -2 -10  -6 1.95000 0.25000   1
   2 -10   6 1.83000 0.25000   1
   2  10   6 1.90000 0.30000   1
   2  10   6 1.99000 0.21000   1
  -2  10  -6 1.85000 0.20000   1
   2  10   6 2.05000 0.30000   1
   9  -5  -1 5.55000 0.47000   1
  -9  -5   1 5.05000 0.71000   1
   9  -5  -1 5.34000 0.47000   1
   9   5  -1 5.18000 0.42000   1
  -9   5   1 4.67000 0.71000   1
  -9  -5   1 6.72000 0.58000   1
   9   5  -1 5.71000 0.41000   1
  -6   2  -5 8.07000 0.46000   1
  -6  -2  -5 7.84000 0.46000   1
  -6   2  -5 7.17000 0.44000   1
  -6  -2  -5 7.48000 0.44000   1
  -6   2  -5 8.14000 0.48000   1
   6   2   5 8.63000 0.63000   1
   6   2   5 6.79000 0.53000   1
   6  -2   5 6.77000 0.47000   1
   5 -12   4 0.39000 0.20000   1
  -5  12  -4 0.35000 0.18000   1
   5  12   4 0.29000 0.31000   1
   5  12   4 0.38000 0.18000   1
  -5 -12  -4 0.44000 0.17000   1
   5 -12   4 0.36000 0.18000   1
  -5  12  -4 0.38000 0.16000   1
   5  12   4 0.33000 0.22000   1
  -4 -17   3 5.03000 0.36000   1
  -4  17   3 4.39000 0.31000   1
   4 -17  -3 4.77000 0.34000   1
   4  17  -3 4.82000 0.36000   1
  -4 -17   3 4.58000 0.32000   1
  -4  17   3 4.77000 0.32000   1
   4 -17  -3 4.81000 0.41000   1
   4  17  -3 5.00000 0.34000   1
   6 -14   2 2.80000 0.26000   1
  -6  14  -2 3.12000 0.26000   1
   6  14   2 2.98000 0.30000   1
  -6 -14  -2 2.99000 0.29000   1
   6 -14   2 3.31000 0.32000   1
  -6  14  -2 2.93000 0.24000   1
   6  14   2 3.13000 0.33000   1
  -6 -14  -2 3.21000 0.29000   1
  -6  -3   6 0.41000 0.14000   1
  -6  -3   6 0.38000 0.16000   1
   0 -15  -5 12.0000 0.58000   1
   0 -15   5 12.8700 0.60000   1
   0  15   5 12.2000 0.55000   1
   0  15  -5 12.2700 0.60000   1
   0  15  -5 12.6200 0.68000   1
   0 -15   5 11.3000 0.69000   1
   0  15   5 12.4600 0.64000   1
   0 -15  -5 12.7700 0.72000   1
  -4   5  -6 1.16000 0.22000   1
  -4   5  -6 -4.4400 0.32000   1
  -4  -5  -6 -4.5600 0.33000   1
  -4  -5  -6 -2.9900 0.26000   1
  -4   5  -6 -3.0800 0.26000   1
   4   5   6 1.23000 0.81000   1
   4   5   6 0.15000 0.29000   1
  -4 -16  -3 0.01000 0.16000   1
   4  16   3 0.09000 0.19000   1
  -4 -16  -3 0.05000 0.20000   1
   4  16   3 0.05000 0.17000   1
  -4  16  -3 -0.0200 0.16000   1
  -4  16  -3 0.03000 0.16000   1
   4 -16   3 0.00000 0.19000   1
   4 -16   3 0.00000 0.17000   1
   8   1   3 8.28000 0.60000   1
  -8   1  -3 8.77000 0.61000   1
   8  -1   3 11.2900 0.96000   1
  -8  -1  -3 8.93000 0.62000   1
  -8  -1  -3 9.26000 0.63000   1
  -8   1  -3 9.70000 0.47000   1
   8   1   3 7.97000 0.73000   1
   8  -1   3 7.57000 0.53000   1
  -2  18  -3 1.04000 0.19000   1
   2 -18   3 1.03000 0.21000   1
  -2 -18  -3 0.98000 0.22000   1
  -2  18  -3 1.05000 0.21000   1
   2 -18   3 1.04000 0.21000   1
  -2 -18  -3 0.95000 0.20000   1
   2  18   3 0.98000 0.20000   1
   2  18   3 0.94000 0.20000   1
  -9   1  -1 10.4400 1.52000   1
   4 -18  -2 0.02000 0.19000   1
  -4  18   2 0.02000 0.16000   1
   4 -18  -2 0.27000 0.19000   1
  -4  18   2 0.26000 0.24000   1
  -4 -18   2 0.27000 0.18000   1
   4  18  -2 0.14000 0.19000   1
   4  18  -2 0.03000 0.18000   1
  -4 -18   2 0.17000 0.18000   1
  -7 -13   2 0.33000 0.18000   1
  -7  13   2 0.36000 0.17000   1
  -7  13   2 0.29000 0.18000   1
   7  13  -2 0.33000 0.19000   1
  -7 -13   2 0.48000 0.18000   1
   7 -13  -2 0.38000 0.20000   1
   7 -13  -2 0.32000 0.24000   1
   4  14   4 1.07000 0.23000   1
  -4 -14  -4 1.00000 0.24000   1
  -4  14  -4 0.99000 0.19000   1
  -4  14  -4 1.29000 0.20000   1
  -4 -14  -4 1.21000 0.23000   1
   4 -14   4 1.33000 0.20000   1
   4  14   4 1.12000 0.19000   1
   4 -14   4 1.13000 0.22000   1
   2 -17  -4 0.56000 0.19000   1
  -2 -17   4 0.53000 0.19000   1
  -2  17   4 0.67000 0.19000   1
   2  17  -4 0.68000 0.19000   1
   2  17  -4 0.62000 0.26000   1
  -2  17   4 0.74000 0.23000   1
  -2 -17   4 0.66000 0.23000   1
   2 -17  -4 0.74000 0.22000   1
   7   9   3 3.03000 0.30000   1
  -7  -9  -3 3.49000 0.27000   1
   7  -9   3 3.30000 0.33000   1
  -7   9  -3 3.47000 0.27000   1
   7   9   3 3.50000 0.32000   1
   7  -9   3 2.98000 0.30000   1
  -7   9  -3 3.79000 0.29000   1
  -9   4   2 5.28000 0.93000   1
  -9  -4   2 6.41000 0.91000   1
   9   4  -2 5.79000 0.50000   1
   9   4  -2 6.03000 0.45000   1
  -2 -20   1 5.90000 0.40000   1
   2 -20  -1 5.95000 0.38000   1
  -2 -20   1 5.49000 0.35000   1
  -2  20   1 5.86000 0.36000   1
   2  20  -1 5.73000 0.36000   1
   2 -20  -1 5.42000 0.36000   1
   2  20  -1 5.63000 0.39000   1
  -2  20   1 5.81000 0.36000   1
  -2  -6   7 3.89000 0.37000   1
  -2  -6   7 4.97000 0.35000   1
  -2   6   7 4.77000 0.33000   1
  -2   6   7 5.24000 0.37000   1
  -2  -6   7 4.82000 0.37000   1
  -2   6   7 5.43000 0.37000   1
   2   6  -7 4.90000 0.39000   1
  -7  -4  -4 1.05000 0.30000   1
  -7   4  -4 2.38000 0.60000   1
   7   4   4 1.15000 0.25000   1
  -5 -16  -2 7.06000 0.42000   1
   5  16   2 6.72000 0.40000   1
  -5  16  -2 6.40000 0.41000   1
  -5  16  -2 6.85000 0.38000   1
   5 -16   2 6.92000 0.40000   1
  -5 -16  -2 7.22000 0.40000   1
   5  16   2 7.05000 0.40000   1
   5 -16   2 6.20000 0.44000   1
   1  12  -6 1.49000 0.22000   1
  -1  12   6 1.49000 0.28000   1
  -1 -12   6 1.31000 0.21000   1
  -1  12   6 1.29000 0.22000   1
  -1 -12   6 1.40000 0.25000   1
  -1  12   6 1.47000 0.22000   1
   1 -12  -6 1.39000 0.21000   1
   1  12  -6 1.23000 0.20000   1
  -3  11   6 0.65000 0.18000   1
  -3  11   6 0.80000 0.18000   1
   3 -11  -6 0.76000 0.23000   1
   3  11  -6 0.50000 0.20000   1
  -3  11   6 0.72000 0.21000   1
  -3 -11   6 0.64000 0.19000   1
   3  11  -6 0.63000 0.20000   1
  -3 -11   6 0.62000 0.18000   1
  -1 -17  -4 1.97000 0.23000   1
   1 -17   4 1.82000 0.23000   1
   1  17   4 1.87000 0.21000   1
  -1  17  -4 2.03000 0.25000   1
   1 -17   4 1.39000 0.22000   1
  -1 -17  -4 1.78000 0.25000   1
   1  17   4 1.84000 0.23000   1
  -1  17  -4 1.67000 0.21000   1
   8   2   3 3.15000 0.58000   1
   8  -2   3 2.77000 0.51000   1
  -8   2  -3 5.21000 0.33000   1
   8   2   3 7.52000 0.64000   1
   4 -11   5 8.62000 0.49000   1
  -4 -11  -5 8.79000 0.45000   1
  -4  11  -5 8.52000 0.44000   1
   4  11   5 9.32000 0.52000   1
   4  11   5 8.29000 0.51000   1
   4  11   5 8.70000 0.52000   1
   4 -11   5 8.80000 0.52000   1
  -4  11  -5 8.53000 0.48000   1
  -9  -2  -1 13.0900 0.66000   1
   9   5   0 3.11000 0.29000   1
  -9   5   0 3.67000 0.30000   1
  -9  -5   0 3.16000 0.25000   1
  -9  -5   0 3.22000 0.26000   1
   9   5   0 2.93000 0.29000   1
   9  -5   0 2.89000 0.30000   1
  -9   5   0 3.21000 0.27000   1
  -8  10   2 0.22000 0.22000   1
   8  10  -2 0.21000 0.25000   1
   8 -10  -2 0.30000 0.19000   1
  -8 -10   2 0.27000 0.18000   1
  -8  10   2 0.25000 0.24000   1
  -8 -10   2 0.13000 0.17000   1
   8 -10  -2 0.27000 0.19000   1
   3  18  -3 4.42000 0.32000   1
   3  18  -3 4.27000 0.32000   1
  -3 -18   3 4.48000 0.32000   1
  -3  18   3 4.18000 0.31000   1
   3 -18  -3 4.42000 0.33000   1
  -3 -18   3 4.51000 0.32000   1
   3 -18  -3 4.50000 0.34000   1
  -3  18   3 4.16000 0.30000   1
   6  -3   5 1.85000 0.46000   1
  -6  -3  -5 1.70000 0.30000   1
  -6   3  -5 1.75000 0.20000   1
   6   3   5 3.91000 0.62000   1
   5 -17   1 0.11000 0.19000   1
  -5  17  -1 0.12000 0.17000   1
  -5 -17  -1 0.14000 0.17000   1
   5  17   1 0.28000 0.18000   1
   5 -17   1 0.19000 0.19000   1
  -5 -17  -1 0.02000 0.19000   1
   5  17   1 0.06000 0.19000   1
  -5  17  -1 0.10000 0.17000   1
   2   0   7 0.06000 0.23000   1
   2 -14   5 26.6300 1.22000   1
  -2  14  -5 28.3400 0.68000   1
   2  14   5 26.5300 1.11000   1
   2  14   5 28.8900 0.63000   1
   2 -14   5 28.2100 0.72000   1
  -2  14  -5 27.8900 1.09000   1
  -2 -14  -5 28.0000 1.16000   1
  -2 -14  -5 29.9600 0.68000   1
   1   5   7 8.09000 0.48000   1
   1  -5   7 8.34000 0.52000   1
  -1   5  -7 8.10000 0.50000   1
   1   5   7 8.27000 0.57000   1
  -7  -6   5 21.0000 0.86000   1
   7   6  -5 24.8500 1.19000   1
  -7  -6   5 21.4700 0.89000   1
  -7   6   5 20.5200 0.87000   1
   3  19  -2 0.06000 0.17000   1
   3  19  -2 0.15000 0.18000   1
  -3 -19   2 0.15000 0.18000   1
  -3  19   2 0.24000 0.18000   1
   3 -19  -2 0.17000 0.19000   1
  -3  19   2 0.09000 0.24000   1
   3 -19  -2 0.01000 0.19000   1
  -3 -19   2 0.06000 0.17000   1
  -2   1  -7 5.44000 0.51000   1
   2   1   7 8.20000 0.48000   1
   2  -1   7 4.77000 0.48000   1
   2   1   7 7.03000 0.47000   1
  -3  -5   7 0.06000 0.21000   1
  -3  -5   7 -0.0100 0.21000   1
  -3   5   7 0.04000 0.14000   1
  -2  15   5 0.52000 0.18000   1
   2 -15  -5 0.56000 0.22000   1
   2  15  -5 0.50000 0.23000   1
  -2  15   5 0.59000 0.18000   1
  -2 -15   5 0.72000 0.19000   1
   2 -15  -5 0.62000 0.23000   1
  -2 -15   5 0.56000 0.19000   1
   2  15  -5 0.61000 0.19000   1
   7 -12  -3 7.21000 0.47000   1
  -7  12   3 7.44000 0.42000   1
  -7 -12   3 7.80000 0.45000   1
   7 -12  -3 8.57000 0.51000   1
   7  12  -3 7.74000 0.44000   1
  -7  12   3 7.73000 0.43000   1
  -7 -12   3 8.25000 0.48000   1
   0 -12   6 6.47000 0.43000   1
   0  12   6 6.03000 0.35000   1
   0  12  -6 6.19000 0.41000   1
   0  12   6 6.20000 0.43000   1
   0  12  -6 6.51000 0.49000   1
   0 -12   6 6.16000 0.43000   1
   0 -12  -6 6.07000 0.40000   1
   0  12   6 6.37000 0.41000   1
  -7  13  -1 0.88000 0.18000   1
   7 -13   1 0.74000 0.21000   1
  -7 -13  -1 1.01000 0.22000   1
   7  13   1 1.04000 0.29000   1
  -7  13  -1 0.89000 0.20000   1
  -7 -13  -1 0.98000 0.19000   1
   7 -13   1 0.93000 0.21000   1
   7  13   1 1.09000 0.23000   1
  -4  -1   7 2.57000 0.33000   1
  -4   1   7 2.50000 0.34000   1
  -4  -1   7 2.32000 0.32000   1
  -4  -1   7 2.60000 0.38000   1
  -4   1   7 2.73000 0.40000   1
  -4  -1   7 2.13000 0.36000   1
  -4   1   7 2.60000 0.31000   1
  -4   1   7 2.82000 0.38000   1
  -6  -4   6 2.51000 0.29000   1
  -6   4   6 2.48000 0.25000   1
  -6  -4   6 2.47000 0.22000   1
  -6   4   6 2.41000 0.23000   1
  -6  -4   6 2.54000 0.29000   1
  -6  -4   6 2.28000 0.28000   1
   2 -20   1 0.07000 0.19000   1
  -2 -20  -1 -0.0800 0.18000   1
  -2 -20  -1 0.01000 0.19000   1
  -2  20  -1 0.01000 0.18000   1
   2 -20   1 0.02000 0.18000   1
   2  20   1 0.03000 0.18000   1
   2  20   1 0.05000 0.25000   1
  -2  20  -1 -0.0100 0.17000   1
  -5 -16   3 12.9300 0.66000   1
   5  16  -3 12.5300 0.66000   1
   5 -16  -3 12.4500 0.69000   1
  -5  16   3 12.3500 0.62000   1
   5 -16  -3 12.4900 0.67000   1
  -5  16   3 12.1200 0.64000   1
  -5 -16   3 12.5500 0.67000   1
   5  16  -3 12.2800 0.64000   1
   5  17  -2 4.79000 0.40000   1
  -5  17   2 4.30000 0.32000   1
   5 -17  -2 4.79000 0.38000   1
  -5 -17   2 5.11000 0.35000   1
   5  17  -2 4.68000 0.35000   1
  -5  17   2 5.05000 0.35000   1
  -5 -17   2 4.87000 0.36000   1
   5 -17  -2 4.94000 0.40000   1
   7 -10  -4 3.14000 0.29000   1
  -7  10   4 3.17000 0.28000   1
  -7 -10   4 3.60000 0.29000   1
   7 -10  -4 3.65000 0.32000   1
  -7  10   4 3.38000 0.33000   1
   7  10  -4 3.99000 0.33000   1
  -7 -10   4 3.21000 0.31000   1
   8   3   3 5.35000 0.54000   1
   8  -3   3 5.94000 0.51000   1
   8   3   3 6.40000 0.57000   1
  -8   3  -3 7.97000 0.47000   1
  -8   3  -3 6.59000 0.59000   1
  -8  -3  -3 6.49000 0.57000   1
  -8  -3  -3 7.07000 0.63000   1
   9  -3   1 16.8200 0.94000   1
   9   3   1 17.6200 0.98000   1
  -9   3  -1 20.2900 1.16000   1
  -9  -3  -1 21.1900 1.19000   1
   9   3   1 19.3800 1.04000   1
   9  -3   1 19.2200 1.05000   1
   4 -10  -6 -0.0100 0.17000   1
  -4  10   6 0.00000 0.18000   1
   4  10  -6 0.04000 0.18000   1
  -4  10   6 -0.0100 0.16000   1
  -4  10   6 0.06000 0.19000   1
   5 -12  -5 0.13000 0.21000   1
  -5 -12   5 0.14000 0.23000   1
  -5 -12   5 0.04000 0.17000   1
  -5  12   5 0.06000 0.15000   1
   5 -12  -5 0.14000 0.18000   1
  -5  12   5 0.08000 0.17000   1
   0  20  -2 0.33000 0.18000   1
   0  20   2 0.36000 0.18000   1
   0  20  -2 0.40000 0.19000   1
   0  20   2 0.26000 0.18000   1
   0 -20  -2 0.39000 0.20000   1
   0 -20   2 0.31000 0.18000   1
   0 -20   2 0.36000 0.23000   1
   0 -20  -2 0.29000 0.19000   1
   5  -8  -6 8.24000 0.52000   1
  -5   8   6 7.65000 0.51000   1
   5   8  -6 7.94000 0.53000   1
  -5   8   6 8.70000 0.55000   1
  -5  -8   6 8.04000 0.51000   1
  -5  -8   6 8.97000 0.52000   1
  -5   8   6 8.43000 0.49000   1
   2   2   7 8.24000 0.57000   1
   2   2   7 10.9300 0.77000   1
   2  -2   7 8.37000 0.65000   1
  -2   2  -7 8.55000 0.66000   1
   0  19   3 1.89000 0.23000   1
   0 -19   3 1.94000 0.24000   1
   0 -19  -3 1.79000 0.30000   1
   0  19   3 1.70000 0.22000   1
   0 -19  -3 1.80000 0.24000   1
   0  19  -3 1.77000 0.22000   1
   0  19  -3 1.84000 0.24000   1
   0 -19   3 1.83000 0.24000   1
  -2  12   6 0.11000 0.15000   1
  -2 -12   6 0.11000 0.16000   1
  -2  12   6 0.04000 0.17000   1
  -2 -12   6 0.17000 0.18000   1
   2  12  -6 0.18000 0.18000   1
  -2  12   6 0.11000 0.20000   1
   2  12  -6 0.13000 0.16000   1
   2 -12  -6 0.07000 0.24000   1
   3  13   5 0.62000 0.22000   1
   3 -13   5 0.60000 0.21000   1
  -3  13  -5 0.68000 0.19000   1
   3  13   5 0.53000 0.22000   1
   3  13   5 0.68000 0.18000   1
  -3  13  -5 0.58000 0.17000   1
  -3 -13  -5 0.61000 0.18000   1
   3 -13   5 0.62000 0.18000   1
  -1   7   7 0.10000 0.19000   1
   1   7  -7 0.05000 0.19000   1
   1 -19  -3 3.76000 0.31000   1
  -1 -19   3 3.56000 0.30000   1
  -1  19   3 3.79000 0.35000   1
   1  19  -3 3.37000 0.29000   1
  -1 -19   3 3.57000 0.30000   1
   1 -19  -3 3.28000 0.31000   1
   1  19  -3 3.67000 0.31000   1
  -1  19   3 3.84000 0.31000   1
  -4  -2   7 1.60000 0.29000   1
  -9   6   1 6.17000 0.43000   1
   9   6  -1 5.03000 0.44000   1
  -9  -6   1 5.24000 0.50000   1
   9   6  -1 5.68000 0.43000   1
   9  -6  -1 5.91000 0.47000   1
  -9   6   1 5.77000 0.68000   1
  -9  -6   1 5.90000 0.51000   1
  -1 -20   2 -0.1100 0.18000   1
   1 -20  -2 -0.1000 0.19000   1
   1  20  -2 0.05000 0.17000   1
   1 -20  -2 0.01000 0.19000   1
  -1 -20   2 0.08000 0.18000   1
  -1  20   2 0.13000 0.17000   1
   1  20  -2 0.00000 0.17000   1
  -1  20   2 0.04000 0.18000   1
  -9   5   2 2.84000 0.93000   1
   9   5  -2 1.04000 0.21000   1
   9   5  -2 1.07000 0.20000   1
  -7   5  -4 0.02000 0.18000   1
   7   5   4 -0.1200 0.20000   1
   7  -5   4 -0.1300 0.20000   1
  -7  -5  -4 0.05000 0.18000   1
  -7   5  -4 0.00000 0.19000   1
   6  16  -1 0.91000 0.21000   1
  -6 -16   1 1.06000 0.22000   1
   6 -16  -1 0.80000 0.22000   1
  -6  16   1 0.85000 0.19000   1
  -6 -16   1 0.91000 0.20000   1
  -6  16   1 0.95000 0.19000   1
   6  16  -1 0.89000 0.25000   1
   6 -16  -1 0.92000 0.21000   1
  -4  -6  -6 9.03000 0.51000   1
  -4  -6  -6 8.55000 0.57000   1
  -4   6  -6 8.06000 0.61000   1
  -4   6  -6 8.99000 0.59000   1
   4  -6   6 8.25000 0.56000   1
   4   6   6 8.28000 0.54000   1
  -4   6  -6 8.94000 0.51000   1
   4   6   6 8.48000 0.62000   1
   6 -16   0 1.49000 0.23000   1
   6 -16   0 1.67000 0.24000   1
  -6 -16   0 1.58000 0.21000   1
  -6  16   0 1.55000 0.21000   1
  -6 -16   0 1.60000 0.23000   1
   6  16   0 1.53000 0.23000   1
  -6  16   0 1.52000 0.21000   1
   6  16   0 1.45000 0.29000   1
  -6  -4  -5 6.52000 0.39000   1
   6  -4   5 5.92000 0.65000   1
   6   4   5 6.02000 0.56000   1
  -6   4  -5 6.48000 0.41000   1
  -6  -4  -5 6.45000 0.41000   1
  -6   4  -5 6.38000 0.40000   1
   6   4   5 5.89000 0.49000   1
  -6   4  -5 6.43000 0.64000   1
   1 -15   5 6.09000 0.38000   1
  -1  15  -5 6.26000 0.41000   1
  -1  15  -5 6.49000 0.41000   1
   1 -15   5 6.41000 0.45000   1
  -1 -15  -5 6.94000 0.49000   1
  -1 -15  -5 6.85000 0.47000   1
   1  15   5 6.09000 0.37000   1
   1  15   5 6.25000 0.44000   1
  -6  10   5 2.69000 0.29000   1
  -6 -10   5 2.90000 0.32000   1
   6 -10  -5 2.80000 0.28000   1
  -6  10   5 2.68000 0.26000   1
  -6 -10   5 2.75000 0.26000   1
  -6  10   5 2.51000 0.26000   1
   6  10  -5 3.04000 0.31000   1
  -8  11   1 12.4400 0.62000   1
   8 -11  -1 11.5200 0.71000   1
  -8 -11   1 13.3600 0.71000   1
  -8  11   1 12.5500 0.65000   1
   8 -11  -1 12.6700 0.70000   1
   8  11  -1 13.0600 0.69000   1
  -8 -11   1 12.9900 0.70000   1
  -8   8  -2 2.96000 0.27000   1
   8  -8   2 3.27000 0.31000   1
  -8  -8  -2 2.94000 0.28000   1
  -8  -8  -2 3.16000 0.27000   1
  -8   8  -2 3.15000 0.28000   1
   8   8   2 2.64000 0.35000   1
   8  -8   2 2.98000 0.30000   1
   8   8   2 3.08000 0.35000   1
  -8  -6   4 4.12000 0.31000   1
  -8  -6   4 4.40000 0.32000   1
  -8   6   4 3.89000 0.31000   1
   3   9   6 0.27000 0.31000   1
   3  -9   6 0.25000 0.21000   1
  -3   9  -6 0.21000 0.26000   1
   3   9   6 0.29000 0.26000   1
   8   9  -3 5.68000 0.42000   1
  -8   9   3 4.91000 0.44000   1
  -8  -9   3 5.46000 0.36000   1
   8  -9  -3 5.37000 0.38000   1
  -8   9   3 5.29000 0.36000   1
  -8  -9   3 5.75000 0.39000   1
   8  -9  -3 6.09000 0.43000   1
  -8 -10  -1 0.00000 0.16000   1
  -8  10  -1 -0.0100 0.23000   1
   8  10   1 0.00000 0.20000   1
  -8  10  -1 0.00000 0.16000   1
   8 -10   1 -0.0200 0.18000   1
   8  10   1 0.00000 0.24000   1
   8 -10   1 0.00000 0.18000   1
   2   3   7 4.46000 0.64000   1
  -2   3  -7 2.36000 0.42000   1
   2  -3   7 2.01000 0.35000   1
  -9   1   3 3.94000 0.32000   1
  -7  14   1 0.27000 0.18000   1
  -7  14   1 0.23000 0.16000   1
  -7 -14   1 0.12000 0.17000   1
   7 -14  -1 0.24000 0.20000   1
   7  14  -1 0.23000 0.20000   1
   7 -14  -1 0.12000 0.18000   1
   7  14  -1 0.36000 0.26000   1
   0   7  -7 9.39000 0.55000   1
   0   7   7 9.18000 0.60000   1
   0  -7   7 8.71000 0.57000   1
   0   7   7 9.38000 0.57000   1
  -2   7   7 2.31000 0.30000   1
  -2  -7   7 2.14000 0.25000   1
  -2   7   7 2.51000 0.32000   1
  -2  -7   7 2.28000 0.24000   1
  -2   7   7 2.09000 0.22000   1
   2   7  -7 2.44000 0.28000   1
  -2  -7   7 1.79000 0.27000   1
   9   6   0 0.02000 0.19000   1
   9   6   0 -0.0500 0.19000   1
   9  -6   0 0.00000 0.17000   1
  -5  -9  -5 0.84000 0.18000   1
  -5   9  -5 0.89000 0.23000   1
   5   9   5 0.67000 0.23000   1
   5  -9   5 0.82000 0.19000   1
   5   9   5 0.73000 0.32000   1
   5  -9   5 0.67000 0.22000   1
  -5   9  -5 0.92000 0.20000   1
  -4  -3   7 5.66000 0.40000   1
  -4  -3   7 5.43000 0.41000   1
  -4   3   7 5.38000 0.40000   1
  -4   3   7 5.64000 0.39000   1
  -4   3   7 5.54000 0.39000   1
  -4  -3   7 5.64000 0.42000   1
  -4  -3   7 5.60000 0.41000   1
  -4   3   7 5.20000 0.41000   1
  -7  12  -2 3.87000 0.30000   1
   7 -12   2 3.68000 0.31000   1
   7 -12   2 3.50000 0.31000   1
   7  12   2 3.64000 0.32000   1
  -7  12  -2 3.72000 0.30000   1
  -7 -12  -2 3.85000 0.30000   1
   7  12   2 3.37000 0.34000   1
   8  -4   3 3.02000 0.60000   1
  -8 -11   0 6.82000 0.41000   1
   8 -11   0 6.33000 0.46000   1
   8 -11   0 6.69000 0.46000   1
  -8  11   0 6.85000 0.41000   1
   8  11   0 5.78000 0.44000   1
  -8  11   0 6.47000 0.40000   1
   8  11   0 6.74000 0.49000   1
   6 -10   4 4.25000 0.35000   1
   6  10   4 4.36000 0.39000   1
  -6  10  -4 4.52000 0.34000   1
  -6 -10  -4 4.35000 0.35000   1
   6  10   4 3.67000 0.35000   1
   6 -10   4 3.80000 0.34000   1
  -6  10  -4 4.13000 0.32000   1
  -7 -14   0 0.82000 0.19000   1
  -7  14   0 0.71000 0.19000   1
   7  14   0 0.60000 0.22000   1
   7  14   0 1.00000 0.21000   1
  -7  14   0 0.79000 0.22000   1
   7 -14   0 0.96000 0.22000   1
   7 -14   0 0.91000 0.21000   1
  -7 -14   0 0.76000 0.21000   1
  -6   5   6 0.16000 0.14000   1
  -6  -5   6 0.24000 0.20000   1
   1 -20   2 3.63000 0.31000   1
  -1 -20  -2 3.41000 0.30000   1
  -1  20  -2 3.59000 0.30000   1
   1  20   2 3.36000 0.29000   1
  -1  20  -2 3.54000 0.30000   1
   1  20   2 3.76000 0.31000   1
   1 -20   2 3.51000 0.30000   1
  -1 -20  -2 3.64000 0.38000   1
  -9  -2   3 26.9100 1.40000   1
  -9  -2   3 30.2900 0.71000   1
  -9   2   3 30.9700 0.99000   1
   4 -16  -4 3.79000 0.34000   1
   4  16  -4 3.58000 0.31000   1
  -4 -16   4 3.52000 0.29000   1
  -4 -16   4 3.86000 0.31000   1
  -4  16   4 3.51000 0.29000   1
   4 -16  -4 3.44000 0.31000   1
   4  16  -4 3.61000 0.31000   1
  -4  16   4 3.43000 0.29000   1
   3   6  -7 6.91000 0.46000   1
  -3  -6   7 7.75000 0.49000   1
  -3   6   7 8.07000 0.51000   1
  -3   6   7 7.67000 0.48000   1
  -3  -6   7 7.22000 0.53000   1
  -3  -6   7 6.46000 0.51000   1
  -3   6   7 7.54000 0.48000   1
  -4 -19   0 2.62000 0.28000   1
   4 -19   0 2.72000 0.28000   1
  -4  19   0 2.69000 0.27000   1
   4  19   0 2.45000 0.27000   1
   4  19   0 2.69000 0.27000   1
  -4  19   0 2.44000 0.25000   1
   4 -19   0 2.51000 0.28000   1
  -4 -19   0 2.63000 0.27000   1
   0 -21   0 -0.0200 0.19000   1
   0  21   0 -0.0200 0.17000   1
   0  21   0 -0.0400 0.22000   1
   0 -21   0 0.09000 0.19000   1
   6 -13  -4 0.25000 0.27000   1
   6  13  -4 0.27000 0.20000   1
   6  13  -4 0.23000 0.21000   1
  -6 -13   4 0.28000 0.18000   1
  -6  13   4 0.35000 0.17000   1
   6 -13  -4 0.21000 0.21000   1
  -6 -13   4 0.42000 0.18000   1
  -5  15  -3 0.20000 0.17000   1
   5  15   3 0.12000 0.17000   1
  -5  15  -3 0.05000 0.24000   1
   5 -15   3 0.12000 0.19000   1
  -5 -15  -3 0.17000 0.17000   1
  -5 -15  -3 0.13000 0.21000   1
   5  15   3 0.12000 0.20000   1
  -1  19  -3 0.35000 0.19000   1
   1  19   3 0.23000 0.17000   1
  -1  19  -3 0.23000 0.18000   1
   1 -19   3 0.33000 0.19000   1
   1 -19   3 0.19000 0.18000   1
  -1 -19  -3 0.25000 0.28000   1
   1  19   3 0.15000 0.23000   1
  -1 -19  -3 0.28000 0.19000   1
  -7  -7   5 0.86000 0.20000   1
   7   7  -5 0.77000 0.23000   1
  -7  -7   5 0.76000 0.20000   1
  -7  -7   5 0.60000 0.27000   1
  -4 -19   1 0.01000 0.27000   1
   4 -19  -1 0.08000 0.19000   1
   4  19  -1 -0.0400 0.18000   1
  -4  19   1 0.00000 0.17000   1
   4  19  -1 0.04000 0.19000   1
  -4  19   1 0.06000 0.24000   1
   4 -19  -1 0.07000 0.19000   1
  -4 -19   1 0.11000 0.18000   1
  -1 -12  -6 4.29000 0.34000   1
   1  12   6 4.27000 0.35000   1
   1 -12   6 4.24000 0.34000   1
  -1  12  -6 4.34000 0.34000   1
   1  12   6 4.11000 0.36000   1
  -1  12  -6 4.36000 0.37000   1
   1  12   6 4.20000 0.34000   1
   1 -12   6 3.93000 0.35000   1
   2 -11   6 0.16000 0.19000   1
   2  11   6 0.00000 0.21000   1
  -2  11  -6 0.09000 0.18000   1
   2  11   6 0.00000 0.20000   1
  -2 -11  -6 0.08000 0.16000   1
   2 -11   6 0.08000 0.18000   1
   6  -5   5 1.30000 0.26000   1
  -6   5  -5 1.50000 0.23000   1
  -6  -5  -5 0.46000 0.16000   1
  -6   5  -5 0.45000 0.17000   1
  -6  -5  -5 0.37000 0.16000   1
   2 -19  -3 0.33000 0.26000   1
  -2 -19   3 0.13000 0.17000   1
  -2  19   3 0.30000 0.18000   1
   2  19  -3 0.12000 0.18000   1
   2  19  -3 0.19000 0.26000   1
  -2  19   3 0.33000 0.18000   1
   2 -19  -3 0.19000 0.27000   1
  -2 -19   3 0.17000 0.18000   1
   7 -10   3 2.71000 0.29000   1
   7 -10   3 2.78000 0.27000   1
  -7  10  -3 2.89000 0.27000   1
  -7 -10  -3 2.98000 0.26000   1
   7  10   3 2.68000 0.30000   1
  -7  10  -3 3.09000 0.28000   1
   7  10   3 2.72000 0.30000   1
   3 -17  -4 2.69000 0.33000   1
  -3 -17   4 2.81000 0.27000   1
  -3  17   4 2.86000 0.27000   1
   3 -17  -4 2.65000 0.27000   1
   3  17  -4 2.74000 0.27000   1
   3  17  -4 2.59000 0.27000   1
  -3  17   4 2.40000 0.28000   1
  -3 -17   4 2.72000 0.26000   1
   2  -4   7 3.12000 0.33000   1
   2   4   7 3.27000 0.56000   1
  -2   4  -7 4.04000 0.38000   1
   2   4   7 4.52000 0.39000   1
  -6  13  -3 17.2400 0.82000   1
   6  13   3 15.2000 0.83000   1
   6 -13   3 17.0100 0.91000   1
  -6  13  -3 16.7300 0.79000   1
  -6 -13  -3 16.7100 0.79000   1
   6  13   3 17.2900 0.85000   1
   6 -13   3 15.5500 0.82000   1
   6  13   3 15.6700 0.86000   1
  -3 -16  -4 14.2600 0.70000   1
   3  16   4 13.7800 0.67000   1
  -3  16  -4 13.6900 0.69000   1
   3 -16   4 12.9000 0.72000   1
   3  16   4 13.1600 0.76000   1
   3 -16   4 13.4700 0.70000   1
  -3  16  -4 14.5200 0.75000   1
  -3 -16  -4 13.7600 0.73000   1
  -3 -20   0 5.01000 0.40000   1
   3  20   0 5.27000 0.37000   1
  -3 -20   0 4.70000 0.36000   1
   3 -20   0 4.52000 0.35000   1
   3 -20   0 4.62000 0.40000   1
  -3  20   0 4.64000 0.34000   1
  -3  20   0 4.87000 0.37000   1
   3  20   0 4.54000 0.34000   1
  -9   6   2 16.2800 0.84000   1
   9  -6  -2 17.4900 1.10000   1
  -9  -6   2 16.3100 0.77000   1
   9   6  -2 16.0700 0.90000   1
   9   6  -2 17.3200 1.04000   1
   9  -6  -2 18.5600 0.96000   1
  -9  -6   2 17.0500 0.81000   1
  -9  -3   3 9.14000 1.16000   1
  -9  -3   3 10.9500 0.80000   1
  -7   6  -4 0.03000 0.17000   1
  -7  -6  -4 0.07000 0.22000   1
   7   6   4 -0.0200 0.29000   1
  -7   6  -4 0.08000 0.16000   1
  -7  -6  -4 0.06000 0.15000   1
   7   6   4 0.08000 0.22000   1
   7  -6   4 0.05000 0.25000   1
  -4  -4   7 0.04000 0.24000   1
  -4  -4   7 0.05000 0.16000   1
  -4   4   7 0.18000 0.17000   1
   4   4  -7 0.08000 0.26000   1
   3  19   2 0.03000 0.18000   1
   3 -19   2 0.29000 0.19000   1
  -3 -19  -2 0.18000 0.18000   1
  -3  19  -2 0.14000 0.18000   1
  -3  19  -2 0.10000 0.18000   1
   3 -19   2 0.23000 0.20000   1
   3  19   2 0.04000 0.26000   1
  -3 -19  -2 0.22000 0.25000   1
  -1  21   0 0.02000 0.25000   1
   1  21   0 0.16000 0.18000   1
   1 -21   0 0.14000 0.19000   1
  -1 -21   0 0.06000 0.19000   1
  -1  21   0 -0.0100 0.18000   1
   1 -21   0 0.09000 0.28000   1
   1  21   0 -0.0400 0.17000   1
  -1 -21   0 0.04000 0.26000   1
   4 -14  -5 2.81000 0.31000   1
  -4 -14   5 2.86000 0.27000   1
  -4  14   5 2.84000 0.26000   1
   4  14  -5 2.99000 0.29000   1
   4  14  -5 2.82000 0.30000   1
  -4 -14   5 2.87000 0.32000   1
  -4  14   5 3.01000 0.27000   1
   4 -14  -5 3.00000 0.29000   1
   2 -20  -2 0.15000 0.20000   1
  -2 -20   2 0.32000 0.19000   1
   2 -20  -2 0.17000 0.20000   1
  -2 -20   2 0.15000 0.22000   1
  -2  20   2 0.26000 0.18000   1
   2  20  -2 0.14000 0.18000   1
   2  20  -2 0.14000 0.25000   1
  -2  20   2 0.07000 0.18000   1
   4  18   2 0.21000 0.27000   1
  -4 -18  -2 0.26000 0.25000   1
   4 -18   2 0.22000 0.19000   1
  -4 -18  -2 0.34000 0.18000   1
  -4  18  -2 0.47000 0.18000   1
   4  18   2 0.38000 0.19000   1
  -4  18  -2 0.19000 0.18000   1
   4 -18   2 0.37000 0.19000   1
  -9  -7   1 0.84000 0.25000   1
  -9   7   1 0.67000 0.19000   1
  -9  -7   1 0.44000 0.25000   1
  -9   7   1 0.49000 0.18000   1
   9   7  -1 0.48000 0.20000   1
   9  -7  -1 0.54000 0.22000   1
   9   7  -1 0.55000 0.27000   1
  -2 -17  -4 2.05000 0.27000   1
  -2 -17  -4 1.90000 0.27000   1
  -2  17  -4 2.11000 0.24000   1
   2 -17   4 1.95000 0.24000   1
   2  17   4 1.96000 0.23000   1
  -2  17  -4 2.01000 0.24000   1
   2 -17   4 1.84000 0.25000   1
   2  17   4 2.01000 0.32000   1
  -3  15   5 1.04000 0.23000   1
  -3 -15   5 1.10000 0.24000   1
   3  15  -5 0.95000 0.20000   1
   3  15  -5 0.88000 0.21000   1
  -3 -15   5 1.04000 0.20000   1
  -3  15   5 0.95000 0.19000   1
   3 -15  -5 1.00000 0.29000   1
   3 -15  -5 0.76000 0.21000   1
  -4  -7  -6 0.11000 0.15000   1
  -8  -5  -3 5.28000 0.45000   1
  -8   5  -3 5.72000 0.38000   1
   8   5   3 4.60000 0.45000   1
   8   5   3 5.10000 0.49000   1
  -8  -5  -3 4.55000 0.32000   1
  -8   5  -3 4.79000 0.37000   1
   8  -5   3 4.57000 0.39000   1
   9   5   1 8.32000 0.59000   1
   9  -5   1 8.19000 0.56000   1
  -9   5  -1 9.92000 0.55000   1
  -9  -5  -1 9.48000 0.56000   1
  -9  -5  -1 8.74000 0.52000   1
  -9   5  -1 9.19000 0.55000   1
   9   5   1 8.59000 0.58000   1
   5  13   4 2.76000 0.30000   1
   5 -13   4 2.64000 0.35000   1
  -5  13  -4 2.65000 0.26000   1
   5  13   4 2.53000 0.31000   1
   5  13   4 2.71000 0.29000   1
  -5 -13  -4 2.72000 0.29000   1
  -5  13  -4 2.64000 0.30000   1
   5 -13   4 2.63000 0.33000   1
  -1   8   7 1.08000 0.30000   1
  -1  -8   7 0.90000 0.17000   1
  -1   8   7 0.97000 0.16000   1
   1   8  -7 0.90000 0.22000   1
   1  -8  -7 0.97000 0.21000   1
  -1   8   7 1.05000 0.27000   1
  -1  -8   7 0.86000 0.33000   1
   5 -18   0 0.46000 0.20000   1
  -5 -18   0 0.57000 0.29000   1
   5  18   0 0.56000 0.20000   1
  -5  18   0 0.68000 0.19000   1
  -5 -18   0 0.54000 0.19000   1
   5  18   0 0.72000 0.21000   1
  -5  18   0 0.45000 0.18000   1
   5 -18   0 0.58000 0.21000   1
   5  15  -4 2.01000 0.25000   1
  -5 -15   4 2.02000 0.24000   1
  -5  15   4 2.04000 0.26000   1
   5  15  -4 2.13000 0.27000   1
  -5  15   4 1.92000 0.24000   1
   5 -15  -4 2.09000 0.33000   1
  -5 -15   4 2.19000 0.25000   1
   5 -15  -4 2.06000 0.28000   1
   8  11  -2 0.02000 0.18000   1
   8 -11  -2 -0.0200 0.19000   1
  -8 -11   2 0.07000 0.17000   1
  -8  11   2 -0.0300 0.17000   1
  -8 -11   2 -0.0400 0.17000   1
  -8  11   2 0.03000 0.21000   1
   3  20  -1 1.59000 0.23000   1
  -3  20   1 1.60000 0.22000   1
   3  20  -1 1.72000 0.23000   1
   3 -20  -1 1.66000 0.24000   1
  -3 -20   1 1.38000 0.21000   1
   3 -20  -1 1.51000 0.24000   1
  -3  20   1 1.57000 0.22000   1
  -3 -20   1 1.84000 0.29000   1
   0 -21  -1 0.09000 0.19000   1
   0 -21   1 0.10000 0.19000   1
   0  21   1 0.00000 0.22000   1
   0  21  -1 0.10000 0.17000   1
   0  21  -1 0.22000 0.18000   1
   0  21   1 0.10000 0.18000   1
   0 -21   1 0.23000 0.23000   1
   0 -21  -1 0.03000 0.19000   1
  -5  -9   6 0.09000 0.21000   1
  -5   9   6 0.15000 0.16000   1
  -5  -9   6 0.12000 0.16000   1
   5   9  -6 0.12000 0.18000   1
  -5   9   6 0.13000 0.22000   1
  -5   9   6 0.05000 0.24000   1
   5  -9  -6 0.08000 0.18000   1
   5  18  -1 6.07000 0.42000   1
  -5 -18   1 5.83000 0.40000   1
   5 -18  -1 5.82000 0.40000   1
  -5 -18   1 5.71000 0.38000   1
   5  18  -1 5.91000 0.40000   1
   5 -18  -1 5.50000 0.39000   1
  -5  18   1 5.57000 0.37000   1
  -5  18   1 5.96000 0.38000   1
  -8  -7   4 0.01000 0.22000   1
   3 -12  -6 0.25000 0.18000   1
  -3  12   6 0.22000 0.16000   1
  -3 -12   6 0.24000 0.17000   1
   3  12  -6 0.24000 0.18000   1
  -3  12   6 0.30000 0.24000   1
  -3  12   6 0.25000 0.20000   1
  -3 -12   6 0.24000 0.22000   1
   3  12  -6 0.23000 0.26000   1
   4  12   5 23.9100 1.17000   1
   4 -12   5 26.4900 1.24000   1
   4 -12   5 23.1000 1.16000   1
  -4 -12  -5 25.6200 1.13000   1
  -4  12  -5 24.4700 1.17000   1
   4  12   5 23.1600 1.14000   1
   4  12   5 26.2700 1.18000   1
  -4  12  -5 25.7800 1.15000   1
   6 -16  -2 2.56000 0.29000   1
   6  16  -2 2.32000 0.27000   1
   6  16  -2 2.39000 0.27000   1
  -6 -16   2 2.30000 0.25000   1
  -6  16   2 2.36000 0.25000   1
  -6  16   2 2.34000 0.25000   1
   6 -16  -2 2.28000 0.27000   1
  -6 -16   2 2.50000 0.27000   1
   6  15  -3 2.56000 0.28000   1
   6  15  -3 2.89000 0.29000   1
  -6  15   3 2.55000 0.28000   1
  -6 -15   3 2.44000 0.33000   1
   6 -15  -3 2.59000 0.30000   1
   6 -15  -3 2.29000 0.28000   1
  -6  15   3 2.43000 0.26000   1
  -6 -15   3 2.51000 0.26000   1
  -6   6   6 0.57000 0.18000   1
  -6  -6   6 0.60000 0.17000   1
  -6   6   6 0.55000 0.20000   1
   6   6  -6 0.65000 0.19000   1
  -6  -6   6 0.71000 0.30000   1
  -6  -6   6 0.62000 0.26000   1
  -6   6   6 0.64000 0.26000   1
  -1 -18   4 1.20000 0.21000   1
   1  18  -4 1.03000 0.21000   1
   1  18  -4 1.02000 0.20000   1
  -1  18   4 1.24000 0.27000   1
  -1 -18   4 1.25000 0.21000   1
   1 -18  -4 1.32000 0.22000   1
   1 -18  -4 1.18000 0.23000   1
  -1  18   4 1.06000 0.27000   1
   0  18   4 0.37000 0.18000   1
   0  18  -4 0.32000 0.22000   1
   0 -18  -4 0.41000 0.21000   1
   0 -18   4 0.34000 0.19000   1
   0 -18   4 0.45000 0.26000   1
   0 -18  -4 0.23000 0.23000   1
   0  18  -4 0.38000 0.19000   1
   0  18   4 0.34000 0.23000   1
  -6 -16  -1 0.03000 0.20000   1
   6  16   1 0.13000 0.19000   1
   6 -16   1 0.09000 0.19000   1
  -6  16  -1 0.17000 0.17000   1
   6  16   1 -0.0100 0.23000   1
  -6 -16  -1 0.12000 0.17000   1
  -6  16  -1 0.09000 0.17000   1
   6 -16   1 0.03000 0.19000   1
  -1 -13   6 1.00000 0.19000   1
  -1  13   6 0.89000 0.18000   1
   1  13  -6 0.90000 0.19000   1
  -1  13   6 0.81000 0.23000   1
   1 -13  -6 0.93000 0.26000   1
   1  13  -6 1.00000 0.21000   1
  -1 -13   6 0.75000 0.27000   1
  -1  13   6 0.83000 0.20000   1
   9  -7   0 1.83000 0.24000   1
   9   7   0 1.88000 0.26000   1
  -9   7   0 2.11000 0.24000   1
  -9  -7   0 2.11000 0.24000   1
  -9   7   0 1.94000 0.26000   1
  -9  -7   0 1.94000 0.23000   1
   9   7   0 2.10000 0.27000   1
   5   0   6 0.74000 0.26000   1
   7  14  -2 0.05000 0.20000   1
  -7 -14   2 0.03000 0.17000   1
  -7  14   2 0.15000 0.18000   1
   7 -14  -2 0.16000 0.20000   1
  -7 -14   2 0.15000 0.23000   1
   7 -14  -2 0.09000 0.25000   1
   7  14  -2 0.08000 0.19000   1
  -7  14   2 0.05000 0.16000   1
  -9  -4   3 13.1300 1.15000   1
  -9  -4   3 12.9200 1.10000   1
  -9   4   3 12.1700 0.67000   1
  -6 -15  -2 3.70000 0.39000   1
   6 -15   2 3.66000 0.32000   1
  -6  15  -2 3.59000 0.29000   1
  -6 -15  -2 3.81000 0.30000   1
   6  15   2 3.80000 0.31000   1
  -6  15  -2 3.53000 0.29000   1
   6 -15   2 3.54000 0.32000   1
   6  15   2 3.51000 0.32000   1
  -7 -11   4 0.17000 0.18000   1
   7 -11  -4 0.05000 0.24000   1
  -7  11   4 0.11000 0.18000   1
  -7  11   4 0.11000 0.16000   1
  -7 -11   4 0.24000 0.18000   1
   7  11  -4 0.18000 0.19000   1
  -1 -16   5 16.9600 0.81000   1
  -1  16   5 16.3100 0.83000   1
   1 -16  -5 15.8800 0.79000   1
   1 -16  -5 16.0100 0.83000   1
  -1 -16   5 15.4200 0.79000   1
   1  16  -5 16.7800 0.82000   1
  -1  16   5 17.0900 0.84000   1
   1  16  -5 16.4500 0.90000   1
   1   7   7 3.61000 0.40000   1
   1  -7   7 3.59000 0.41000   1
   1   7   7 3.76000 0.35000   1
  -1   7  -7 3.55000 0.32000   1
   5   1   6 4.25000 0.40000   1
   1 -21  -1 2.29000 0.27000   1
  -1  21   1 2.55000 0.26000   1
   1  21  -1 2.19000 0.25000   1
   1  21  -1 2.31000 0.31000   1
  -1 -21   1 2.19000 0.25000   1
   1 -21  -1 2.36000 0.27000   1
  -1 -21   1 2.46000 0.33000   1
  -1  21   1 2.31000 0.25000   1
  -3  18  -3 7.65000 0.46000   1
  -3 -18  -3 7.53000 0.47000   1
   3 -18   3 7.34000 0.47000   1
  -3  18  -3 7.80000 0.46000   1
  -3 -18  -3 7.32000 0.44000   1
   3 -18   3 7.66000 0.49000   1
   3  18   3 7.34000 0.47000   1
   3  18   3 7.44000 0.45000   1
   4  11  -6 4.03000 0.33000   1
  -4 -11   6 3.73000 0.34000   1
  -4  11   6 3.94000 0.31000   1
  -4  11   6 3.55000 0.31000   1
  -4  11   6 4.41000 0.35000   1
   4 -11  -6 3.83000 0.34000   1
  -4 -11   6 4.24000 0.35000   1
   0   8  -7 0.01000 0.20000   1
   0   8   7 -0.0300 0.20000   1
   0  -8   7 0.03000 0.19000   1
   8  -9   2 2.32000 0.34000   1
   8  -9   2 3.00000 0.30000   1
  -8   9  -2 2.62000 0.31000   1
  -8  -9  -2 2.98000 0.26000   1
   8   9   2 2.56000 0.30000   1
  -8   9  -2 3.03000 0.28000   1
   8   9   2 2.77000 0.31000   1
   2   5   7 2.55000 0.35000   1
   2  -5   7 1.81000 0.37000   1
   2   5   7 2.46000 0.37000   1
  -2   5  -7 2.34000 0.44000   1
  -2   8   7 0.26000 0.27000   1
  -2   8   7 0.21000 0.19000   1
  -2   8   7 0.18000 0.15000   1
  -2  -8   7 0.23000 0.16000   1
  -2  -8   7 0.24000 0.18000   1
   2  -8  -7 0.28000 0.18000   1
  -2  -8   7 0.26000 0.19000   1
  -3   7   7 0.00000 0.18000   1
  -3  -7   7 -0.0400 0.17000   1
  -3   7   7 -0.0200 0.18000   1
  -3  -7   7 0.03000 0.16000   1
   3   7  -7 0.00000 0.19000   1
   4  15   4 0.04000 0.29000   1
  -4 -15  -4 0.23000 0.31000   1
   4 -15   4 0.06000 0.17000   1
   4  15   4 -0.0300 0.21000   1
  -4 -15  -4 0.06000 0.17000   1
  -4  15  -4 0.01000 0.17000   1
   4 -15   4 0.06000 0.19000   1
   4  19   1 0.59000 0.20000   1
  -4 -19  -1 0.50000 0.26000   1
  -4  19  -1 0.38000 0.18000   1
   4 -19   1 0.42000 0.20000   1
  -4  19  -1 0.77000 0.24000   1
  -4 -19  -1 0.68000 0.22000   1
   4 -19   1 0.37000 0.19000   1
   4  19   1 0.48000 0.27000   1
   4   5  -7 2.81000 0.34000   1
  -4  -5   7 3.03000 0.27000   1
  -4   5   7 2.97000 0.27000   1
  -4  -5   7 2.61000 0.28000   1
  -4   5   7 2.99000 0.28000   1
  -4  -5   7 2.94000 0.31000   1
  -4   5   7 2.60000 0.30000   1
   0 -16  -5 1.92000 0.27000   1
   0 -16   5 2.02000 0.25000   1
   0  16  -5 1.86000 0.24000   1
   0  16  -5 1.63000 0.22000   1
   0  16   5 1.99000 0.26000   1
   0 -16   5 1.96000 0.24000   1
   0  16   5 1.75000 0.27000   1
   0 -16  -5 1.98000 0.25000   1
  -7 -13   3 9.54000 0.52000   1
  -7  13   3 9.85000 0.56000   1
   7 -13  -3 9.47000 0.54000   1
   7 -13  -3 10.4100 0.62000   1
   7  13  -3 10.9300 0.61000   1
  -7  13   3 10.1700 0.59000   1
  -7 -13   3 10.3100 0.56000   1
   0 -13  -6 2.74000 0.26000   1
   0 -13   6 2.60000 0.30000   1
   0  13   6 2.84000 0.27000   1
   0  13  -6 2.79000 0.26000   1
   0  13   6 2.79000 0.30000   1
   0  13  -6 2.89000 0.28000   1
   0 -13   6 2.69000 0.28000   1
   0  13   6 2.58000 0.28000   1
  -6  -6  -5 0.23000 0.16000   1
   6   6   5 0.18000 0.28000   1
  -6  -6  -5 0.13000 0.16000   1
  -6   6  -5 0.17000 0.18000   1
   6   6   5 0.17000 0.21000   1
   6  -6   5 0.09000 0.21000   1
  -6   6  -5 0.17000 0.16000   1
   1 -21   1 2.36000 0.27000   1
  -1  21  -1 2.14000 0.25000   1
   1 -21   1 2.22000 0.26000   1
   1  21   1 2.25000 0.26000   1
  -1 -21  -1 2.28000 0.27000   1
  -1 -21  -1 2.11000 0.26000   1
   1  21   1 2.08000 0.24000   1
  -1  21  -1 1.97000 0.24000   1
  -3  10  -6 1.51000 0.23000   1
   3 -10   6 1.46000 0.25000   1
   3  10   6 1.23000 0.25000   1
   3  10   6 1.44000 0.25000   1
   3  10   6 1.57000 0.25000   1
  -3  10  -6 1.44000 0.19000   1
  -3 -10  -6 1.52000 0.21000   1
   3 -10   6 1.46000 0.30000   1
   5   2   6 10.4800 0.75000   1
  -5   2  -6 12.4100 0.77000   1
   5  -2   6 9.84000 0.61000   1
   5   2   6 11.7300 0.84000   1
   8 -10  -3 0.15000 0.28000   1
  -8 -10   3 0.14000 0.18000   1
  -8  10   3 -0.0600 0.25000   1
   6  11  -5 0.16000 0.22000   1
   6 -11  -5 0.16000 0.22000   1
  -6  11   5 0.16000 0.17000   1
   6 -11  -5 0.15000 0.23000   1
  -6 -11   5 0.26000 0.17000   1
  -6 -11   5 0.16000 0.17000   1
  -6  11   5 0.17000 0.18000   1
  -4 -17  -3 0.33000 0.18000   1
   4 -17   3 0.23000 0.19000   1
  -4  17  -3 0.23000 0.18000   1
  -4  17  -3 0.37000 0.18000   1
   4 -17   3 0.20000 0.20000   1
   4  17   3 0.35000 0.20000   1
  -4 -17  -3 0.38000 0.21000   1
   5 -13  -5 0.65000 0.24000   1
   5 -13  -5 0.69000 0.21000   1
  -5 -13   5 0.66000 0.18000   1
  -5  13   5 0.70000 0.22000   1
   5  13  -5 0.73000 0.21000   1
   5  13  -5 0.64000 0.21000   1
  -5 -13   5 0.70000 0.19000   1
  -5  13   5 0.52000 0.25000   1
  -3 -20  -1 0.19000 0.20000   1
   3 -20   1 0.14000 0.19000   1
  -3  20  -1 0.35000 0.19000   1
  -3  20  -1 0.22000 0.18000   1
   3  20   1 0.20000 0.18000   1
  -3 -20  -1 0.17000 0.18000   1
   3 -20   1 0.27000 0.20000   1
   3  20   1 0.38000 0.19000   1
   7  14   1 1.82000 0.26000   1
  -7 -14  -1 1.99000 0.23000   1
  -7  14  -1 1.97000 0.23000   1
   7 -14   1 1.78000 0.28000   1
  -7 -14  -1 2.22000 0.27000   1
   7 -14   1 1.68000 0.32000   1
  -7  14  -1 1.88000 0.23000   1
   7  14   1 2.16000 0.27000   1
   7  -8  -5 0.49000 0.22000   1
   7   8  -5 0.51000 0.17000   1
  -7  -8   5 0.51000 0.21000   1
  -7  -8   5 0.56000 0.19000   1
  -7   8   5 0.44000 0.19000   1
  -7  -8   5 0.57000 0.21000   1
  -2 -15  -5 0.99000 0.25000   1
  -2 -15  -5 1.06000 0.20000   1
  -2  15  -5 1.03000 0.19000   1
   2  15   5 0.98000 0.19000   1
  -2  15  -5 0.99000 0.20000   1
   2  15   5 1.31000 0.31000   1
   2 -15   5 1.02000 0.22000   1
   2 -15   5 1.04000 0.24000   1
  -2 -20  -2 0.32000 0.19000   1
   2 -20   2 0.25000 0.20000   1
  -2  20  -2 0.26000 0.18000   1
   2  20   2 0.26000 0.22000   1
   2  20   2 0.30000 0.26000   1
   2 -20   2 0.28000 0.19000   1
  -2 -20  -2 0.25000 0.26000   1
  -2  20  -2 0.45000 0.20000   1
   5 -10   5 0.43000 0.18000   1
   5  10   5 0.50000 0.22000   1
  -5  10  -5 0.48000 0.17000   1
  -5 -10  -5 0.48000 0.17000   1
   5  10   5 0.30000 0.23000   1
   5 -10   5 0.36000 0.21000   1
  -5  10  -5 0.40000 0.19000   1
  -2 -13   6 0.37000 0.18000   1
  -2  13   6 0.24000 0.21000   1
   2 -13  -6 0.23000 0.18000   1
  -2 -13   6 0.48000 0.21000   1
   2  13  -6 0.39000 0.19000   1
  -2  13   6 0.29000 0.17000   1
   2  13  -6 0.28000 0.17000   1
  -2  13   6 0.37000 0.18000   1
   8  11   1 0.07000 0.21000   1
  -8  11  -1 0.01000 0.16000   1
   8 -11   1 0.17000 0.24000   1
   8 -11   1 0.05000 0.19000   1
  -8 -11  -1 -0.0400 0.16000   1
  -8  11  -1 0.09000 0.17000   1
   8  11   1 -0.0500 0.20000   1
  -9  -7   2 0.99000 0.34000   1
   9   7  -2 0.44000 0.19000   1
   9   7  -2 0.62000 0.25000   1
   9  -7  -2 0.64000 0.22000   1
  -4 -18   3 3.73000 0.31000   1
   4  18  -3 3.19000 0.33000   1
  -4  18   3 3.61000 0.30000   1
   4 -18  -3 3.64000 0.35000   1
  -4  18   3 3.65000 0.30000   1
  -4 -18   3 3.67000 0.31000   1
   4  18  -3 3.44000 0.34000   1
   4 -18  -3 3.83000 0.40000   1
   7  -7   4 0.55000 0.22000   1
  -7  -7  -4 0.70000 0.18000   1
  -7   7  -4 0.57000 0.18000   1
  -7  -7  -4 0.51000 0.17000   1
  -7   7  -4 0.54000 0.19000   1
   7   7   4 0.59000 0.23000   1
   8   6   3 4.41000 0.43000   1
  -8  -6  -3 4.89000 0.37000   1
  -8   6  -3 5.11000 0.38000   1
   8  -6   3 3.82000 0.35000   1
  -8   6  -3 3.99000 0.31000   1
  -8  -6  -3 4.37000 0.33000   1
   8   6   3 4.05000 0.42000   1
   8 -12  -1 8.40000 0.54000   1
   8  12  -1 7.88000 0.47000   1
  -8  12   1 7.55000 0.44000   1
  -8 -12   1 8.09000 0.47000   1
   8 -12  -1 7.39000 0.46000   1
  -8  12   1 7.91000 0.51000   1
  -8 -12   1 8.02000 0.48000   1
   9   6   1 0.32000 0.22000   1
   9   6   1 0.33000 0.21000   1
  -9   6  -1 0.25000 0.25000   1
  -9  -6  -1 0.30000 0.28000   1
  -9   6  -1 0.54000 0.27000   1
   5 -17   2 5.00000 0.37000   1
   5  17   2 5.26000 0.32000   1
   5 -17   2 5.43000 0.38000   1
  -5  17  -2 5.37000 0.30000   1
  -5 -17  -2 5.22000 0.30000   1
   5  17   2 4.91000 0.31000   1
  -5  17  -2 5.60000 0.41000   1
  -5 -17  -2 5.16000 0.33000   1
  -9   0  -2 8.33000 0.35000   1
   9   0   2 11.9800 0.85000   1
  -9   0  -2 11.2800 0.43000   1
   2  18  -4 2.28000 0.31000   1
  -2  18   4 2.25000 0.24000   1
   2 -18  -4 2.18000 0.25000   1
  -2 -18   4 2.58000 0.25000   1
   2  18  -4 2.10000 0.24000   1
  -2  18   4 2.47000 0.24000   1
  -2 -18   4 2.17000 0.23000   1
   2 -18  -4 2.47000 0.28000   1
  -3  14  -5 0.39000 0.19000   1
   3 -14   5 0.33000 0.21000   1
   3  14   5 0.39000 0.21000   1
   3 -14   5 0.35000 0.17000   1
  -3 -14  -5 0.38000 0.18000   1
  -3  14  -5 0.45000 0.17000   1
   3  14   5 0.42000 0.18000   1
   3  14   5 0.36000 0.22000   1
   9  -1   2 6.50000 0.41000   1
   9   1   2 6.21000 0.48000   1
  -9   1  -2 7.57000 0.34000   1
  -9  -1  -2 7.93000 0.66000   1
  -9  -1  -2 7.41000 0.80000   1
  -9   1  -2 7.34000 0.35000   1
   9  -1   2 7.42000 0.62000   1
   9   1   2 5.88000 0.74000   1
  -6 -11  -4 0.86000 0.19000   1
  -6  11  -4 0.91000 0.19000   1
   6 -11   4 0.72000 0.23000   1
   6  11   4 0.71000 0.23000   1
  -6  11  -4 0.88000 0.27000   1
   6 -11   4 0.78000 0.23000   1
   6  11   4 0.86000 0.33000   1
  -2 -16   5 0.13000 0.17000   1
  -2  16   5 0.12000 0.17000   1
   2  16  -5 0.01000 0.17000   1
   2  16  -5 0.13000 0.18000   1
  -2 -16   5 0.12000 0.17000   1
   2 -16  -5 0.04000 0.21000   1
  -2  16   5 0.08000 0.25000   1
   2 -16  -5 0.06000 0.18000   1
  -5   3  -6 2.20000 0.73000   1
   5   3   6 3.17000 0.64000   1
   5   3   6 3.38000 0.61000   1
   2 -19   3 0.40000 0.20000   1
  -2 -19  -3 0.35000 0.19000   1
  -2  19  -3 0.33000 0.25000   1
   2  19   3 0.50000 0.19000   1
  -2  19  -3 0.39000 0.19000   1
   2 -19   3 0.52000 0.20000   1
   2  19   3 0.44000 0.19000   1
  -2 -19  -3 0.40000 0.21000   1
  -2  21   0 6.64000 0.33000   1
   2  21   0 6.50000 0.36000   1
  -2  21   0 6.24000 0.37000   1
   2 -21   0 6.84000 0.35000   1
  -2 -21   0 6.41000 0.35000   1
   2  21   0 6.94000 0.34000   1
   2 -21   0 6.20000 0.35000   1
  -2 -21   0 6.45000 0.34000   1
  -4  19   2 5.70000 0.31000   1
   4 -19  -2 5.75000 0.35000   1
  -4 -19   2 5.63000 0.32000   1
   4 -19  -2 5.54000 0.33000   1
  -4  19   2 5.22000 0.30000   1
   4  19  -2 5.59000 0.32000   1
  -4 -19   2 5.50000 0.37000   1
   4  19  -2 5.62000 0.33000   1
  -9  -5   3 2.25000 0.63000   1
   1 -18   4 0.63000 0.27000   1
   1  18   4 0.60000 0.20000   1
  -1 -18  -4 0.67000 0.30000   1
   1  18   4 0.74000 0.19000   1
  -1 -18  -4 0.74000 0.20000   1
   1 -18   4 0.84000 0.20000   1
  -1  18  -4 0.79000 0.19000   1
  -1  18  -4 0.75000 0.20000   1
  -8   1   5 1.44000 0.31000   1
   9  -8  -1 -0.0400 0.21000   1
  -9  -8   1 0.06000 0.18000   1
   9   8  -1 0.07000 0.19000   1
  -9   8   1 -0.0300 0.17000   1
  -9   8   1 0.08000 0.17000   1
   9  -8  -1 0.11000 0.19000   1
   8 -12   0 1.37000 0.23000   1
  -8  12   0 1.45000 0.22000   1
  -8 -12   0 1.49000 0.24000   1
  -8  12   0 1.60000 0.27000   1
  -8 -12   0 1.46000 0.27000   1
   8  12   0 1.61000 0.24000   1
   8 -12   0 1.49000 0.30000   1
  -4   8  -6 0.34000 0.20000   1
   4   8   6 0.34000 0.27000   1
   4  -8   6 0.47000 0.21000   1
   4   8   6 0.52000 0.23000   1
  -4  -8  -6 0.54000 0.17000   1
  -4  -8  -6 0.64000 0.17000   1
   4  -8   6 0.48000 0.19000   1
  -4   8  -6 0.45000 0.18000   1
   3   0   7 0.14000 0.24000   1
   9   2   2 2.60000 0.68000   1
  -5 -18  -1 5.96000 0.32000   1
  -5  18  -1 6.80000 0.35000   1
   5 -18   1 6.00000 0.34000   1
   5  18   1 5.96000 0.36000   1
   5  18   1 6.73000 0.35000   1
  -5 -18  -1 6.30000 0.35000   1
   5 -18   1 6.21000 0.37000   1
  -5  18  -1 6.62000 0.33000   1
  -6   7   6 14.5000 0.52000   1
  -6  -7   6 15.8100 0.53000   1
   6   7  -6 14.5500 0.64000   1
  -6   7   6 13.7300 0.65000   1
  -6  -7   6 14.1500 0.62000   1
  -6  -7   6 14.7400 0.50000   1
  -6   7   6 14.3800 0.80000   1
   7 -13   2 0.83000 0.22000   1
  -7  13  -2 0.93000 0.26000   1
  -7 -13  -2 1.04000 0.19000   1
  -7  13  -2 0.99000 0.20000   1
   7  13   2 0.94000 0.23000   1
   7 -13   2 0.85000 0.21000   1
   3  -1   7 7.16000 0.55000   1
   3   1   7 10.7500 0.69000   1
   5 -17  -3 0.00000 0.21000   1
   5  17  -3 0.09000 0.19000   1
  -5 -17   3 0.00000 0.18000   1
  -5  17   3 -0.0100 0.18000   1
   5 -17  -3 -0.0400 0.20000   1
  -5 -17   3 0.06000 0.18000   1
  -5  17   3 0.02000 0.24000   1
   5  17  -3 0.01000 0.19000   1
  -2   6  -7 3.59000 0.31000   1
   2   6   7 3.22000 0.30000   1
   2  -6   7 3.20000 0.29000   1
   2   6   7 3.44000 0.43000   1
  -5   0   7 0.00000 0.17000   1
  -5   0   7 0.01000 0.16000   1
  -8   8   4 0.62000 0.19000   1
   8   8  -4 0.73000 0.18000   1
  -8  -8   4 0.97000 0.22000   1
   8  -8  -4 0.68000 0.24000   1
  -8  -8   4 0.79000 0.19000   1
  -8  -8   4 0.90000 0.27000   1
  -8   2   5 5.79000 0.46000   1
  -8  -2   5 2.07000 0.83000   1
  -8   2   5 1.44000 0.23000   1
  -8  -2   5 6.73000 0.33000   1
  -3  19   3 5.23000 0.30000   1
  -3 -19   3 5.82000 0.32000   1
  -3 -19   3 5.65000 0.32000   1
   3 -19  -3 5.44000 0.35000   1
   3 -19  -3 5.48000 0.33000   1
  -3  19   3 5.43000 0.33000   1
   3  19  -3 5.16000 0.31000   1
   3  19  -3 5.18000 0.32000   1
  -7  11  -3 0.20000 0.25000   1
   7  11   3 0.14000 0.22000   1
  -7 -11  -3 0.02000 0.16000   1
  -7  11  -3 0.03000 0.17000   1
   7 -11   3 -0.0100 0.18000   1
   7  11   3 -0.0600 0.27000   1
   7 -11   3 -0.0700 0.20000   1
  -1   9   7 0.21000 0.20000   1
   1  -9  -7 0.12000 0.16000   1
  -1   9   7 0.12000 0.14000   1
  -1   9   7 0.04000 0.20000   1
   1   9  -7 0.34000 0.28000   1
  -5   1   7 0.04000 0.16000   1
  -5  -1   7 0.00000 0.17000   1
  -5   1   7 0.07000 0.17000   1
  -5   1   7 0.06000 0.17000   1
  -5  -1   7 0.08000 0.17000   1
  -4   6   7 0.58000 0.19000   1
  -4  -6   7 0.67000 0.20000   1
   4   6  -7 0.73000 0.25000   1
  -4  -6   7 0.79000 0.19000   1
  -4  -6   7 0.71000 0.21000   1
  -4   6   7 0.73000 0.19000   1
  -4   6   7 0.66000 0.19000   1
   5 -18  -2 0.34000 0.21000   1
  -5  18   2 0.26000 0.18000   1
   5  18  -2 0.35000 0.20000   1
   5  18  -2 0.31000 0.19000   1
  -5 -18   2 0.28000 0.18000   1
  -5  18   2 0.25000 0.18000   1
   5 -18  -2 0.26000 0.25000   1
  -5 -18   2 0.35000 0.20000   1
   2  21  -1 7.36000 0.35000   1
  -2 -21   1 7.67000 0.36000   1
   2  21  -1 7.33000 0.35000   1
  -2 -21   1 7.09000 0.40000   1
  -2  21   1 7.52000 0.35000   1
  -2  21   1 7.52000 0.35000   1
   2 -21  -1 7.53000 0.40000   1
   2 -21  -1 7.44000 0.42000   1
  -2  12  -6 1.00000 0.24000   1
   2  12   6 1.15000 0.22000   1
  -2  12  -6 0.87000 0.24000   1
   2  12   6 0.79000 0.23000   1
  -2 -12  -6 0.94000 0.22000   1
   2 -12   6 0.94000 0.23000   1
   2 -12   6 1.05000 0.20000   1
   2  12   6 0.75000 0.31000   1
  -9  -8   0 0.03000 0.17000   1
  -9  -8   0 0.16000 0.24000   1
  -9   8   0 0.07000 0.17000   1
   9   8   0 0.08000 0.20000   1
   9  -8   0 0.00000 0.22000   1
   9   8   0 0.07000 0.20000   1
  -9   8   0 0.05000 0.17000   1
   1 -16   5 0.77000 0.25000   1
   1  16   5 0.72000 0.21000   1
   1 -16   5 0.83000 0.19000   1
   1  16   5 0.78000 0.18000   1
  -1  16  -5 0.84000 0.19000   1
  -1 -16  -5 0.77000 0.27000   1
  -1 -16  -5 1.07000 0.24000   1
  -1  16  -5 1.05000 0.21000   1
  -7  15   1 3.88000 0.33000   1
   7 -15  -1 3.78000 0.30000   1
  -7 -15   1 4.14000 0.30000   1
   7 -15  -1 4.09000 0.30000   1
   7  15  -1 4.24000 0.30000   1
  -7  15   1 4.26000 0.28000   1
   7  15  -1 3.68000 0.36000   1
  -7 -15   1 4.23000 0.28000   1
   3   2   7 11.5800 0.83000   1
  -3   2  -7 12.1400 0.71000   1
   3   2   7 11.2900 0.56000   1
   3  -2   7 10.4700 0.71000   1
   6 -17  -1 2.96000 0.28000   1
  -6 -17   1 3.04000 0.34000   1
   6 -17  -1 3.27000 0.32000   1
  -6 -17   1 2.85000 0.25000   1
   6  17  -1 3.09000 0.28000   1
  -6  17   1 2.90000 0.30000   1
   6  17  -1 3.02000 0.34000   1
  -6  17   1 2.82000 0.30000   1
   1  -8   7 0.02000 0.21000   1
  -5   4  -6 4.23000 0.34000   1
  -5  -4  -6 4.70000 0.38000   1
  -5  -4  -6 4.31000 0.37000   1
   5   4   6 4.85000 0.51000   1
  -5   4  -6 4.60000 0.32000   1
   5  -4   6 4.51000 0.67000   1
   5   4   6 4.76000 0.51000   1
  -5   4  -6 4.51000 0.64000   1
  -6  17   0 0.73000 0.19000   1
  -6 -17   0 0.45000 0.20000   1
   6  17   0 0.43000 0.20000   1
  -6 -17   0 0.54000 0.19000   1
  -6  17   0 0.69000 0.19000   1
   6 -17   0 0.68000 0.29000   1
   6  17   0 0.64000 0.21000   1
   6 -17   0 0.60000 0.21000   1
   6   7   5 -0.0200 0.23000   1
   6  -7   5 -0.0200 0.20000   1
  -6   7  -5 -0.0400 0.18000   1
  -6  -7  -5 0.00000 0.16000   1
   6   7   5 -0.0200 0.21000   1
   1 -13   6 0.31000 0.20000   1
  -1  13  -6 0.18000 0.19000   1
   1  13   6 0.21000 0.21000   1
  -1  13  -6 0.18000 0.17000   1
   1  13   6 0.17000 0.20000   1
   1 -13   6 0.24000 0.20000   1
  -1 -13  -6 0.20000 0.17000   1
   1  13   6 0.27000 0.16000   1
   9  -3   2 7.12000 0.48000   1
   9   3   2 7.11000 0.48000   1
   9   3   2 6.73000 0.46000   1
  -9  -3  -2 7.94000 0.36000   1
  -9   3  -2 7.75000 0.34000   1
  -9  -3  -2 7.33000 0.33000   1
   9  -3   2 6.90000 0.47000   1
   5 -10  -6 0.80000 0.20000   1
  -5  10   6 0.88000 0.20000   1
  -5 -10   6 1.01000 0.20000   1
  -5  10   6 0.92000 0.25000   1
   5  10  -6 0.82000 0.20000   1
  -5 -10   6 0.89000 0.19000   1
  -5  10   6 0.95000 0.25000   1
   3 -20  -2 0.78000 0.22000   1
  -3 -20   2 0.73000 0.21000   1
   3  20  -2 0.82000 0.21000   1
   3  20  -2 0.75000 0.21000   1
   3 -20  -2 0.68000 0.21000   1
  -3 -20   2 0.74000 0.20000   1
  -3  20   2 0.68000 0.20000   1
  -3  20   2 0.59000 0.27000   1
  -3  -8   7 0.47000 0.19000   1
   3   8  -7 0.41000 0.20000   1
  -3  -8   7 0.38000 0.18000   1
  -3   8   7 0.41000 0.17000   1
  -3  -8   7 0.43000 0.18000   1
   3  -8  -7 0.45000 0.20000   1
  -3   8   7 0.42000 0.19000   1
  -3   8   7 0.45000 0.20000   1
  -7  15   0 4.35000 0.29000   1
  -7  15   0 4.38000 0.28000   1
   7  15   0 4.40000 0.31000   1
  -7 -15   0 4.51000 0.28000   1
   7 -15   0 4.43000 0.37000   1
  -7 -15   0 4.73000 0.32000   1
   7  15   0 4.85000 0.34000   1
   7 -15   0 4.44000 0.31000   1
  -6 -14   4 0.00000 0.18000   1
  -6  14   4 0.00000 0.18000   1
   6 -14  -4 -0.0100 0.20000   1
  -6  14   4 0.04000 0.16000   1
   6  14  -4 -0.0800 0.20000   1
   6  14  -4 0.04000 0.20000   1
  -8   3   5 9.07000 0.42000   1
  -8  -3   5 9.01000 0.40000   1
  -8  -3   5 9.94000 0.39000   1
   0   9   7 0.88000 0.30000   1
   0  -9  -7 0.83000 0.19000   1
   0  -9   7 0.74000 0.17000   1
   0   9   7 0.69000 0.16000   1
   0  -9   7 0.69000 0.29000   1
   0   9   7 0.87000 0.23000   1
   0   9  -7 0.84000 0.22000   1
  -2  -9   7 0.12000 0.16000   1
  -2   9   7 0.12000 0.15000   1
  -2   9   7 0.11000 0.20000   1
   2   9  -7 0.16000 0.28000   1
  -2  -9   7 0.23000 0.23000   1
  -2   9   7 0.10000 0.19000   1
   2  -9  -7 0.18000 0.17000   1
   6  14   3 4.04000 0.29000   1
  -6 -14  -3 3.71000 0.32000   1
   6  14   3 4.00000 0.35000   1
   6 -14   3 3.76000 0.32000   1
  -6  14  -3 4.01000 0.27000   1
  -6 -14  -3 4.08000 0.30000   1
  -6  14  -3 4.25000 0.32000   1
   6 -14   3 3.99000 0.29000   1
  -8 -12   2 0.21000 0.23000   1
   8 -12  -2 0.19000 0.20000   1
  -8  12   2 0.20000 0.18000   1
  -8 -12   2 0.22000 0.18000   1
   8  12  -2 0.21000 0.20000   1
   8 -12  -2 0.17000 0.21000   1
   0 -20  -3 4.42000 0.31000   1
   0  20   3 4.75000 0.32000   1
   0  20  -3 4.37000 0.34000   1
   0  20  -3 4.64000 0.31000   1
   0  20   3 4.81000 0.30000   1
   0 -20   3 4.36000 0.29000   1
   0 -20  -3 4.31000 0.31000   1
   0 -20   3 4.66000 0.33000   1
  -7   1   6 0.05000 0.17000   1
  -7  -1   6 0.83000 0.19000   1
  -7   1   6 1.26000 0.24000   1
  -2 -21  -1 0.05000 0.19000   1
   2  21   1 -0.0100 0.18000   1
  -2  21  -1 -0.1000 0.18000   1
   2  21   1 0.00000 0.23000   1
   2 -21   1 0.00000 0.19000   1
  -2  21  -1 -0.0300 0.22000   1
  -2 -21  -1 0.06000 0.20000   1
   2 -21   1 0.02000 0.19000   1
   8   7   3 0.92000 0.25000   1
  -8   7  -3 1.01000 0.21000   1
   8  -7   3 0.82000 0.27000   1
  -8  -7  -3 1.08000 0.19000   1
  -8   7  -3 1.10000 0.20000   1
   8   7   3 1.10000 0.25000   1
  -8  -7  -3 1.11000 0.19000   1
  -3   3  -7 2.81000 0.73000   1
   3   3   7 4.83000 0.74000   1
  -9  -7  -1 2.02000 0.22000   1
  -9   7  -1 2.09000 0.23000   1
  -9  -7  -1 2.36000 0.24000   1
  -9   7  -1 2.33000 0.25000   1
   9   7   1 1.90000 0.26000   1
   9  -7   1 1.96000 0.25000   1
   9   7   1 2.14000 0.27000   1
   8  10   2 7.33000 0.43000   1
   8 -10   2 6.74000 0.43000   1
  -8  10  -2 7.41000 0.39000   1
   8  10   2 6.21000 0.42000   1
  -8 -10  -2 7.52000 0.39000   1
  -8  10  -2 7.34000 0.34000   1
   8 -10   2 7.42000 0.40000   1
  -9  -6   3 0.57000 0.25000   1
  -9  -6   3 0.52000 0.28000   1
  -1 -20   3 8.20000 0.39000   1
  -1  20   3 8.65000 0.38000   1
   1  20  -3 8.48000 0.37000   1
   1 -20  -3 8.42000 0.40000   1
   1 -20  -3 8.46000 0.39000   1
  -1 -20   3 8.37000 0.37000   1
  -1  20   3 8.63000 0.37000   1
   1  20  -3 8.06000 0.37000   1
  -5  16  -3 2.40000 0.24000   1
   5 -16   3 2.40000 0.26000   1
   5  16   3 2.44000 0.27000   1
  -5 -16  -3 2.63000 0.28000   1
   5 -16   3 2.65000 0.26000   1
  -5 -16  -3 2.40000 0.24000   1
  -5  16  -3 2.50000 0.27000   1
   5  16   3 2.49000 0.31000   1
   0 -21  -2 1.83000 0.25000   1
   0  21   2 1.66000 0.29000   1
   0 -21   2 1.73000 0.23000   1
   0  21   2 1.61000 0.29000   1
   0 -21   2 1.45000 0.23000   1
   0 -21  -2 1.69000 0.25000   1
   0  21  -2 1.81000 0.23000   1
   0  21  -2 1.72000 0.22000   1
   9  -8  -2 4.59000 0.34000   1
   9  -8  -2 5.21000 0.33000   1
   9   8  -2 4.52000 0.34000   1
   9   8  -2 4.44000 0.39000   1
  -9   8   2 4.47000 0.34000   1
  -9  -8   2 4.49000 0.29000   1
  -9   8   2 4.25000 0.28000   1
  -9  -8   2 4.51000 0.30000   1
  -4 -17   4 1.18000 0.22000   1
   4  17  -4 0.99000 0.28000   1
   4  17  -4 1.11000 0.23000   1
  -4  17   4 1.06000 0.20000   1
  -4 -17   4 0.97000 0.20000   1
   4 -17  -4 1.03000 0.25000   1
   4 -17  -4 1.11000 0.22000   1
  -4  17   4 1.15000 0.24000   1
  -7   8  -4 0.14000 0.20000   1
  -7   8  -4 0.19000 0.17000   1
  -7  -8  -4 0.06000 0.17000   1
   7  -8   4 0.13000 0.21000   1
  -7  -8  -4 0.04000 0.16000   1
   7  -8   4 0.04000 0.21000   1
   7   8   4 0.09000 0.22000   1
  -5  -3   7 3.42000 0.29000   1
  -5   3   7 3.35000 0.28000   1
  -5   3   7 3.41000 0.27000   1
  -5  -3   7 3.15000 0.26000   1
  -5  -3   7 3.30000 0.26000   1
  -5   3   7 2.86000 0.29000   1
  -5  -3   7 2.99000 0.27000   1
  -5   3   7 3.02000 0.25000   1
   7  -9  -5 0.23000 0.29000   1
  -7  -9   5 0.19000 0.18000   1
   7   9  -5 0.18000 0.21000   1
  -7   9   5 0.19000 0.18000   1
  -7  -9   5 0.25000 0.18000   1
   3  13  -6 2.06000 0.25000   1
  -3 -13   6 2.08000 0.23000   1
  -3  13   6 2.01000 0.23000   1
   3  13  -6 2.13000 0.24000   1
  -3 -13   6 2.13000 0.27000   1
  -3  13   6 0.04000 0.20000   1
   3 -13  -6 1.88000 0.23000   1
  -3  13   6 2.26000 0.23000   1
  -7  -2   6 1.90000 0.22000   1
  -7   2   6 1.64000 0.22000   1
  -7   2   6 2.12000 0.24000   1
  -7  -2   6 2.39000 0.29000   1
  -4  13  -5 9.39000 0.42000   1
   4  13   5 10.7700 0.59000   1
   4  13   5 9.94000 0.50000   1
   4  13   5 10.5500 0.47000   1
  -4 -13  -5 10.1800 0.40000   1
  -4  13  -5 9.81000 0.42000   1
   4 -13   5 9.77000 0.51000   1
   4 -13   5 10.2400 0.48000   1
   5  14   4 1.45000 0.21000   1
   5  14   4 1.04000 0.25000   1
  -5 -14  -4 1.52000 0.21000   1
   5  14   4 1.19000 0.24000   1
   5 -14   4 1.51000 0.23000   1
  -5  14  -4 1.26000 0.20000   1
   5 -14   4 1.44000 0.24000   1
  -5  14  -4 1.62000 0.22000   1
  -1 -21   2 6.45000 0.34000   1
   1 -21  -2 6.33000 0.40000   1
   1  21  -2 6.03000 0.33000   1
   1  21  -2 6.15000 0.33000   1
   1 -21  -2 6.46000 0.36000   1
  -1 -21   2 6.34000 0.34000   1
  -1  21   2 6.38000 0.33000   1
  -1  21   2 6.09000 0.35000   1
   4  15  -5 0.53000 0.20000   1
  -4  15   5 0.71000 0.18000   1
  -4 -15   5 0.67000 0.19000   1
   4  15  -5 0.62000 0.20000   1
   4 -15  -5 0.54000 0.23000   1
   4 -15  -5 0.62000 0.21000   1
  -4  15   5 0.53000 0.19000   1
  -4 -15   5 0.79000 0.20000   1
  -9  -4  -2 0.88000 0.37000   1
  -7  12   4 5.36000 0.31000   1
  -7 -12   4 5.69000 0.32000   1
  -7  12   4 6.02000 0.46000   1
  -7 -12   4 6.22000 0.35000   1
   7 -12  -4 5.37000 0.33000   1
   7 -12  -4 6.39000 0.38000   1
   7  12  -4 6.45000 0.39000   1
   4  12  -6 2.18000 0.32000   1
  -4 -12   6 2.49000 0.25000   1
  -4  12   6 1.92000 0.22000   1
  -4 -12   6 2.28000 0.24000   1
  -4  12   6 2.37000 0.33000   1
   4 -12  -6 2.24000 0.24000   1
  -4  12   6 2.24000 0.23000   1
   3 -11   6 1.13000 0.24000   1
  -3  11  -6 1.41000 0.23000   1
   3  11   6 1.36000 0.25000   1
   3  11   6 1.30000 0.32000   1
  -3 -11  -6 1.40000 0.21000   1
   3  11   6 1.59000 0.24000   1
  -3  11  -6 1.38000 0.22000   1
   3 -11   6 1.40000 0.26000   1
  -5  -5  -6 0.76000 0.20000   1
  -5   5  -6 0.66000 0.18000   1
   5   5   6 1.29000 0.36000   1
  -5   5  -6 0.77000 0.16000   1
   5   5   6 1.54000 0.33000   1
   5  -5   6 1.41000 0.33000   1
  -5  -5  -6 0.72000 0.17000   1
   8 -11  -3 7.15000 0.38000   1
  -8 -11   3 8.02000 0.38000   1
   8 -11  -3 8.59000 0.43000   1
   8  11  -3 8.41000 0.40000   1
  -8  11   3 7.08000 0.43000   1
  -8 -11   3 7.18000 0.33000   1
  -8  11   3 7.10000 0.35000   1
   2  -7   7 0.60000 0.22000   1
   2   7   7 0.93000 0.25000   1
  -2   7  -7 0.71000 0.29000   1
   2   7   7 1.04000 0.31000   1
   3 -17   4 7.13000 0.35000   1
  -3 -17  -4 7.34000 0.40000   1
   3  17   4 7.28000 0.34000   1
  -3  17  -4 7.19000 0.39000   1
  -3  17  -4 6.82000 0.36000   1
   3  17   4 7.16000 0.40000   1
  -3 -17  -4 7.34000 0.34000   1
   3 -17   4 6.47000 0.37000   1
  -3  16   5 0.23000 0.18000   1
   3 -16  -5 0.15000 0.19000   1
   3  16  -5 0.06000 0.19000   1
   3 -16  -5 0.15000 0.22000   1
  -3 -16   5 0.17000 0.18000   1
  -3  16   5 0.19000 0.17000   1
  -3 -16   5 0.18000 0.22000   1
   3  16  -5 0.12000 0.26000   1
  -1 -14   6 3.73000 0.27000   1
  -1  14   6 3.73000 0.26000   1
   1  14  -6 3.38000 0.26000   1
   1  14  -6 3.60000 0.28000   1
  -1 -14   6 3.38000 0.27000   1
   1 -14  -6 3.60000 0.28000   1
  -1  14   6 3.40000 0.28000   1
   5 -11   5 0.64000 0.19000   1
  -5 -11  -5 0.69000 0.18000   1
  -5  11  -5 0.74000 0.22000   1
   5  11   5 0.82000 0.24000   1
  -5  11  -5 0.75000 0.20000   1
   5 -11   5 0.98000 0.32000   1
   5  11   5 0.82000 0.24000   1
  -4  -7   7 1.09000 0.20000   1
   4   7  -7 0.99000 0.30000   1
  -4   7   7 1.19000 0.22000   1
  -4  -7   7 0.95000 0.21000   1
  -4   7   7 1.00000 0.20000   1
  -4  -7   7 1.20000 0.23000   1
  -4   7   7 1.15000 0.20000   1
  -6  -8   6 4.64000 0.31000   1
  -6   8   6 4.37000 0.36000   1
  -6  -8   6 4.62000 0.29000   1
  -6  -8   6 4.37000 0.42000   1
  -6   8   6 4.41000 0.29000   1
   6   8  -6 4.46000 0.33000   1
  -6   8   6 4.14000 0.35000   1
   3  -4   7 8.15000 0.47000   1
   3   4   7 8.87000 0.64000   1
  -3   4  -7 8.44000 0.65000   1
   3   4   7 8.68000 0.77000   1
  -9   9   1 3.36000 0.28000   1
   9  -9  -1 3.21000 0.30000   1
   9   9  -1 2.93000 0.32000   1
  -9   9   1 3.48000 0.27000   1
  -9  -9   1 3.71000 0.27000   1
   9   9  -1 3.41000 0.32000   1
   9  -9  -1 3.42000 0.30000   1
  -3 -18   4 0.32000 0.23000   1
   3  18  -4 0.43000 0.19000   1
   3  18  -4 0.36000 0.20000   1
  -3  18   4 0.38000 0.18000   1
   3 -18  -4 0.39000 0.22000   1
   3 -18  -4 0.43000 0.20000   1
  -3 -18   4 0.57000 0.26000   1
  -3  18   4 0.43000 0.23000   1
  -9   0   4 7.52000 0.59000   1
  -9   0   4 2.21000 0.24000   1
  -5 -16   4 7.10000 0.34000   1
   5 -16  -4 7.09000 0.38000   1
  -5 -16   4 7.70000 0.36000   1
  -5  16   4 7.32000 0.36000   1
   5 -16  -4 7.07000 0.41000   1
   5  16  -4 6.95000 0.37000   1
   5  16  -4 6.84000 0.35000   1
  -5  16   4 6.49000 0.33000   1
   6 -12  -5 0.70000 0.21000   1
  -6  12   5 0.73000 0.20000   1
   6 -12  -5 0.67000 0.29000   1
   6  12  -5 0.84000 0.21000   1
  -6  12   5 0.76000 0.19000   1
  -6 -12   5 0.89000 0.20000   1
  -6 -12   5 0.75000 0.20000   1
  -4  -9  -6 0.00000 0.18000   1
   4   9   6 -0.0900 0.22000   1
   4  -9   6 0.09000 0.21000   1
  -4   9  -6 -0.0200 0.19000   1
   4   9   6 -0.0300 0.21000   1
  -4 -20   0 0.00000 0.23000   1
  -4  20   0 -0.0600 0.18000   1
  -4  20   0 0.00000 0.17000   1
  -4 -20   0 0.11000 0.20000   1
   4 -20   0 -0.0100 0.20000   1
   4 -20   0 -0.0300 0.19000   1
   4  20   0 -0.0400 0.23000   1
   4  20   0 0.00000 0.19000   1
  -7  -3   6 0.89000 0.23000   1
  -7  -3   6 1.14000 0.29000   1
  -7   3   6 0.67000 0.31000   1
  -7   3   6 1.07000 0.22000   1
  -9  -1   4 5.36000 0.30000   1
  -9   1   4 7.21000 0.71000   1
  -9  -1   4 4.69000 0.71000   1
  -9   1   4 5.78000 0.33000   1
  -5   4   7 0.05000 0.19000   1
  -5   4   7 0.05000 0.17000   1
  -5  -4   7 0.03000 0.17000   1
  -5  -4   7 0.04000 0.20000   1
  -1 -21  -2 0.10000 0.21000   1
   1  21   2 0.08000 0.19000   1
   1 -21   2 0.06000 0.18000   1
  -1  21  -2 0.19000 0.19000   1
  -1 -21  -2 0.09000 0.19000   1
  -1  21  -2 0.14000 0.25000   1
   1  21   2 0.15000 0.18000   1
   1 -21   2 0.20000 0.20000   1
  -1 -20  -3 0.16000 0.26000   1
   1 -20   3 0.09000 0.19000   1
  -1 -20  -3 0.02000 0.19000   1
  -1  20  -3 0.00000 0.18000   1
   1  20   3 0.14000 0.18000   1
  -1  20  -3 0.10000 0.18000   1
   1 -20   3 0.12000 0.19000   1
   1  20   3 0.09000 0.18000   1
  -7  15   2 4.66000 0.30000   1
   7  15  -2 5.44000 0.36000   1
   7 -15  -2 5.57000 0.35000   1
  -7 -15   2 4.92000 0.32000   1
  -7  15   2 5.43000 0.35000   1
   7  15  -2 5.08000 0.34000   1
   7 -15  -2 5.49000 0.34000   1
  -7 -15   2 5.05000 0.35000   1
   8 -12   1 3.59000 0.30000   1
   8 -12   1 3.57000 0.28000   1
   8  12   1 3.82000 0.30000   1
  -8  12  -1 3.89000 0.28000   1
  -8 -12  -1 3.83000 0.27000   1
   8  12   1 3.16000 0.32000   1
  -8  12  -1 4.00000 0.32000   1
  -6 -16   3 3.82000 0.35000   1
  -6 -16   3 3.73000 0.27000   1
   6  16  -3 3.49000 0.29000   1
   6  16  -3 3.45000 0.29000   1
  -6  16   3 3.50000 0.32000   1
   6 -16  -3 3.77000 0.30000   1
   6 -16  -3 4.00000 0.33000   1
  -6  16   3 3.37000 0.27000   1
  -8  -9   4 0.50000 0.19000   1
  -8   9   4 0.40000 0.19000   1
   8  -9  -4 0.32000 0.22000   1
   8   9  -4 0.57000 0.18000   1
  -8  -9   4 0.45000 0.18000   1
   7 -14  -3 0.05000 0.22000   1
   7  14  -3 0.07000 0.25000   1
  -7 -14   3 -0.0600 0.17000   1
  -7  14   3 -0.0100 0.18000   1
   7 -14  -3 0.08000 0.20000   1
  -7 -14   3 0.03000 0.19000   1
   0  14  -6 0.06000 0.21000   1
   0  14   6 0.04000 0.21000   1
   0  14  -6 -0.0700 0.18000   1
   0 -14   6 -0.1000 0.19000   1
   0  14   6 0.00000 0.22000   1
   0 -14   6 0.08000 0.21000   1
   0  14   6 0.09000 0.28000   1
   0 -14  -6 -0.0300 0.21000   1
  -4 -20   1 7.11000 0.34000   1
  -4 -20   1 6.75000 0.36000   1
   4 -20  -1 6.93000 0.37000   1
  -4  20   1 6.73000 0.34000   1
   4  20  -1 7.54000 0.37000   1
   4  20  -1 6.82000 0.40000   1
   4 -20  -1 6.72000 0.36000   1
  -4  20   1 6.78000 0.36000   1
  -2 -18  -4 0.82000 0.23000   1
   2  18   4 0.89000 0.21000   1
   2 -18   4 0.89000 0.22000   1
  -2  18  -4 0.89000 0.27000   1
   2  18   4 0.90000 0.20000   1
  -2  18  -4 0.88000 0.27000   1
   2 -18   4 1.09000 0.21000   1
  -2 -18  -4 0.87000 0.21000   1
   6  17  -2 0.40000 0.20000   1
  -6  17   2 0.26000 0.18000   1
   6  17  -2 0.41000 0.21000   1
  -6  17   2 0.21000 0.18000   1
  -6 -17   2 0.50000 0.26000   1
  -6 -17   2 0.36000 0.20000   1
   6 -17  -2 0.34000 0.21000   1
   6 -17  -2 0.39000 0.21000   1
  -6   8  -5 0.16000 0.19000   1
   6   8   5 0.21000 0.31000   1
   6  -8   5 0.28000 0.31000   1
   6   8   5 0.29000 0.23000   1
  -6  -8  -5 0.32000 0.21000   1
  -6   8  -5 0.26000 0.17000   1
  -6  -8  -5 0.16000 0.23000   1
   2  20  -3 1.02000 0.25000   1
   2 -20  -3 0.98000 0.26000   1
  -2 -20   3 0.98000 0.28000   1
  -2  20   3 0.77000 0.20000   1
   2  20  -3 0.99000 0.25000   1
  -2  20   3 1.01000 0.21000   1
  -2 -20   3 0.87000 0.20000   1
   2 -20  -3 0.82000 0.31000   1
   6 -12   4 2.06000 0.24000   1
   6  12   4 2.38000 0.28000   1
   6 -12   4 2.18000 0.27000   1
  -6  12  -4 2.31000 0.24000   1
  -6 -12  -4 2.32000 0.23000   1
  -6  12  -4 2.29000 0.23000   1
   6  12   4 2.01000 0.35000   1
  -9  -2   4 3.87000 0.43000   1
  -9   2   4 4.64000 0.31000   1
   6  16   2 0.42000 0.21000   1
  -6  16  -2 0.48000 0.22000   1
  -6 -16  -2 0.62000 0.19000   1
   6  16   2 0.46000 0.19000   1
   6 -16   2 0.58000 0.21000   1
  -6 -16  -2 0.50000 0.22000   1
   6 -16   2 0.51000 0.21000   1
  -6  16  -2 0.50000 0.18000   1
   9   9   0 2.59000 0.31000   1
   9  -9   0 2.28000 0.29000   1
  -9   9   0 2.94000 0.26000   1
   9   9   0 2.26000 0.27000   1
  -9  -9   0 2.82000 0.25000   1
  -9   9   0 2.53000 0.24000   1
   9  -9   0 2.49000 0.28000   1
  -4  19  -2 0.87000 0.20000   1
   4  19   2 0.73000 0.21000   1
   4 -19   2 0.79000 0.22000   1
   4  19   2 0.73000 0.21000   1
  -4 -19  -2 0.70000 0.30000   1
  -4  19  -2 0.70000 0.20000   1
   4 -19   2 0.67000 0.21000   1
  -4 -19  -2 0.81000 0.20000   1
   8 -13  -1 17.7400 0.59000   1
  -8 -13   1 17.6300 0.53000   1
   8 -13  -1 16.1000 0.57000   1
  -8  13   1 16.9100 0.52000   1
  -8 -13   1 17.6400 0.51000   1
  -8  13   1 17.4100 0.55000   1
   8  13  -1 17.6300 0.56000   1
  -5  14   5 3.46000 0.26000   1
   5  14  -5 3.71000 0.29000   1
  -5 -14   5 3.42000 0.26000   1
   5  14  -5 3.57000 0.30000   1
  -5 -14   5 3.83000 0.28000   1
  -5  14   5 3.74000 0.27000   1
   5 -14  -5 3.47000 0.29000   1
   5 -14  -5 3.92000 0.34000   1
  -1  10   7 0.86000 0.27000   1
  -1 -10   7 0.77000 0.21000   1
  -1  10   7 1.03000 0.23000   1
   1 -10  -7 0.79000 0.19000   1
  -1 -10   7 0.78000 0.18000   1
  -1  10   7 0.79000 0.17000   1
   1  10  -7 0.82000 0.22000   1
   0 -22   0 0.10000 0.20000   1
   0  22   0 0.14000 0.19000   1
   0  22   0 -0.0100 0.18000   1
   0 -22   0 0.21000 0.28000   1
   9   5   2 0.87000 0.25000   1
   9  -5   2 0.78000 0.22000   1
   9   5   2 0.90000 0.23000   1
  -9   5  -2 1.00000 0.31000   1
  -9  -5  -2 0.99000 0.39000   1
  -9   5  -2 0.96000 0.22000   1
  -9  -5  -2 0.88000 0.29000   1
   6 -17   1 5.21000 0.39000   1
   6  17   1 5.40000 0.33000   1
  -6 -17  -1 5.47000 0.37000   1
  -6  17  -1 5.18000 0.32000   1
   6  17   1 5.32000 0.32000   1
  -6 -17  -1 5.47000 0.36000   1
  -6  17  -1 5.32000 0.30000   1
   6 -17   1 5.23000 0.39000   1
  -1  -9  -7 8.40000 0.47000   1
   1   9   7 9.77000 0.49000   1
   1  -9   7 8.39000 0.49000   1
  -1   9  -7 8.79000 0.42000   1
   1   9   7 8.29000 0.52000   1
   1   9   7 8.04000 0.53000   1
   1  -9   7 7.20000 0.62000   1
  -4 -16  -4 0.17000 0.21000   1
   4  16   4 -0.0100 0.20000   1
   4 -16   4 0.06000 0.20000   1
  -4  16  -4 0.00000 0.17000   1
  -4  16  -4 0.14000 0.17000   1
  -4 -16  -4 0.05000 0.17000   1
   4 -16   4 -0.0800 0.26000   1
   4  16   4 0.02000 0.17000   1
   3  20   2 1.41000 0.23000   1
   3 -20   2 1.53000 0.28000   1
  -3 -20  -2 1.47000 0.22000   1
  -3  20  -2 1.56000 0.22000   1
   3  20   2 1.56000 0.23000   1
  -3  20  -2 1.56000 0.23000   1
   3 -20   2 1.44000 0.23000   1
  -3 -20  -2 1.55000 0.30000   1
   2 -14  -6 6.06000 0.42000   1
  -2 -14   6 5.75000 0.35000   1
   2  14  -6 6.00000 0.36000   1
   2 -14  -6 5.81000 0.41000   1
  -2  14   6 6.15000 0.36000   1
   2  14  -6 6.25000 0.34000   1
  -2 -14   6 6.52000 0.34000   1
  -2  14   6 6.53000 0.32000   1
  -9  -7   3 0.16000 0.18000   1
  -9  -7   3 0.13000 0.25000   1
  -9   7   3 0.14000 0.18000   1
  -5 -19   0 0.26000 0.19000   1
   5 -19   0 0.24000 0.29000   1
   5  19   0 0.19000 0.28000   1
  -5 -19   0 0.11000 0.29000   1
  -5  19   0 0.19000 0.18000   1
   5 -19   0 0.18000 0.21000   1
  -5  19   0 0.30000 0.18000   1
   5  19   0 0.29000 0.20000   1
  -3  -9   7 0.48000 0.19000   1
   3   9  -7 0.64000 0.29000   1
  -3   9   7 0.47000 0.25000   1
  -3  -9   7 0.34000 0.25000   1
  -3   9   7 0.55000 0.18000   1
  -3   9   7 0.43000 0.24000   1
   3  -9  -7 0.51000 0.19000   1
   1 -17  -5 0.12000 0.31000   1
   1  17  -5 0.32000 0.23000   1
  -1  17   5 0.33000 0.18000   1
  -1 -17   5 0.25000 0.19000   1
  -1 -17   5 0.27000 0.18000   1
   1  17  -5 0.15000 0.27000   1
   1 -17  -5 0.41000 0.24000   1
  -1  17   5 0.36000 0.19000   1
  -8   5   5 1.69000 0.41000   1
  -8  -5   5 1.72000 0.23000   1
  -8  -5   5 1.80000 0.50000   1
  -3 -21   0 1.34000 0.24000   1
   3  21   0 1.33000 0.22000   1
  -3  21   0 1.22000 0.22000   1
   3  21   0 1.23000 0.30000   1
   3 -21   0 1.57000 0.31000   1
   3 -21   0 1.36000 0.23000   1
  -3 -21   0 1.43000 0.22000   1
  -3  21   0 1.46000 0.22000   1
  -7  15  -1 2.82000 0.29000   1
   7  15   1 3.00000 0.32000   1
  -7 -15  -1 2.84000 0.28000   1
   7  15   1 3.02000 0.28000   1
  -7 -15  -1 3.17000 0.36000   1
   7 -15   1 2.73000 0.31000   1
   7 -15   1 2.74000 0.27000   1
  -7  15  -1 2.71000 0.30000   1
   5  19  -1 3.86000 0.29000   1
   5 -19  -1 3.95000 0.30000   1
  -5 -19   1 3.86000 0.28000   1
   5 -19  -1 4.11000 0.34000   1
  -5  19   1 3.85000 0.33000   1
  -5 -19   1 4.25000 0.31000   1
  -5  19   1 4.14000 0.28000   1
   5  19  -1 3.98000 0.30000   1
   8   8   3 0.09000 0.28000   1
   8  -8   3 0.01000 0.21000   1
   8   8   3 -0.0100 0.27000   1
  -8   8  -3 -0.0100 0.23000   1
  -8  -8  -3 0.05000 0.16000   1
  -8   8  -3 0.00000 0.17000   1
  -8  -8  -3 0.00000 0.21000   1
  -9  -8  -1 0.21000 0.18000   1
  -9   8  -1 0.40000 0.18000   1
  -9  -8  -1 0.44000 0.18000   1
  -9   8  -1 0.50000 0.19000   1
   9   8   1 0.46000 0.22000   1
   9  -8   1 0.34000 0.25000   1
   9   8   1 0.48000 0.31000   1
   8 -13   0 0.89000 0.22000   1
  -8  13   0 0.79000 0.20000   1
  -8 -13   0 0.77000 0.19000   1
   8  13   0 0.89000 0.27000   1
   8 -13   0 0.90000 0.22000   1
  -8  13   0 0.86000 0.20000   1
  -8 -13   0 0.85000 0.31000   1
  -2  21   2 0.06000 0.18000   1
  -2  21   2 0.05000 0.26000   1
   2 -21  -2 -0.0500 0.29000   1
  -2 -21   2 0.03000 0.19000   1
   2 -21  -2 -0.1300 0.20000   1
   2  21  -2 0.00000 0.19000   1
  -1 -19   4 0.20000 0.19000   1
   1  19  -4 0.20000 0.19000   1
   1  19  -4 0.30000 0.19000   1
  -1  19   4 0.15000 0.18000   1
   1 -19  -4 0.29000 0.21000   1
   1 -19  -4 0.26000 0.20000   1
  -1 -19   4 0.33000 0.19000   1
  -1  19   4 0.38000 0.19000   1
   0  17   5 1.21000 0.22000   1
   0  17  -5 1.09000 0.21000   1
   0 -17  -5 1.03000 0.24000   1
   0 -17   5 0.97000 0.21000   1
   0  17  -5 1.17000 0.21000   1
   0  17   5 1.07000 0.20000   1
   0 -17   5 1.07000 0.21000   1
   0 -17  -5 0.90000 0.21000   1
  -5  -6  -6 3.24000 0.27000   1
  -5   6  -6 2.83000 0.28000   1
  -5   6  -6 2.83000 0.30000   1
   5   6   6 3.00000 0.30000   1
  -5   6  -6 2.93000 0.30000   1
  -5  -6  -6 3.00000 0.26000   1
   5  -6   6 2.72000 0.28000   1
   5   6   6 2.81000 0.31000   1
  -3   5  -7 1.14000 0.23000   1
   3  -5   7 1.85000 0.59000   1
   3   5   7 1.26000 0.41000   1
   7  12   3 7.39000 0.42000   1
  -7  12  -3 7.37000 0.34000   1
   7  12   3 7.33000 0.44000   1
  -7 -12  -3 7.72000 0.38000   1
   7 -12   3 7.97000 0.39000   1
  -7  12  -3 7.85000 0.37000   1
   7 -12   3 6.72000 0.46000   1
   0  19  -4 0.07000 0.18000   1
   0  19   4 0.03000 0.19000   1
   0 -19  -4 -0.0300 0.19000   1
   0 -19   4 -0.0500 0.18000   1
   0 -19  -4 0.11000 0.21000   1
   0  19   4 0.03000 0.22000   1
   0 -19   4 -0.0200 0.18000   1
   0  19  -4 -0.0300 0.25000   1
   2  16   5 4.13000 0.30000   1
   2 -16   5 3.97000 0.44000   1
  -2 -16  -5 4.44000 0.30000   1
  -2  16  -5 3.86000 0.27000   1
   2  16   5 4.14000 0.45000   1
   2 -16   5 3.57000 0.31000   1
  -2  16  -5 3.92000 0.44000   1
  -2 -16  -5 4.36000 0.50000   1
  -9   3   4 0.78000 0.26000   1
   0  10   7 1.83000 0.29000   1
   0 -10   7 1.77000 0.31000   1
   0  10   7 2.10000 0.40000   1
   0 -10   7 1.76000 0.28000   1
   0  10  -7 1.93000 0.32000   1
   0  10   7 1.98000 0.33000   1
   0 -10  -7 1.97000 0.30000   1
  -3 -15  -5 0.18000 0.18000   1
  -3  15  -5 0.15000 0.17000   1
  -3  15  -5 0.22000 0.18000   1
   3  15   5 0.12000 0.25000   1
   3 -15   5 0.09000 0.20000   1
  -3 -15  -5 0.16000 0.23000   1
   3  15   5 0.17000 0.21000   1
   3 -15   5 0.09000 0.17000   1
  -1 -22   0 4.39000 0.49000   1
   1  22   0 4.39000 0.52000   1
  -1  22   0 4.21000 0.47000   1
   1 -22   0 4.26000 0.48000   1
   1 -22   0 4.45000 0.49000   1
  -1 -22   0 4.77000 0.52000   1
  -1  22   0 4.63000 0.50000   1
   1  22   0 4.35000 0.48000   1
  -5  11   6 0.37000 0.20000   1
  -5 -11   6 0.37000 0.19000   1
  -5  11   6 0.49000 0.19000   1
   5 -11  -6 0.43000 0.20000   1
  -5 -11   6 0.31000 0.19000   1
  -5  11   6 0.32000 0.18000   1
   5  11  -6 0.41000 0.21000   1
  -2 -10   7 0.86000 0.21000   1
   2  10  -7 1.02000 0.25000   1
   2 -10  -7 0.89000 0.25000   1
  -2 -10   7 0.88000 0.23000   1
  -2  10   7 0.92000 0.24000   1
  -2  10   7 1.15000 0.33000   1
[truncated: 3,189,203 more chars]
