# Supplementary material for: Different packing motifs of isomeric (E)-N′-(halo­phenyl­methyl­idene)-N-methyl-2-(thio­phen-2-yl)acetohydrazides controlled by C—H⋯O inter­actions
Source: Acta Crystallogr E Crystallogr Commun. 2018 Feb 7;74(Pt 3):313–8. doi: 10.1107/S2056989018001251 (PMC5947793; doi:10.1107/S2056989018001251)
Supplement: Supplementary file 2 [file e-74-00313-Isup2.hkl]

data_I                                                                          
_shelx_title ' 2013ncs0410   Jim'                                               
_shelx_refln_list_code          4                                               
_shelx_F_calc_maximum      173.89                                               
_exptl_crystal_F_000       608.00                                               
_reflns_d_resolution_high  0.7700                                               
                                                                                
loop_                                                                           
 _space_group_symop_operation_xyz                                               
 'x, y, z'                                                                      
 '-x, y+1/2, -z+1/2'                                                            
 '-x, -y, -z'                                                                   
 'x, -y-1/2, z-1/2'                                                             
                                                                                
_cell_length_a     9.1918                                                       
_cell_length_b    20.3575                                                       
_cell_length_c     7.2721                                                       
_cell_angle_alpha  90.000                                                       
_cell_angle_beta   96.360                                                       
_cell_angle_gamma  90.000                                                       
                                                                                
_shelx_F_squared_multiplier     1.000                                           
                                                                                
loop_                                                                           
 _refln_index_h                                                                 
 _refln_index_k                                                                 
 _refln_index_l                                                                 
 _refln_F_squared_calc                                                          
 _refln_F_squared_meas                                                          
 _refln_F_squared_sigma                                                         
 _refln_observed_status                                                         
   1   0   0        661.08        596.91        26.60 o                         
   3   0   0       1863.29       2042.51        54.74 o                         
   4   0   0        653.83        630.69        31.32 o                         
   5   0   0       2838.63       2609.49        60.37 o                         
   6   0   0        475.94        454.88        12.36 o                         
   8   0   0        304.68        311.41        16.00 o                         
   9   0   0         56.37         48.24         5.22 o                         
  11   0   0        955.62        860.75        53.97 o                         
   1   1   0        719.18        683.94        13.46 o                         
   2   1   0       5920.59       5951.78        52.32 o                         
   3   1   0        806.06        798.58        12.38 o                         
   4   1   0       2656.60       2556.03        29.42 o                         
   5   1   0        306.01        323.50        14.52 o                         
   7   1   0       2022.52       1777.27        24.07 o                         
   8   1   0         41.14        929.08       137.86 o                         
   9   1   0          3.78         58.22        10.10 o                         
  10   1   0        149.72        134.18         7.71 o                         
   1   2   0        835.51        853.79        10.15 o                         
   2   2   0        237.97        227.26         4.96 o                         
   3   2   0       5158.81       5108.03        63.96 o                         
   4   2   0        241.29        285.57         7.56 o                         
   5   2   0        182.59        182.25         5.66 o                         
   6   2   0        472.16        431.06         8.82 o                         
   7   2   0        526.48        486.14        23.59 o                         
   8   2   0       1036.69        946.21        26.04 o                         
  10   2   0          1.17        102.76         7.95 o                         
  11   2   0        579.66        528.99        20.67 o                         
   1   3   0       2755.86       2783.91        20.82 o                         
   2   3   0        839.57        884.24        10.00 o                         
   3   3   0       1881.61       1932.56        17.14 o                         
   4   3   0        735.40        713.29         9.83 o                         
   5   3   0        334.88        295.43         7.20 o                         
   6   3   0        359.83        288.95         8.37 o                         
   7   3   0        366.91        346.64         9.87 o                         
   8   3   0        760.50        656.50        16.29 o                         
   9   3   0        355.12        339.17         9.25 o                         
  10   3   0         11.15          7.97         5.20 o                         
  11   3   0          3.61        132.36        72.69 o                         
   0   4   0      14985.24      14450.20        95.29 o                         
   1   4   0        133.08        189.38         4.22 o                         
   2   4   0        390.49        466.14         6.83 o                         
   3   4   0        182.60        181.67         4.26 o                         
   4   4   0        363.66        405.57         6.84 o                         
   5   4   0        948.98       1066.61        11.85 o                         
   6   4   0       1184.46       1166.69        18.74 o                         
   7   4   0         62.82         60.88         4.47 o                         
   8   4   0        124.81        137.38        15.77 o                         
   9   4   0          1.83        102.87        13.77 o                         
  10   4   0          3.36         99.95        34.22 o                         
  11   4   0          1.15          3.37        13.47 o                         
   1   5   0        980.57       1024.88        10.37 o                         
   2   5   0       1261.56       1144.96        11.32 o                         
   3   5   0         74.55         42.63         2.44 o                         
   4   5   0        714.58        771.50         8.94 o                         
   5   5   0         14.54         11.21         2.97 o                         
   6   5   0         42.70         44.91         3.89 o                         
   7   5   0        521.75        477.34         8.01 o                         
   8   5   0         15.23         17.42         4.30 o                         
   9   5   0        169.26        153.30         5.06 o                         
  10   5   0        317.12        316.06         8.61 o                         
  11   5   0         27.88        167.81        41.77 o                         
   0   6   0        205.99        209.15         5.96 o                         
   1   6   0         28.30         32.46         2.04 o                         
   2   6   0       2200.16       2280.76        17.17 o                         
   3   6   0       4255.35       4470.08        30.99 o                         
   4   6   0          2.37          4.41         2.18 o                         
   5   6   0        664.36        666.23         9.35 o                         
   6   6   0        507.43        501.94         8.59 o                         
   7   6   0        126.76        115.70         4.70 o                         
   8   6   0        329.05        330.99         8.34 o                         
   9   6   0          0.08         -0.46         5.07 o                         
  10   6   0          0.15          1.87         7.19 o                         
  11   6   0        413.71        381.74         9.96 o                         
   1   7   0       1593.32       1490.70        12.96 o                         
   2   7   0          2.03          3.59         1.83 o                         
   3   7   0       1796.38       1844.93        14.67 o                         
   4   7   0       2239.93       2196.29        22.06 o                         
   5   7   0         62.01         71.15         3.11 o                         
   6   7   0         33.66         29.30         2.78 o                         
   7   7   0       1127.59       1087.05        12.64 o                         
   8   7   0        558.69        484.25        11.84 o                         
   9   7   0         96.80         95.88         4.50 o                         
  10   7   0        133.67        130.94         5.22 o                         
  11   7   0         41.33         42.88        11.39 o                         
   0   8   0       9739.75      10253.46        84.80 o                         
   1   8   0         17.86         20.39         1.98 o                         
   2   8   0        377.32        351.00         5.59 o                         
   3   8   0       1884.69       1854.10        14.50 o                         
   4   8   0        447.23        477.80         6.99 o                         
   5   8   0       1416.03       1343.24        12.85 o                         
   6   8   0         64.86         56.93         3.24 o                         
   7   8   0        137.83        139.24         4.65 o                         
   8   8   0        777.17        786.43        15.03 o                         
   9   8   0          5.70          3.04         3.47 o                         
  10   8   0         12.57          8.07         6.59 o                         
  11   8   0        300.81        310.33        10.47 o                         
   1   9   0        994.62        928.42        10.13 o                         
   2   9   0        305.16        367.42         5.77 o                         
   3   9   0        150.04        160.13         3.97 o                         
   4   9   0       2478.58       2532.96        18.36 o                         
   5   9   0          0.00          0.32         3.42 o                         
   6   9   0        140.78        143.31         4.11 o                         
   7   9   0        421.46        403.11         7.67 o                         
   8   9   0          8.80          8.41         3.27 o                         
   9   9   0        123.29        124.86         4.89 o                         
  10   9   0        187.27        185.76         6.42 o                         
  11   9   0        348.83        361.29        12.69 o                         
   0  10   0       5854.93       6349.83        42.42 o                         
   1  10   0          7.53          9.91         2.02 o                         
   2  10   0         36.35         43.55         2.64 o                         
   3  10   0        678.16        674.97         8.30 o                         
   4  10   0        424.84        405.13         6.32 o                         
   5  10   0          3.78          7.08         2.57 o                         
   6  10   0        133.09        146.32         4.07 o                         
   7  10   0         11.64         11.91         3.08 o                         
   8  10   0        338.56        337.42         7.67 o                         
   9  10   0         13.56         20.75         3.98 o                         
  10  10   0         37.75         32.73         4.07 o                         
   1  11   0       1280.61       1411.59        11.90 o                         
   2  11   0         38.83         41.37         2.50 o                         
   3  11   0          2.17          2.80         2.43 o                         
   4  11   0         53.52         52.16         2.99 o                         
   5  11   0          0.65          2.76         2.57 o                         
   6  11   0        222.04        226.99         5.01 o                         
   7  11   0        402.61        421.27         7.59 o                         
   8  11   0        328.61        315.29         7.92 o                         
   9  11   0        111.72        105.47         4.87 o                         
  10  11   0          7.52          7.71         4.30 o                         
   0  12   0          0.48          2.12         2.81 o                         
   1  12   0        442.17        418.45         6.37 o                         
   2  12   0        246.52        220.30         4.54 o                         
   3  12   0       1577.60       1562.00        13.44 o                         
   4  12   0        126.57        120.87         3.95 o                         
   5  12   0        344.49        339.58         6.07 o                         
   6  12   0        116.27        113.69         4.09 o                         
   7  12   0         21.63         24.62         3.58 o                         
   8  12   0         79.75         71.95         4.53 o                         
   9  12   0         14.65         14.43         3.97 o                         
  10  12   0          3.30          5.88         4.69 o                         
   1  13   0          0.16          1.94         2.29 o                         
   2  13   0       1042.19        994.86        10.34 o                         
   3  13   0        177.90        194.74         4.36 o                         
   4  13   0        180.58        203.08         4.69 o                         
   5  13   0       2419.47       2281.80        21.97 o                         
   6  13   0          5.65          2.30         2.77 o                         
   7  13   0        388.36        396.05         7.77 o                         
   8  13   0         41.29         40.69         4.02 o                         
   9  13   0         87.55         93.06         4.73 o                         
  10  13   0        120.23        114.05         5.50 o                         
   0  14   0       1594.83       1588.34        22.41 o                         
   1  14   0          2.86          1.84         2.20 o                         
   2  14   0        917.59        921.26        11.18 o                         
   3  14   0        498.31        493.02         7.19 o                         
   4  14   0        358.18        354.06         6.08 o                         
   5  14   0        281.66        281.76         5.76 o                         
   6  14   0         81.48         77.91         3.62 o                         
   7  14   0         47.11         40.10         3.53 o                         
   8  14   0        120.87        134.45         7.26 o                         
   9  14   0         44.94         40.86         4.76 o                         
  10  14   0         24.71         24.77         4.70 o                         
   1  15   0        307.08        300.11         5.70 o                         
   2  15   0         14.99         12.82         2.83 o                         
   3  15   0          1.71          1.89         2.66 o                         
   4  15   0        146.07        147.97         4.43 o                         
   5  15   0        112.28        115.29         4.07 o                         
   6  15   0         54.80         47.71         3.56 o                         
   7  15   0        238.76        216.80         5.25 o                         
   8  15   0         29.96         33.16         4.08 o                         
   9  15   0         30.73         43.38         5.02 o                         
   0  16   0       1323.78       1240.89        18.64 o                         
   1  16   0        466.96        411.15         6.66 o                         
   2  16   0          0.34         -0.11         2.78 o                         
   3  16   0       5122.53       5001.53        29.18 o                         
   4  16   0        714.74        761.45        10.09 o                         
   5  16   0        348.05        355.72         6.20 o                         
   6  16   0         79.32         74.80         3.88 o                         
   7  16   0         52.81         52.96         4.35 o                         
   8  16   0        871.30        856.70        18.35 o                         
   9  16   0        147.87        159.69         6.09 o                         
   1  17   0         23.75         18.67         2.92 o                         
   2  17   0         46.83         46.30         3.56 o                         
   3  17   0         76.36         69.95         3.73 o                         
   4  17   0        408.10        411.49         6.92 o                         
   5  17   0        555.24        545.52         9.28 o                         
   6  17   0         32.94         28.87         3.49 o                         
   7  17   0         81.93         88.74         4.24 o                         
   8  17   0          8.15          9.84         3.89 o                         
   9  17   0          0.91          0.28         4.89 o                         
   0  18   0        378.30        361.61         9.10 o                         
   1  18   0          0.19         -0.84         2.92 o                         
   2  18   0          7.47         14.30         3.06 o                         
   3  18   0        102.48        111.79         4.44 o                         
   4  18   0        144.80        147.43         4.87 o                         
   5  18   0         29.50         27.58         3.46 o                         
   6  18   0        127.94        123.15         6.42 o                         
   7  18   0         76.88         82.57         4.46 o                         
   8  18   0        130.45        143.29         5.14 o                         
   1  19   0         16.73         13.55         2.99 o                         
   2  19   0          0.82         -1.02         2.86 o                         
   3  19   0         12.46         19.56         3.30 o                         
   4  19   0        112.28        124.84         4.61 o                         
   5  19   0          5.42         10.89         3.65 o                         
   6  19   0        105.04        121.25         4.56 o                         
   7  19   0         20.07         24.36         4.24 o                         
   8  19   0         58.58         66.36         4.58 o                         
   0  20   0         40.13         42.14         5.07 o                         
   1  20   0          0.49          0.74         3.05 o                         
   2  20   0        350.20        322.29         6.65 o                         
   3  20   0        235.41        229.56         6.20 o                         
   4  20   0          0.15         -0.20         3.33 o                         
   5  20   0          0.16          3.01         3.78 o                         
   6  20   0          0.57          0.09         3.62 o                         
   7  20   0         15.11         22.09         4.12 o                         
   1  21   0          1.08          2.73         3.44 o                         
   2  21   0        303.04        315.01         5.92 o                         
   3  21   0         59.12         65.93         4.06 o                         
   4  21   0         62.82         61.99         3.94 o                         
   5  21   0        204.61        215.86         6.04 o                         
   6  21   0          0.02          1.39         3.74 o                         
   7  21   0         12.42         13.12         4.09 o                         
   0  22   0          8.23          4.79         4.90 o                         
   1  22   0        212.57        213.15         8.39 o                         
   2  22   0         32.01         39.84         3.90 o                         
   3  22   0         35.04         32.66         3.96 o                         
   4  22   0          8.87          8.86         3.65 o                         
   5  22   0         44.94         49.39         4.44 o                         
   6  22   0        179.51        184.91         5.86 o                         
   1  23   0        202.21        188.57         5.72 o                         
   2  23   0          0.02          1.40         3.53 o                         
   3  23   0          2.36          1.78         3.72 o                         
   4  23   0        286.44        321.05         7.99 o                         
   5  23   0         29.31         37.82         4.28 o                         
   0  24   0        340.98        330.57        11.45 o                         
   1  24   0          6.27          7.12         3.68 o                         
   2  24   0         19.61         30.21         3.91 o                         
   3  24   0         91.92         87.44         4.55 o                         
   4  24   0         25.15         25.92         4.01 o                         
   1  25   0          9.06          3.17         3.79 o                         
   2  25   0          3.18          2.55         3.86 o                         
   3  25   0         16.09          9.94         3.96 o                         
   0  26   0         60.83         55.40         6.21 o                         
   1  26   0         13.95          6.06         4.01 o                         
   2  26   0         77.53        105.73         4.87 o                         
 -11   1   1         87.09         76.31         7.01 o                         
 -10   1   1        348.04        324.12        21.94 o                         
  -9   1   1         33.46         67.52        21.17 o                         
  -8   1   1        294.53        267.93        14.05 o                         
  -7   1   1          0.02         -2.89         6.74 o                         
  -5   1   1         53.27         73.44         4.69 o                         
  -4   1   1         24.44         41.49         3.79 o                         
  -3   1   1         58.83         71.59         8.99 o                         
  -2   1   1        966.62        958.26        20.25 o                         
  -1   1   1       1300.51       1283.92        16.47 o                         
   0   1   1          5.91          4.55         1.12 o                         
   1   1   1       4599.08       4802.31        33.55 o                         
   2   1   1         20.33         28.79         2.15 o                         
   3   1   1       4298.08       4438.88        44.55 o                         
   4   1   1       1736.85       1670.43        24.88 o                         
   6   1   1        241.79        236.28        11.74 o                         
   7   1   1        510.04        421.99        16.80 o                         
   8   1   1         94.30         89.49         4.84 o                         
   9   1   1        175.62        502.42        73.15 o                         
  10   1   1          0.04         -2.89         8.18 o                         
  11   1   1         74.04         88.77         5.72 o                         
 -11   2   1         24.13         70.62         8.93 o                         
 -10   2   1        142.15        442.71        42.11 o                         
  -9   2   1         83.57         85.94         5.39 o                         
  -8   2   1       1382.52       1261.19        23.98 o                         
  -7   2   1         41.34         31.13         3.64 o                         
  -6   2   1        582.00        557.52        13.08 o                         
  -5   2   1        257.07        227.22         6.32 o                         
  -4   2   1         64.83         57.43         3.49 o                         
  -3   2   1         66.47         57.25         2.54 o                         
  -2   2   1       3889.73       4034.76        31.97 o                         
  -1   2   1       3031.21       3353.43        22.25 o                         
   0   2   1       3185.52       3382.37        23.11 o                         
   1   2   1       7529.43       7611.76        77.06 o                         
   2   2   1      19169.26      18247.29       114.72 o                         
   3   2   1       6860.62       7503.22        67.91 o                         
   4   2   1        142.46        130.65         7.95 o                         
   5   2   1        141.86        174.91         5.26 o                         
   7   2   1        753.30        650.00        18.31 o                         
   8   2   1         90.13        100.26        11.81 o                         
   9   2   1        549.94        630.17        31.77 o                         
  10   2   1        158.89        168.31        15.85 o                         
  11   2   1         17.57         64.86        10.29 o                         
 -11   3   1         60.49         66.93         7.77 o                         
 -10   3   1        431.18        405.84        16.45 o                         
  -9   3   1          7.40        483.58        49.08 o                         
  -8   3   1       1657.72       1515.10        23.04 o                         
  -7   3   1        114.89        106.70         5.20 o                         
  -6   3   1         34.73         29.93         3.23 o                         
  -5   3   1       8369.93       8668.49        82.51 o                         
  -4   3   1         89.96        128.54         4.36 o                         
  -3   3   1       4016.20       4074.42        28.31 o                         
  -2   3   1       2455.13       2569.30        18.90 o                         
  -1   3   1       3063.36       3631.74        23.04 o                         
   0   3   1        244.26        182.52         4.24 o                         
   1   3   1       3099.06       3197.57        21.54 o                         
   2   3   1        248.69        272.91         5.44 o                         
   3   3   1        308.23        310.38         5.99 o                         
   4   3   1       1029.25       1034.65        11.62 o                         
   5   3   1        122.36        143.86         6.63 o                         
   6   3   1       2338.77       2077.09        41.19 o                         
   7   3   1        538.41        502.20        16.21 o                         
   8   3   1         52.42         45.21         8.05 o                         
   9   3   1       1048.93        913.25        27.70 o                         
  10   3   1        314.11        551.08        41.39 o                         
  11   3   1         24.39         22.36         4.69 o                         
 -11   4   1        115.80        125.26         9.44 o                         
 -10   4   1         13.42        150.07        25.46 o                         
  -9   4   1        738.18        727.93        16.66 o                         
  -8   4   1       1262.17       1189.95        18.28 o                         
  -7   4   1        154.14        137.72         4.99 o                         
  -6   4   1          3.81         13.20         2.98 o                         
  -5   4   1        695.52        656.36        11.33 o                         
  -4   4   1        303.43        277.68         5.84 o                         
  -3   4   1        223.13        208.66         5.02 o                         
  -2   4   1        129.93        150.05         3.78 o                         
  -1   4   1       3995.90       4033.88        24.31 o                         
   0   4   1        427.88        443.31         6.53 o                         
   1   4   1       3886.17       3908.00        24.35 o                         
   2   4   1       3394.61       3338.17        22.04 o                         
   3   4   1       4489.66       4602.72        33.96 o                         
   4   4   1       1304.43       1327.91        13.52 o                         
   5   4   1        873.79        840.85        10.53 o                         
   6   4   1       1771.32       1632.49        21.87 o                         
   7   4   1        164.19        155.61         9.27 o                         
   8   4   1        170.55        147.84         6.85 o                         
  10   4   1        620.40        607.50        21.79 o                         
  11   4   1         11.85         16.24         5.27 o                         
 -11   5   1         39.84        133.46        38.18 o                         
 -10   5   1        287.12        291.58         8.32 o                         
  -9   5   1        267.27        267.02         9.23 o                         
  -8   5   1        198.87        197.40         8.75 o                         
  -7   5   1         31.64         31.64         3.23 o                         
  -6   5   1        120.97        111.58         4.62 o                         
  -5   5   1        932.04        878.78        10.90 o                         
  -4   5   1        374.12        352.75         5.94 o                         
  -3   5   1        390.22        408.80         6.05 o                         
  -2   5   1       4776.77       4696.87        27.08 o                         
  -1   5   1       1252.87       1087.90        10.70 o                         
   0   5   1        933.88        979.08        10.32 o                         
   1   5   1       2877.49       3043.93        20.85 o                         
   2   5   1       1648.72       1723.33        14.91 o                         
   3   5   1       2144.05       2126.33        16.62 o                         
   4   5   1        176.13        210.02         4.65 o                         
   5   5   1         42.72         43.95         3.23 o                         
   6   5   1       2020.64       1920.96        23.33 o                         
   7   5   1        304.34        315.20         6.49 o                         
   8   5   1          2.44          3.85         6.25 o                         
   9   5   1        416.58        431.82        10.45 o                         
  11   5   1         23.47         23.21         4.63 o                         
 -11   6   1        222.96        212.88        11.84 o                         
 -10   6   1         16.35         19.05         6.10 o                         
  -9   6   1        277.38        274.07         8.71 o                         
  -8   6   1         60.02         58.21         4.19 o                         
  -7   6   1         50.43         51.02         3.23 o                         
  -6   6   1       1986.68       1955.12        20.38 o                         
  -5   6   1       1824.83       1846.93        16.31 o                         
  -4   6   1       1022.92       1161.89        11.12 o                         
  -3   6   1       1633.64       1573.14        13.44 o                         
  -2   6   1       1110.99       1103.64        10.91 o                         
  -1   6   1       1431.50       1370.82        12.26 o                         
   0   6   1        102.73         89.68         2.94 o                         
   1   6   1        144.64        118.99         3.46 o                         
   2   6   1        190.53        128.78         3.59 o                         
   3   6   1        246.42        340.03         5.82 o                         
   4   6   1        373.72        442.85         6.64 o                         
   5   6   1        288.29        270.33         6.09 o                         
   6   6   1         50.08         54.26         3.83 o                         
   7   6   1        337.06        360.42         7.36 o                         
   8   6   1         23.56         16.42         3.21 o                         
   9   6   1         17.29         16.59         5.19 o                         
  10   6   1        208.62        201.83         6.89 o                         
  11   6   1         15.54         17.54         6.51 o                         
 -11   7   1          0.02         12.03        11.07 o                         
 -10   7   1        181.20        174.36         6.26 o                         
  -9   7   1         19.59         27.72         3.93 o                         
  -8   7   1        212.33        216.84         6.00 o                         
  -7   7   1        199.19        198.45         5.14 o                         
  -6   7   1          9.30          8.98         3.01 o                         
  -5   7   1         98.23        129.40         3.91 o                         
  -4   7   1        780.59        767.37         8.73 o                         
  -3   7   1        509.42        529.06         7.03 o                         
  -2   7   1       1438.29       1384.32        12.37 o                         
  -1   7   1       2300.96       2348.13        20.39 o                         
   0   7   1        562.53        558.44         7.28 o                         
   1   7   1         28.37         22.55         1.93 o                         
   2   7   1        235.98        254.81         4.86 o                         
   3   7   1       1814.80       1999.50        15.57 o                         
   4   7   1        359.77        354.06         5.88 o                         
   5   7   1         21.10         13.76         2.44 o                         
   6   7   1        809.86        770.13        10.32 o                         
   7   7   1         26.44         31.93         3.38 o                         
   8   7   1         17.78         16.74         3.08 o                         
   9   7   1        125.20        102.35         4.44 o                         
  10   7   1         91.66         78.75         4.87 o                         
  11   7   1         54.15         58.15         4.96 o                         
 -11   8   1          0.80          1.64         5.81 o                         
 -10   8   1         15.21          6.97         7.65 o                         
  -9   8   1          2.98          2.04         3.61 o                         
  -8   8   1        160.67        152.41         4.73 o                         
  -7   8   1         76.95         67.16         3.79 o                         
  -6   8   1         13.47         13.98         2.45 o                         
  -5   8   1         85.98         88.25         3.37 o                         
  -4   8   1        117.50        101.24         3.37 o                         
  -3   8   1          0.48          3.51         1.90 o                         
  -2   8   1        858.30        839.38         9.27 o                         
  -1   8   1        249.00        255.66         4.77 o                         
   0   8   1        428.10        440.35         6.34 o                         
   1   8   1         39.52         42.69         2.31 o                         
   2   8   1        587.50        588.51         7.76 o                         
   3   8   1         40.76         34.31         2.43 o                         
   4   8   1        180.79        176.17         4.21 o                         
   5   8   1        114.48        126.31         3.92 o                         
   6   8   1         97.25         84.08         3.88 o                         
   7   8   1        205.97        190.45         5.03 o                         
   8   8   1         80.27         60.45         3.82 o                         
   9   8   1         17.11         19.22         3.72 o                         
  10   8   1          1.40          2.98         4.60 o                         
  11   8   1          0.12          3.79         6.74 o                         
 -11   9   1          5.34          4.01         5.56 o                         
 -10   9   1         78.63         80.35         4.67 o                         
  -9   9   1        165.67        163.40         5.32 o                         
  -8   9   1         10.91          9.28         3.20 o                         
  -7   9   1        115.21        120.92         4.25 o                         
  -6   9   1        727.64        718.32         9.55 o                         
  -5   9   1          5.02          1.59         2.57 o                         
  -4   9   1         11.79         16.58         2.24 o                         
  -3   9   1         82.34         96.18         3.20 o                         
  -2   9   1         16.98         15.15         1.93 o                         
  -1   9   1       4226.44       4569.06        26.40 o                         
   0   9   1        234.57        228.48         4.48 o                         
   1   9   1        392.50        373.32         5.91 o                         
   2   9   1        236.03        218.46         4.51 o                         
   3   9   1       1229.98       1199.84        11.55 o                         
   4   9   1        560.74        625.19         8.39 o                         
   5   9   1         11.26          9.53         2.40 o                         
   6   9   1        542.45        519.81         8.26 o                         
   7   9   1          1.49          1.04         3.01 o                         
   8   9   1        273.52        255.72         6.48 o                         
   9   9   1          5.34          1.56         3.37 o                         
  10   9   1         54.74         57.90         4.38 o                         
 -11  10   1          0.88          4.87         6.16 o                         
 -10  10   1        101.27        103.99         4.87 o                         
  -9  10   1        176.38        185.31         8.52 o                         
  -8  10   1        319.26        315.39         7.25 o                         
  -7  10   1        128.30        127.15         4.42 o                         
  -6  10   1        376.99        383.32         6.50 o                         
  -5  10   1        198.81        202.36         4.53 o                         
  -4  10   1        161.60        145.23         3.99 o                         
  -3  10   1       1312.46       1379.53        12.25 o                         
  -2  10   1        703.59        745.07         8.56 o                         
  -1  10   1       1807.43       1858.37        14.29 o                         
   0  10   1       2877.60       3117.07        19.32 o                         
   1  10   1         62.71        101.98         3.25 o                         
   2  10   1       1343.26       1339.52        12.08 o                         
   3  10   1         45.11         35.74         2.61 o                         
   4  10   1        951.12        881.36        10.94 o                         
   5  10   1         36.22         31.84         2.95 o                         
   6  10   1          1.45          1.46         2.67 o                         
   7  10   1        410.57        413.64         7.72 o                         
   8  10   1          0.71         -0.20         3.39 o                         
   9  10   1         31.25         27.28         4.11 o                         
  10  10   1         64.43         54.01         4.91 o                         
 -10  11   1        317.93        311.63         8.03 o                         
  -9  11   1        235.97        248.91         7.16 o                         
  -8  11   1        602.92        610.02        12.38 o                         
  -7  11   1         57.15         50.63         3.47 o                         
  -6  11   1         93.47         91.88         3.62 o                         
  -5  11   1       1123.74       1097.55        11.30 o                         
  -4  11   1          9.18         10.56         2.38 o                         
  -3  11   1        301.69        257.04         4.78 o                         
  -2  11   1        276.61        261.83         4.94 o                         
  -1  11   1       1196.77       1323.60        11.75 o                         
   0  11   1        332.18        312.93         5.34 o                         
   1  11   1        539.99        541.63         7.30 o                         
   2  11   1        563.27        594.98         7.78 o                         
   3  11   1       1341.51       1363.95        12.47 o                         
   4  11   1         49.88         39.34         2.91 o                         
   5  11   1          1.17          0.56         2.94 o                         
   6  11   1        529.43        536.59         8.52 o                         
   7  11   1         59.37         42.69         3.65 o                         
   8  11   1          0.04          1.79         3.36 o                         
   9  11   1        493.35        496.75        13.34 o                         
  10  11   1         97.35         97.46         5.09 o                         
 -10  12   1          0.18          0.34         5.12 o                         
  -9  12   1        189.70        222.44         7.01 o                         
  -8  12   1        362.71        378.98         8.71 o                         
  -7  12   1         41.22         41.82         3.51 o                         
  -6  12   1          4.89          9.38         2.85 o                         
  -5  12   1        733.87        748.89         9.25 o                         
  -4  12   1       1393.59       1337.44        14.43 o                         
  -3  12   1          9.58          9.25         2.39 o                         
  -2  12   1        301.33        312.72         5.46 o                         
  -1  12   1        503.99        501.42         7.08 o                         
   0  12   1        274.95        304.95         5.36 o                         
   1  12   1        222.40        191.54         4.19 o                         
   2  12   1        801.14        788.17         9.08 o                         
   3  12   1        403.81        419.62         6.80 o                         
   4  12   1         39.90         37.82         2.88 o                         
   5  12   1        478.67        498.05         7.37 o                         
   6  12   1       1414.87       1367.05        15.34 o                         
   7  12   1        529.84        485.63         9.51 o                         
   8  12   1        185.30        179.04         5.35 o                         
   9  12   1         58.56         46.67         4.49 o                         
  10  12   1        241.83        256.88         6.93 o                         
 -10  13   1          0.41          0.56         4.44 o                         
  -9  13   1         49.26         46.88         4.72 o                         
  -8  13   1        870.91        833.91         9.92 o                         
  -7  13   1        217.25        222.70         5.52 o                         
  -6  13   1        139.67        126.23         4.03 o                         
  -5  13   1       1383.48       1393.89        12.59 o                         
  -4  13   1         18.58         13.55         2.54 o                         
  -3  13   1          4.95          4.99         2.25 o                         
  -2  13   1       1379.40       1368.62        14.43 o                         
  -1  13   1          0.83          8.13         2.14 o                         
   0  13   1        173.28        179.66         4.36 o                         
   1  13   1        260.11        285.35         5.25 o                         
   2  13   1        275.41        250.88         5.16 o                         
   3  13   1        810.72        800.32        10.40 o                         
   4  13   1       1833.83       1786.11        15.35 o                         
   5  13   1        249.44        237.62         5.09 o                         
   6  13   1        451.39        484.38         7.95 o                         
   7  13   1         36.41         45.39         3.58 o                         
   8  13   1         47.52         31.78         3.88 o                         
   9  13   1        476.74        477.59        11.73 o                         
  10  13   1         53.97         53.52         4.87 o                         
 -10  14   1         78.11         76.35         5.93 o                         
  -9  14   1         30.34         32.72         4.74 o                         
  -8  14   1         47.28         48.03         4.73 o                         
  -7  14   1         11.91         10.44         3.40 o                         
  -6  14   1         40.85         39.56         3.35 o                         
  -5  14   1       3090.87       3011.84        24.72 o                         
  -4  14   1          4.31          6.24         2.80 o                         
  -3  14   1         14.75         12.98         2.54 o                         
  -2  14   1        197.35        185.43         4.33 o                         
  -1  14   1       1327.77       1240.61        13.45 o                         
   0  14   1        621.20        636.20         8.61 o                         
   1  14   1        242.30        205.51         4.59 o                         
   2  14   1        815.82        762.38         9.97 o                         
   3  14   1       2055.39       2019.78        15.38 o                         
   4  14   1        332.89        302.60         5.69 o                         
   5  14   1         17.96         15.90         3.06 o                         
   6  14   1        774.15        733.67         8.55 o                         
   7  14   1         92.55         94.33         4.37 o                         
   8  14   1          5.22          9.35         3.93 o                         
   9  14   1         78.97         72.54         4.73 o                         
  -9  15   1          3.51          2.41         4.17 o                         
  -8  15   1         12.85          9.40         3.80 o                         
  -7  15   1        191.34        196.01         5.16 o                         
  -6  15   1         66.77         60.02         3.54 o                         
  -5  15   1         92.74         99.43         7.33 o                         
  -4  15   1          9.12          4.61         2.63 o                         
  -3  15   1       1650.11       1556.05        13.67 o                         
  -2  15   1        367.73        346.97         5.88 o                         
  -1  15   1        540.35        523.68         7.29 o                         
   0  15   1         30.94         24.68         2.59 o                         
   1  15   1         81.34         67.60         3.20 o                         
   2  15   1          0.83         -0.13         2.69 o                         
   3  15   1        626.09        600.98         8.13 o                         
   4  15   1        281.53        290.22         5.78 o                         
   5  15   1        372.83        364.15         6.66 o                         
   6  15   1        399.85        385.07         7.37 o                         
   7  15   1        154.33        138.20         5.07 o                         
   8  15   1         27.86         26.65         3.95 o                         
   9  15   1          3.60          0.45         4.38 o                         
  -9  16   1         11.09         12.87         4.59 o                         
  -8  16   1          0.01          0.15         4.09 o                         
  -7  16   1        138.17        155.23         6.07 o                         
  -6  16   1         46.96         44.09         3.56 o                         
  -5  16   1        120.39        115.23         4.10 o                         
  -4  16   1        112.79        113.37         4.02 o                         
  -3  16   1         98.12         96.75         3.77 o                         
  -2  16   1        238.41        230.60         4.92 o                         
  -1  16   1          1.89          1.76         2.59 o                         
   0  16   1        141.47        119.62         3.84 o                         
   1  16   1        841.85        835.31         9.33 o                         
   2  16   1       1158.97       1178.30        11.66 o                         
   3  16   1         27.57         31.88         3.12 o                         
   4  16   1        462.12        461.22         7.52 o                         
   5  16   1          8.10          9.26         3.05 o                         
   6  16   1          0.92          4.11         3.17 o                         
   7  16   1         11.27          7.00         3.36 o                         
   8  16   1          6.73          8.26         4.00 o                         
   9  16   1          0.11         -0.80         4.21 o                         
  -9  17   1         79.21        102.18         5.23 o                         
  -8  17   1         22.62         23.07         4.23 o                         
  -7  17   1        163.57        179.17         5.61 o                         
  -6  17   1        120.14        143.75         5.05 o                         
  -5  17   1        293.22        262.22         6.02 o                         
  -4  17   1         57.98         46.67         3.65 o                         
  -3  17   1       1043.17       1079.84        12.53 o                         
  -2  17   1        359.08        336.65         6.19 o                         
  -1  17   1        143.99        135.46         3.99 o                         
   0  17   1         24.57         28.57         3.19 o                         
   1  17   1        164.58        163.14         4.51 o                         
   2  17   1          2.96          2.63         2.82 o                         
   3  17   1          0.92          1.17         2.89 o                         
   4  17   1        120.92        123.62         4.42 o                         
   5  17   1          7.59          6.17         3.07 o                         
   6  17   1        269.10        256.35         5.84 o                         
   7  17   1          5.58          6.87         3.44 o                         
   8  17   1        492.79        559.52         9.59 o                         
  -8  18   1         28.18         32.51         4.25 o                         
  -7  18   1        100.95        114.84         4.71 o                         
  -6  18   1         90.11         73.11         5.05 o                         
  -5  18   1        292.08        278.83         6.66 o                         
  -4  18   1         41.80         50.13         3.61 o                         
  -3  18   1         28.98         35.88         3.22 o                         
  -2  18   1         21.74         25.13         3.10 o                         
  -1  18   1        459.18        474.00         7.46 o                         
   0  18   1        432.11        379.14         6.63 o                         
   1  18   1         57.65         54.23         3.67 o                         
   2  18   1        606.02        568.29         8.69 o                         
   3  18   1        163.42        154.78         4.48 o                         
   4  18   1         32.61         42.02         3.55 o                         
   5  18   1        297.14        305.00         5.88 o                         
   6  18   1         18.62         16.33         3.59 o                         
   7  18   1        154.21        156.52         5.53 o                         
   8  18   1         18.90         19.84         3.92 o                         
  -8  19   1        186.48        205.11         5.82 o                         
  -7  19   1         45.84         57.17         4.19 o                         
  -6  19   1        163.25        156.87         5.38 o                         
  -5  19   1        176.55        192.59         5.13 o                         
  -4  19   1          5.05          1.98         3.32 o                         
  -3  19   1         26.81         27.62         3.28 o                         
  -2  19   1        852.87        782.85         8.78 o                         
  -1  19   1        285.30        245.43         5.28 o                         
   0  19   1        374.41        395.85         6.78 o                         
   1  19   1        852.66        800.91         8.79 o                         
   2  19   1         64.37         73.83         3.98 o                         
   3  19   1        361.29        362.29         7.27 o                         
   4  19   1         21.02         24.92         3.64 o                         
   5  19   1         80.90         83.15         5.31 o                         
   6  19   1         70.29         65.09         4.22 o                         
   7  19   1         68.56         67.48         4.61 o                         
   8  19   1          5.41          4.97         4.21 o                         
  -7  20   1          1.98          0.59         3.94 o                         
  -6  20   1        111.04        116.64         4.73 o                         
  -5  20   1         19.33         21.94         3.58 o                         
  -4  20   1        325.91        333.57         6.15 o                         
  -3  20   1         87.95         77.07         3.95 o                         
  -2  20   1        295.93        275.41         6.28 o                         
  -1  20   1         42.62         50.96         3.68 o                         
   0  20   1        229.88        192.51         5.24 o                         
   1  20   1        297.83        286.78         6.36 o                         
   2  20   1          0.12          0.51         3.18 o                         
   3  20   1         10.32         11.51         3.20 o                         
   4  20   1         35.75         37.01         3.68 o                         
   5  20   1        397.79        410.59         8.82 o                         
   6  20   1        112.13        113.12         4.60 o                         
   7  20   1         20.47         21.02         4.37 o                         
  -7  21   1         50.99         61.43         4.49 o                         
  -6  21   1          7.03          6.91         3.84 o                         
  -5  21   1        126.13        134.05         4.99 o                         
  -4  21   1         48.44         55.52         4.25 o                         
  -3  21   1          7.32          6.16         3.35 o                         
  -2  21   1        357.29        358.19         6.29 o                         
  -1  21   1        101.60        112.11         4.59 o                         
   0  21   1          5.81          5.22         3.25 o                         
   1  21   1        117.85        104.59         4.35 o                         
   2  21   1          0.26         -0.09         3.33 o                         
   3  21   1         74.58         84.03         5.34 o                         
   4  21   1          4.92          3.53         3.47 o                         
   5  21   1          1.38         -1.29         3.75 o                         
   6  21   1        353.69        398.41         7.64 o                         
  -6  22   1         82.98         86.99         5.06 o                         
  -5  22   1        244.17        282.93         7.40 o                         
  -4  22   1         11.10         17.32         3.63 o                         
  -3  22   1         79.63         92.63         4.33 o                         
  -2  22   1          2.24          2.79         3.42 o                         
  -1  22   1         35.76         35.32         4.06 o                         
   0  22   1          2.94          3.25         3.48 o                         
   1  22   1         19.11         18.22         3.63 o                         
   2  22   1        214.63        212.57         8.42 o                         
   3  22   1         23.09         22.31         3.70 o                         
   4  22   1         51.13         54.19         4.21 o                         
   5  22   1         92.83        114.56         5.22 o                         
   6  22   1          4.38          2.69         3.83 o                         
  -5  23   1          9.79         14.04         4.07 o                         
  -4  23   1         37.51         33.69         4.08 o                         
  -3  23   1        240.01        256.54         7.20 o                         
  -2  23   1         27.26         32.50         4.03 o                         
  -1  23   1        207.61        199.95         5.88 o                         
   0  23   1         68.68         67.50         4.01 o                         
   1  23   1          5.87          4.49         4.05 o                         
   2  23   1          9.11          8.35         3.66 o                         
   3  23   1         87.47         91.56         4.66 o                         
   4  23   1          7.46          5.01         3.86 o                         
   5  23   1         12.05         11.17         4.12 o                         
  -4  24   1         18.45         19.98         4.20 o                         
  -3  24   1         25.67         35.56         4.11 o                         
  -2  24   1          6.06          5.90         3.71 o                         
  -1  24   1          3.20          3.47         3.65 o                         
   0  24   1         58.70         58.89         4.40 o                         
   1  24   1        367.12        371.04         8.80 o                         
   2  24   1         29.33         36.89         4.02 o                         
   3  24   1        157.53        168.37         5.56 o                         
   4  24   1        191.97        205.81         6.20 o                         
  -3  25   1        205.90        241.03         6.68 o                         
  -2  25   1         64.74         71.02         4.63 o                         
  -1  25   1         35.50         29.28         4.36 o                         
   0  25   1          6.27          4.65         3.78 o                         
   1  25   1         27.38         40.85         4.33 o                         
   2  25   1         43.30         45.42         4.26 o                         
   3  25   1         63.74         69.93         4.59 o                         
  -1  26   1         17.48         12.16         4.09 o                         
   0  26   1         27.90         33.16         4.26 o                         
   1  26   1        143.62        188.21         5.50 o                         
 -11   0   2        251.72        241.73        29.38 o                         
 -10   0   2          9.58        270.51        22.54 o                         
  -9   0   2         76.23         74.18        16.60 o                         
  -8   0   2       1351.42       1391.02        52.04 o                         
  -7   0   2        382.17        263.32        43.81 o                         
  -6   0   2       3627.62       3280.40        96.70 o                         
  -5   0   2        237.79        216.12        22.62 o                         
  -4   0   2        836.00        770.07        35.18 o                         
  -3   0   2        485.47        654.12        21.68 o                         
  -2   0   2       6378.29       6520.38       102.01 o                         
  -1   0   2      12969.16      12301.41       212.40 o                         
   0   0   2       9847.03      10535.65       105.40 o                         
   1   0   2        593.52        556.12        12.97 o                         
   2   0   2       3781.61       3686.23        44.44 o                         
   3   0   2        608.60        622.50        12.98 o                         
   4   0   2      11277.05      11928.20        95.64 o                         
   5   0   2       4964.46       4666.02        86.25 o                         
   6   0   2        123.92        100.04         9.78 o                         
   7   0   2         49.08         48.12        12.99 o                         
   8   0   2        144.39        112.98        15.45 o                         
   9   0   2         59.42        480.32        56.12 o                         
  11   0   2         32.69        360.88        38.98 o                         
 -11   1   2         20.89        255.50        18.77 o                         
 -10   1   2        262.79        286.39        20.84 o                         
  -7   1   2        966.00        900.60        39.01 o                         
  -5   1   2        182.81        185.43        17.36 o                         
  -3   1   2       1356.78       1447.09        35.04 o                         
  -2   1   2      23127.07      22582.86       133.16 o                         
  -1   1   2      30238.59      28565.29       333.86 o                         
   1   1   2       9605.00       9230.11       305.84 o                         
   2   1   2         68.12         73.22         3.13 o                         
   3   1   2         22.37         21.66         2.55 o                         
   4   1   2       1301.57       1304.71        20.03 o                         
   5   1   2       1676.65       1578.92        23.91 o                         
   6   1   2        105.29         80.05         7.81 o                         
   8   1   2        259.26        251.15         9.95 o                         
   9   1   2        350.87        343.61        10.92 o                         
  10   1   2        387.09        377.57        10.31 o                         
  11   1   2        580.13        550.18        16.65 o                         
 -10   2   2         51.47        339.40        94.79 o                         
  -9   2   2        847.99       1087.83        55.38 o                         
  -7   2   2        260.29        272.50        24.07 o                         
  -6   2   2        344.08        375.21        30.09 o                         
  -5   2   2        253.31        312.19        27.68 o                         
  -4   2   2       1313.69       1294.27        17.00 o                         
  -3   2   2        243.73        231.35         6.15 o                         
  -2   2   2       1661.12       1600.61        15.84 o                         
  -1   2   2        112.57         94.31         3.12 o                         
   0   2   2        901.84        907.48        10.33 o                         
   1   2   2        434.28        439.50         6.92 o                         
   2   2   2        334.34        322.06         7.06 o                         
   3   2   2         53.12         66.50         4.07 o                         
   4   2   2        619.13        584.34        11.95 o                         
   5   2   2        241.53        232.00        23.10 o                         
   7   2   2       2332.71       2134.56        36.71 o                         
   8   2   2         69.76         55.12        10.40 o                         
   9   2   2         23.99        125.11        32.72 o                         
  10   2   2          1.47        259.49        31.18 o                         
  11   2   2         60.65        268.84        78.11 o                         
 -11   3   2        435.42        425.28        15.01 o                         
 -10   3   2        369.46        344.63        20.92 o                         
  -9   3   2        405.19        344.17        44.28 o                         
  -8   3   2        606.20        606.92        11.40 o                         
  -6   3   2         99.40        119.62         7.99 o                         
  -5   3   2        724.13        681.25        12.56 o                         
  -4   3   2        339.20        376.86         8.68 o                         
  -3   3   2         17.74         38.08         2.25 o                         
  -2   3   2        539.73        581.18         7.70 o                         
  -1   3   2       4621.01       4796.80        28.76 o                         
   0   3   2        182.66        169.32         4.15 o                         
   1   3   2         11.03          4.95         1.46 o                         
   2   3   2       3108.72       3263.68        22.09 o                         
   3   3   2       2146.62       2214.81        17.98 o                         
   4   3   2        399.17        329.20         9.01 o                         
   5   3   2       1200.42       1209.73        12.61 o                         
   6   3   2        551.38        508.26        10.94 o                         
   9   3   2        380.02        355.78         7.51 o                         
  10   3   2          5.25          7.20         5.47 o                         
  11   3   2         31.57         25.98        10.71 o                         
 -10   4   2          0.72        138.86        10.32 o                         
  -9   4   2        287.71        285.04        14.32 o                         
  -8   4   2         44.44         94.04        44.73 o                         
  -7   4   2          4.14          4.81         5.29 o                         
  -6   4   2         41.43         40.43         3.22 o                         
  -5   4   2         81.84         98.49         4.25 o                         
  -4   4   2        339.44        357.20         6.31 o                         
  -3   4   2        219.00        213.36         4.53 o                         
  -2   4   2         45.36         32.91         2.10 o                         
  -1   4   2        123.17        144.12         3.85 o                         
   0   4   2         28.87         32.13         1.90 o                         
   1   4   2         11.48         19.52         1.73 o                         
   2   4   2          0.58          0.57         2.76 o                         
   3   4   2       1405.86       1587.17        14.92 o                         
   4   4   2        917.51       1021.18        11.80 o                         
   6   4   2         82.64        115.89        12.51 o                         
   7   4   2        210.05        190.40         7.03 o                         
   8   4   2         77.85         90.53         4.33 o                         
   9   4   2          1.41         42.34        17.80 o                         
  10   4   2          0.77         -1.54         4.01 o                         
  11   4   2         10.23         44.95         7.64 o                         
 -11   5   2         82.67         97.09        15.77 o                         
 -10   5   2         26.59         24.28         6.20 o                         
  -9   5   2         52.18         56.07        21.49 o                         
  -8   5   2         15.48         15.02         2.95 o                         
  -7   5   2        261.89        280.70         6.17 o                         
  -6   5   2       1774.27       1867.52        20.06 o                         
  -5   5   2       1073.94       1060.01        11.66 o                         
  -4   5   2          2.66          3.37         5.29 o                         
  -3   5   2        242.75        226.31         4.61 o                         
  -2   5   2        170.61        188.88         4.24 o                         
  -1   5   2       1412.81       1356.57        12.73 o                         
   0   5   2        262.82        222.16         4.68 o                         
   1   5   2         63.83         87.99         2.94 o                         
   2   5   2        595.96        530.88         7.58 o                         
   3   5   2         59.11         83.03         3.34 o                         
   4   5   2       3580.01       3644.30        25.84 o                         
   5   5   2         80.26         86.56         3.58 o                         
   6   5   2          0.19          2.41         6.26 o                         
   7   5   2         77.16         73.92         8.17 o                         
   9   5   2         54.60         43.49         4.69 o                         
  10   5   2          8.24          7.54         4.37 o                         
  11   5   2        252.00        247.38         7.50 o                         
 -11   6   2         66.96        108.43        27.94 o                         
 -10   6   2          1.10         59.17         5.92 o                         
  -9   6   2        840.89        815.63        16.33 o                         
  -8   6   2         46.42         42.06         3.72 o                         
  -7   6   2        324.28        337.47         7.71 o                         
  -6   6   2        103.77         89.40         3.94 o                         
  -5   6   2          6.54         15.33         2.26 o                         
  -4   6   2         39.08         53.24         2.73 o                         
  -3   6   2        282.20        252.14         4.79 o                         
  -2   6   2        948.44        925.70        10.13 o                         
  -1   6   2         70.09         63.80         2.67 o                         
   0   6   2       1539.27       1554.49        13.64 o                         
   1   6   2        831.87        787.33         9.42 o                         
   2   6   2        739.19        826.25         9.43 o                         
   3   6   2         87.49         67.10         2.86 o                         
   4   6   2        249.24        241.15         5.27 o                         
   5   6   2        582.50        584.02         9.54 o                         
   6   6   2        306.68        251.24         6.03 o                         
   7   6   2       1013.99        948.29        21.30 o                         
   8   6   2        150.87        152.53         5.22 o                         
   9   6   2         67.50         64.79         6.27 o                         
  10   6   2          2.32          5.75         7.12 o                         
 -11   7   2        170.00        182.54        11.74 o                         
 -10   7   2        326.51        322.33        11.32 o                         
  -9   7   2         22.75         30.50         5.63 o                         
  -8   7   2        372.22        378.28         6.68 o                         
  -7   7   2        959.09        975.23        11.80 o                         
  -6   7   2         14.93         12.94         2.50 o                         
  -5   7   2          0.14         -0.15         3.18 o                         
  -4   7   2       3347.99       3296.55        27.10 o                         
  -3   7   2       1966.51       1968.88        18.73 o                         
  -2   7   2       2204.18       2172.27        15.56 o                         
  -1   7   2         81.31         68.47         2.74 o                         
   0   7   2       1169.93       1137.64        11.54 o                         
   1   7   2       6678.13       7071.90        37.27 o                         
   2   7   2        499.14        512.64         7.27 o                         
   3   7   2        320.15        352.49         5.95 o                         
   4   7   2        693.88        670.61         8.64 o                         
   5   7   2        506.89        486.84         8.35 o                         
   6   7   2        270.97        266.71         5.83 o                         
   7   7   2         10.46         16.11         3.33 o                         
   8   7   2        280.20        321.92         8.10 o                         
   9   7   2        240.37        220.42         9.93 o                         
  10   7   2        132.05        109.47         5.35 o                         
 -11   8   2        240.98        234.38        13.45 o                         
  -9   8   2        220.99        219.55         5.47 o                         
  -8   8   2        122.87        128.25         4.63 o                         
  -7   8   2        397.38        391.30         7.54 o                         
  -6   8   2        814.38        815.40        10.63 o                         
  -5   8   2          9.23         14.48         2.16 o                         
  -4   8   2       1321.87       1321.71        12.26 o                         
  -3   8   2       2257.37       2206.97        15.59 o                         
  -2   8   2         62.13         85.95         2.99 o                         
  -1   8   2        436.44        494.11         6.94 o                         
   0   8   2        753.17        742.59         8.85 o                         
   1   8   2        335.42        294.83         5.31 o                         
   2   8   2        472.78        448.03         6.72 o                         
   3   8   2         75.20         91.39         3.25 o                         
   4   8   2        747.13        746.54         9.20 o                         
   5   8   2        492.36        482.44         7.85 o                         
   6   8   2        500.72        460.24         7.71 o                         
   7   8   2        118.01        101.75         4.15 o                         
   8   8   2        144.13        146.44         5.05 o                         
   9   8   2        778.19        744.67        16.28 o                         
  10   8   2         24.15         24.24         4.16 o                         
 -11   9   2        182.64        195.11         9.61 o                         
 -10   9   2        233.51        247.40        12.58 o                         
  -9   9   2          4.41          2.31         3.83 o                         
  -8   9   2        140.89        141.28         4.77 o                         
  -7   9   2       1238.81       1246.69        15.18 o                         
  -6   9   2         25.40         26.12         2.89 o                         
  -5   9   2          2.01          3.87         2.31 o                         
  -4   9   2        253.15        267.54         5.06 o                         
  -3   9   2        333.40        308.56         5.50 o                         
  -2   9   2       2735.12       2744.58        17.87 o                         
  -1   9   2        817.78        821.18         9.20 o                         
   0   9   2       2916.65       3007.27        18.87 o                         
   1   9   2       2618.70       2605.04        17.69 o                         
   2   9   2          0.66          1.85         2.56 o                         
   3   9   2        166.51        180.63         4.28 o                         
   4   9   2        597.17        581.28         8.72 o                         
   5   9   2        663.03        700.20         9.20 o                         
   6   9   2        205.07        213.42         5.30 o                         
   7   9   2         19.16         20.72         3.61 o                         
   8   9   2        130.09        135.02         5.41 o                         
   9   9   2        242.88        261.72         7.46 o                         
  10   9   2         15.56         17.09         4.60 o                         
 -10  10   2         70.87         77.83         6.38 o                         
  -9  10   2         26.23         30.78         4.06 o                         
  -8  10   2         10.24         11.30         3.64 o                         
  -7  10   2         77.81         79.16         3.85 o                         
  -6  10   2       1207.86       1232.01        12.14 o                         
  -5  10   2          0.00          0.65         2.52 o                         
  -4  10   2        104.26         99.34         3.33 o                         
  -3  10   2         36.26         30.66         2.35 o                         
  -2  10   2         88.99        122.67         3.46 o                         
  -1  10   2        234.72        257.26         4.86 o                         
   0  10   2         71.45        111.27         3.51 o                         
   1  10   2        108.52        117.73         3.55 o                         
   2  10   2         79.59         85.06         3.22 o                         
   3  10   2        268.42        263.13         5.29 o                         
   4  10   2       1064.02       1048.44        12.54 o                         
   5  10   2        222.73        215.60         4.94 o                         
   6  10   2         49.95         49.59         3.63 o                         
   7  10   2        170.10        178.32         4.96 o                         
   8  10   2        330.49        346.34         7.21 o                         
   9  10   2          4.02          5.73         3.63 o                         
  10  10   2        178.29        191.52         6.38 o                         
 -10  11   2        164.41        166.29         7.92 o                         
  -9  11   2          2.35          3.05         4.26 o                         
  -8  11   2          2.05          0.22         3.54 o                         
  -7  11   2        188.65        173.62         5.01 o                         
  -6  11   2         74.20         77.59         3.46 o                         
  -5  11   2        228.70        229.40         4.97 o                         
  -4  11   2         25.45         20.56         2.46 o                         
  -3  11   2        813.66        866.35         9.70 o                         
  -2  11   2        525.52        536.88         7.48 o                         
  -1  11   2        235.06        277.78         5.15 o                         
   0  11   2        181.75        227.96         4.61 o                         
   1  11   2        494.44        502.69         7.18 o                         
   2  11   2         51.77         56.17         2.91 o                         
   3  11   2         46.72         46.72         2.83 o                         
   4  11   2         27.68         36.73         3.03 o                         
   5  11   2        268.87        247.85         5.25 o                         
   6  11   2         75.01         82.99         3.79 o                         
   7  11   2        133.23        109.88         5.00 o                         
   8  11   2        197.01        186.07         8.13 o                         
   9  11   2        181.28        181.10         6.38 o                         
  10  11   2          5.37          1.18         4.52 o                         
 -10  12   2         14.78         15.81         6.58 o                         
  -9  12   2          6.64          8.22         4.35 o                         
  -8  12   2         11.03          9.64         3.89 o                         
  -7  12   2          0.01          1.86         4.01 o                         
  -6  12   2        249.12        252.93         5.49 o                         
  -5  12   2        100.66        105.73         3.80 o                         
  -4  12   2        614.36        635.84         8.16 o                         
  -3  12   2         35.11         39.45         2.74 o                         
  -2  12   2        260.64        233.09         4.61 o                         
  -1  12   2         27.32         36.04         2.79 o                         
   0  12   2        932.18        972.33        10.14 o                         
   1  12   2         11.22         13.51         2.36 o                         
   2  12   2        182.24        174.75         4.24 o                         
   3  12   2       1198.45       1168.99        13.20 o                         
   4  12   2         59.91         67.01         3.25 o                         
   5  12   2        162.34        169.01         4.44 o                         
   6  12   2        423.20        403.86         6.53 o                         
   7  12   2        193.40        177.12         5.65 o                         
   8  12   2         18.16         16.17         3.86 o                         
   9  12   2        142.09        128.64         5.69 o                         
 -10  13   2         16.92         18.20         6.14 o                         
  -9  13   2         35.44         35.84         4.66 o                         
  -8  13   2         37.33         45.31         4.36 o                         
  -7  13   2         13.89         17.17         3.43 o                         
  -6  13   2       1174.43       1183.22        14.73 o                         
  -5  13   2        476.69        456.74         7.43 o                         
  -4  13   2          0.13          0.11         2.74 o                         
  -3  13   2        334.99        343.41         5.90 o                         
  -2  13   2          5.41          7.53         2.27 o                         
  -1  13   2       2678.69       2614.01        23.34 o                         
   0  13   2        362.38        351.05         6.31 o                         
   1  13   2         67.84         77.73         3.33 o                         
   2  13   2        562.33        598.96         8.77 o                         
   3  13   2        511.15        482.67         7.20 o                         
   4  13   2        169.46        171.01         4.35 o                         
   5  13   2          1.57          1.17         2.97 o                         
   6  13   2         52.25         44.46         3.36 o                         
   7  13   2         50.22         45.37         4.22 o                         
   8  13   2          8.54         11.18         4.08 o                         
   9  13   2          1.07          3.49         4.23 o                         
 -10  14   2        112.91        123.59         7.74 o                         
  -9  14   2         55.39         56.31         4.66 o                         
  -8  14   2         83.49         88.00         4.89 o                         
  -7  14   2          3.58          4.43         3.27 o                         
  -6  14   2        627.06        639.80         8.33 o                         
  -5  14   2         33.93         30.04         3.01 o                         
  -4  14   2        163.91        147.95         4.26 o                         
  -3  14   2         69.48         67.28         3.18 o                         
  -2  14   2         55.84         49.88         3.01 o                         
  -1  14   2         32.37         32.28         2.81 o                         
   0  14   2        145.16        126.35         3.87 o                         
   1  14   2        535.52        549.93         7.63 o                         
   2  14   2        145.01        136.22         3.95 o                         
   3  14   2        651.79        629.88         8.39 o                         
   4  14   2        958.66        964.18        11.89 o                         
   5  14   2        130.35        132.05         4.23 o                         
   6  14   2        149.99        146.64         4.79 o                         
   7  14   2         40.99         41.05         3.86 o                         
   8  14   2        310.10        331.16         8.78 o                         
   9  14   2         63.27         63.45         4.67 o                         
  -9  15   2        336.94        356.95        11.92 o                         
  -8  15   2          3.03          0.51         3.77 o                         
  -7  15   2        238.50        249.99         5.74 o                         
  -6  15   2         82.96         70.88         3.78 o                         
  -5  15   2        637.34        596.73         8.75 o                         
  -4  15   2       1381.51       1452.39        15.58 o                         
  -3  15   2        750.49        680.92         8.71 o                         
  -2  15   2        280.78        256.96         5.04 o                         
  -1  15   2          2.39          5.88         2.42 o                         
   0  15   2        124.89        117.69         3.74 o                         
   1  15   2       1566.43       1528.40        13.85 o                         
   2  15   2       1945.73       1929.30        15.63 o                         
   3  15   2        103.45        101.36         4.02 o                         
   4  15   2        735.87        715.02        10.02 o                         
   5  15   2         69.99         73.11         3.78 o                         
   6  15   2        172.98        175.34         5.34 o                         
   7  15   2        227.69        225.63         6.15 o                         
   8  15   2        292.22        293.51         8.02 o                         
   9  15   2          5.94          2.03         4.70 o                         
  -9  16   2          0.46          5.08         4.36 o                         
  -8  16   2         34.03         39.87         4.51 o                         
  -7  16   2         44.62         40.76         3.96 o                         
  -6  16   2         99.94        114.47         4.49 o                         
  -5  16   2         12.73          8.05         3.17 o                         
  -4  16   2       1541.38       1546.77        16.66 o                         
  -3  16   2        597.08        573.80         8.42 o                         
  -2  16   2          8.89          8.29         2.84 o                         
  -1  16   2         17.99         13.27         2.72 o                         
   0  16   2          0.87          0.08         2.75 o                         
   1  16   2        387.48        370.32         6.18 o                         
   2  16   2        513.90        524.62         8.21 o                         
   3  16   2       1094.84       1061.99        12.91 o                         
   4  16   2        107.94        100.34         4.03 o                         
   5  16   2        335.14        328.76         6.90 o                         
   6  16   2         28.48         24.58         3.44 o                         
   7  16   2        305.32        272.15         6.80 o                         
   8  16   2         63.09         62.32         5.14 o                         
  -9  17   2         48.79         48.07         7.65 o                         
  -8  17   2         10.82         11.11         4.10 o                         
  -7  17   2        219.27        216.89         5.86 o                         
  -6  17   2         18.42         16.88         3.45 o                         
  -5  17   2        229.79        231.66         6.14 o                         
  -4  17   2        669.94        697.54         8.32 o                         
  -3  17   2        494.03        459.58         7.54 o                         
  -2  17   2        767.46        730.01         9.63 o                         
  -1  17   2         55.95         54.44         3.36 o                         
   0  17   2        301.24        301.15         5.89 o                         
   1  17   2       1365.77       1354.73        15.04 o                         
   2  17   2        461.72        497.97         8.05 o                         
   3  17   2        259.44        250.60         5.27 o                         
   4  17   2        178.96        178.39         5.08 o                         
   5  17   2        257.36        251.85         5.68 o                         
   6  17   2         18.80         17.78         3.51 o                         
   7  17   2        152.41        152.17         5.65 o                         
   8  17   2        343.74        338.16         9.04 o                         
  -8  18   2         39.08         45.08         4.57 o                         
  -7  18   2        156.96        188.24         6.01 o                         
  -6  18   2        242.96        263.56         6.74 o                         
  -5  18   2         10.79         14.40         3.33 o                         
  -4  18   2          6.41          6.83         3.16 o                         
  -3  18   2         21.30         20.46         3.27 o                         
  -2  18   2         10.21         13.31         3.24 o                         
  -1  18   2         37.45         35.67         3.14 o                         
   0  18   2          0.76          2.29         2.84 o                         
   1  18   2         82.24         94.94         3.99 o                         
   2  18   2          5.22          3.53         3.18 o                         
   3  18   2        100.25         97.09         4.14 o                         
   4  18   2         15.47         14.95         3.36 o                         
   5  18   2         60.93         71.52         4.81 o                         
   6  18   2        142.72        155.06         5.18 o                         
   7  18   2         55.18         54.31         4.18 o                         
   8  18   2         30.34         25.48         4.73 o                         
  -8  19   2          6.12         11.58         4.50 o                         
  -7  19   2         83.36         97.53         4.69 o                         
  -6  19   2          0.29          1.17         3.78 o                         
  -5  19   2         53.34         50.94         4.47 o                         
  -4  19   2        274.76        267.90         5.56 o                         
  -3  19   2         13.40          5.61         3.14 o                         
  -2  19   2         70.87         74.42         3.75 o                         
  -1  19   2          4.30          9.74         3.07 o                         
   0  19   2        160.89        149.85         4.49 o                         
   1  19   2          2.26          0.26         3.03 o                         
   2  19   2        519.31        515.09         9.18 o                         
   3  19   2          9.30          7.41         3.34 o                         
   4  19   2         32.70         36.53         3.64 o                         
   5  19   2          6.56          8.42         3.45 o                         
   6  19   2         10.75         12.05         3.84 o                         
   7  19   2          3.92          4.64         4.15 o                         
  -7  20   2         40.64         41.75         4.42 o                         
  -6  20   2          9.86          9.68         3.76 o                         
  -5  20   2        121.73        133.84         4.77 o                         
  -4  20   2         62.60         73.11         4.96 o                         
  -3  20   2         29.12         35.06         3.64 o                         
  -2  20   2          3.00          8.48         3.34 o                         
  -1  20   2          0.99          0.69         3.03 o                         
   0  20   2         20.51         16.17         3.22 o                         
   1  20   2        187.99        170.88         5.25 o                         
   2  20   2         12.02         14.31         3.52 o                         
   3  20   2         64.79         72.63         4.06 o                         
   4  20   2          1.09          1.37         3.74 o                         
   5  20   2         21.66         18.85         3.85 o                         
   6  20   2         11.18         13.86         3.80 o                         
   7  20   2          0.22          0.96         3.93 o                         
  -7  21   2          1.40         -0.46         4.03 o                         
  -6  21   2        175.63        205.82         5.84 o                         
  -5  21   2          0.76          2.19         4.08 o                         
  -4  21   2         78.66         72.75         4.46 o                         
  -3  21   2         41.30         39.36         3.90 o                         
  -2  21   2          0.64         -0.24         4.10 o                         
  -1  21   2        283.83        302.13         5.88 o                         
   0  21   2         75.84         81.72         4.17 o                         
   1  21   2          7.48          6.03         3.33 o                         
   2  21   2        115.40        116.77         6.19 o                         
   3  21   2          8.84          8.53         3.63 o                         
   4  21   2         63.51         75.55         4.13 o                         
   5  21   2          0.17          0.36         3.77 o                         
   6  21   2          0.40         -0.24         3.97 o                         
  -6  22   2         92.97        100.46         4.85 o                         
  -5  22   2        229.08        237.52         6.11 o                         
  -4  22   2          0.14         -0.61         3.61 o                         
  -3  22   2         41.63         39.00         3.90 o                         
  -2  22   2        248.39        243.77         6.31 o                         
  -1  22   2         10.74          8.69         3.75 o                         
   0  22   2        177.14        178.31         5.55 o                         
   1  22   2          2.10          1.13         3.44 o                         
   2  22   2          4.78          5.89         3.74 o                         
   3  22   2        461.23        477.77         9.30 o                         
   4  22   2         33.72         36.59         4.19 o                         
   5  22   2         56.45         58.67         4.45 o                         
  -5  23   2         12.96         20.13         4.21 o                         
  -4  23   2         76.77         95.64         5.21 o                         
  -3  23   2          0.31         -0.43         4.28 o                         
  -2  23   2        125.39        126.50         4.89 o                         
  -1  23   2         46.22         46.84         3.94 o                         
   0  23   2        253.19        238.22         6.19 o                         
   1  23   2        108.76        125.32         4.81 o                         
   2  23   2         34.48         37.71         4.02 o                         
   3  23   2          6.50          3.31         3.94 o                         
   4  23   2         52.94         45.69         4.14 o                         
   5  23   2         48.55         53.26         6.31 o                         
  -4  24   2        128.28        138.03         5.00 o                         
  -3  24   2        139.79        144.27         5.31 o                         
  -2  24   2         11.43         17.22         3.98 o                         
  -1  24   2         27.51         28.91         3.97 o                         
   0  24   2         19.72         13.62         4.10 o                         
   1  24   2         13.37         18.13         3.96 o                         
   2  24   2         35.33         42.12         4.30 o                         
   3  24   2         31.92         43.87         4.34 o                         
   4  24   2         49.23         49.73         4.50 o                         
  -3  25   2         45.89         42.47         4.37 o                         
  -2  25   2        108.79        109.08         5.12 o                         
  -1  25   2          0.03          2.51         3.96 o                         
   0  25   2         53.45         55.86         4.24 o                         
   1  25   2        124.79        107.64         4.88 o                         
   2  25   2          5.75          6.93         4.07 o                         
 -11   1   3         46.66         36.09        11.07 o                         
 -10   1   3          1.97         16.84        11.55 o                         
  -9   1   3        180.96        189.61        15.40 o                         
  -8   1   3        112.36        147.02        15.15 o                         
  -7   1   3         35.62         29.83         7.70 o                         
  -6   1   3         62.15         78.44        12.51 o                         
  -5   1   3        578.29        545.27        15.47 o                         
  -3   1   3       1455.43       1704.71        20.43 o                         
  -2   1   3        188.59        247.42         5.48 o                         
  -1   1   3        663.26        749.79        10.87 o                         
   0   1   3          3.55         11.06         2.14 o                         
   1   1   3         20.18         20.69         7.70 o                         
   2   1   3        699.97        664.20         9.69 o                         
   3   1   3       1044.63       1075.80        12.84 o                         
   4   1   3          0.01          1.44         6.26 o                         
   5   1   3        242.18        235.50         5.73 o                         
   7   1   3         25.45         38.44        34.89 o                         
   8   1   3        438.42        430.03        15.00 o                         
   9   1   3          0.30          0.16         4.62 o                         
 -11   2   3        211.86        285.79        12.09 o                         
 -10   2   3         17.24         19.73        10.10 o                         
  -9   2   3       1494.82       1448.07        48.79 o                         
  -8   2   3         95.09        356.91        71.70 o                         
  -6   2   3        687.49        632.36        14.44 o                         
  -5   2   3        209.80        236.32        13.00 o                         
  -4   2   3       2318.86       2374.14        20.63 o                         
  -3   2   3         19.04         31.92         2.40 o                         
  -2   2   3          8.14          5.51         1.78 o                         
  -1   2   3       3721.25       3704.31        30.59 o                         
   0   2   3        422.56        434.40         7.60 o                         
   1   2   3         38.45         52.34         2.89 o                         
   2   2   3        586.78        558.71        11.60 o                         
   3   2   3        454.77        456.89        10.53 o                         
   4   2   3       2199.43       2026.20        23.22 o                         
   6   2   3       4119.86       4058.73        36.14 o                         
   7   2   3        424.95        431.98         9.85 o                         
   8   2   3        252.98        249.15        47.31 o                         
   9   2   3          7.27         63.72        18.87 o                         
  10   2   3        434.19        453.25        13.53 o                         
 -11   3   3         85.15        198.28        10.03 o                         
 -10   3   3        139.28        139.29         7.42 o                         
  -9   3   3        163.21        502.20        43.55 o                         
  -8   3   3        425.56        385.81        21.47 o                         
  -4   3   3        143.52        146.92         5.58 o                         
  -3   3   3       1687.87       1712.54        18.52 o                         
  -2   3   3        582.32        575.19         9.94 o                         
  -1   3   3        462.52        503.33         7.42 o                         
   0   3   3       2585.22       2521.61        19.31 o                         
   1   3   3        378.51        356.46         6.53 o                         
   2   3   3       1877.81       1944.18        16.42 o                         
   3   3   3       3646.20       3701.44        32.59 o                         
   4   3   3        843.56        834.47        13.22 o                         
   5   3   3         43.48         49.06         5.95 o                         
   8   3   3        346.74        321.89        12.16 o                         
   9   3   3        170.95        181.07         8.34 o                         
  10   3   3         59.62         17.32        23.58 o                         
 -11   4   3          4.44         92.48        13.93 o                         
 -10   4   3         11.19         51.16        15.61 o                         
  -9   4   3        590.47        603.59        24.66 o                         
  -8   4   3        533.49        440.40        29.15 o                         
  -7   4   3       1547.66       1496.39        22.81 o                         
  -6   4   3        634.69        699.24        16.62 o                         
  -5   4   3        328.52        329.29         9.89 o                         
  -4   4   3       3274.00       3204.06        23.15 o                         
  -3   4   3        108.21        105.67         3.77 o                         
  -2   4   3         73.91         74.93         2.82 o                         
  -1   4   3        916.49        855.71        10.39 o                         
   0   4   3        430.23        422.61         6.67 o                         
   1   4   3        271.83        298.56         5.54 o                         
   2   4   3       2866.27       2914.15        25.79 o                         
   3   4   3        681.42        725.14        12.02 o                         
   4   4   3         31.38         23.38         3.61 o                         
   5   4   3       1340.66       1302.97        13.21 o                         
   6   4   3        481.43        456.24        13.00 o                         
   7   4   3       1184.45       1172.27        18.49 o                         
   8   4   3         24.14        145.32        28.87 o                         
   9   4   3        200.91        202.54         9.17 o                         
  10   4   3        416.24        406.15        12.50 o                         
 -11   5   3        170.87        169.00        10.02 o                         
 -10   5   3          7.16         11.55         6.63 o                         
  -9   5   3        115.62        108.27        30.32 o                         
  -8   5   3       1277.72       1185.22        21.50 o                         
  -7   5   3        123.86        149.54         7.99 o                         
  -6   5   3         54.62         71.10         5.35 o                         
  -5   5   3       2060.57       2038.89        22.09 o                         
  -4   5   3        152.92        156.44         4.62 o                         
  -3   5   3        109.82         92.46         3.15 o                         
  -2   5   3        810.59        798.35         9.47 o                         
  -1   5   3         58.06         63.09         2.79 o                         
   0   5   3       1745.96       1609.89        13.71 o                         
   1   5   3         47.86         42.70         2.34 o                         
   2   5   3        441.88        447.69         7.14 o                         
   3   5   3       1206.46       1113.38        11.84 o                         
   4   5   3          3.45          3.51         3.38 o                         
   5   5   3         85.12         86.74         5.09 o                         
   6   5   3       1307.17       1321.91        18.33 o                         
   8   5   3        249.79        238.13         7.21 o                         
   9   5   3         40.91         39.42         9.65 o                         
  10   5   3         47.24         77.74        13.55 o                         
 -11   6   3          1.44         14.71        21.65 o                         
 -10   6   3          1.10          0.58         5.41 o                         
  -9   6   3         28.33         26.29         8.97 o                         
  -8   6   3          0.01         50.52        21.65 o                         
  -7   6   3         19.58         18.08         3.30 o                         
  -6   6   3        207.63        211.96         5.19 o                         
  -5   6   3        265.28        260.47         6.29 o                         
  -4   6   3        325.00        291.20         5.94 o                         
  -3   6   3        222.88        250.37         5.01 o                         
  -2   6   3       1021.79       1018.27        10.68 o                         
  -1   6   3       4241.62       4189.61        23.95 o                         
   0   6   3        415.02        406.39         6.62 o                         
   1   6   3       1146.26       1150.38        11.25 o                         
   2   6   3       1149.33       1250.42        12.86 o                         
   3   6   3         31.21         45.60         2.75 o                         
   4   6   3        710.40        715.17        10.75 o                         
   5   6   3         98.88         95.32         3.83 o                         
   6   6   3          1.80          1.99         4.73 o                         
   7   6   3        216.92        209.85         5.47 o                         
   8   6   3        217.71        211.45         7.22 o                         
   9   6   3         86.48         77.20         4.49 o                         
  10   6   3         59.23         64.03         5.27 o                         
 -11   7   3         33.82         27.73         5.92 o                         
 -10   7   3          0.55          2.41         6.46 o                         
  -9   7   3          5.34          6.96         5.46 o                         
  -8   7   3        291.13        314.12         8.55 o                         
  -7   7   3         88.58         80.53         3.82 o                         
  -6   7   3         33.52         27.34         2.81 o                         
  -5   7   3       1746.08       1775.83        19.52 o                         
  -4   7   3         89.24         95.34         3.36 o                         
  -3   7   3        277.13        284.55         5.32 o                         
  -2   7   3        149.37        152.74         3.85 o                         
  -1   7   3        185.18        210.03         4.62 o                         
   0   7   3       1080.43       1047.19        10.73 o                         
   1   7   3        322.00        328.09         5.75 o                         
   2   7   3       2274.26       2353.50        18.03 o                         
   3   7   3        138.30        110.43         3.53 o                         
   4   7   3         83.93         72.15         3.23 o                         
   5   7   3          8.39          8.83         2.69 o                         
   6   7   3         94.44         73.18         3.81 o                         
   7   7   3          1.29          5.69         3.53 o                         
   8   7   3         49.78         50.39         3.94 o                         
   9   7   3          1.83          0.90         5.00 o                         
  10   7   3         15.19         19.81         4.39 o                         
 -11   8   3          7.28         -0.78         5.64 o                         
 -10   8   3         49.84         49.47        10.75 o                         
  -9   8   3          0.45         -3.16         5.50 o                         
  -8   8   3         16.55         19.58         3.61 o                         
  -7   8   3         43.99         45.43         3.55 o                         
  -6   8   3         21.00         22.89         2.72 o                         
  -5   8   3          8.61          6.90         2.89 o                         
  -4   8   3        120.06        105.20         3.41 o                         
  -3   8   3         65.56         68.52         2.99 o                         
  -2   8   3        128.84        148.49         3.84 o                         
  -1   8   3         69.94         52.60         2.72 o                         
   0   8   3        139.81        155.97         3.98 o                         
   1   8   3        269.19        242.14         4.79 o                         
   2   8   3         19.66         20.73         2.71 o                         
   3   8   3        108.54        115.44         3.59 o                         
   4   8   3         27.26         27.58         2.78 o                         
   5   8   3          2.93          1.05         2.57 o                         
   6   8   3         42.66         30.62         3.31 o                         
   7   8   3         19.12         17.07         3.61 o                         
   8   8   3          0.53          0.87         3.75 o                         
   9   8   3          8.67          5.98         3.80 o                         
  10   8   3          4.36          6.25         4.06 o                         
 -10   9   3        115.24        118.34         7.55 o                         
  -9   9   3         23.34         30.09         4.31 o                         
  -8   9   3        273.73        265.60         7.16 o                         
  -7   9   3          8.68         10.96         2.92 o                         
  -6   9   3        126.50        114.95         4.34 o                         
  -5   9   3       1292.30       1282.29        14.41 o                         
  -4   9   3         79.13         83.65         3.50 o                         
  -3   9   3         45.86         45.82         2.71 o                         
  -2   9   3       2117.42       2105.81        16.43 o                         
  -1   9   3       1112.59       1162.28        11.43 o                         
   0   9   3         56.31         51.78         2.78 o                         
   1   9   3          6.97         10.61         2.03 o                         
   2   9   3        195.40        225.11         4.85 o                         
   3   9   3        657.71        664.44         9.49 o                         
   4   9   3        129.95        124.16         4.04 o                         
   5   9   3          1.81          3.17         2.57 o                         
   6   9   3         19.80         21.62         3.38 o                         
   7   9   3        181.65        163.49         5.36 o                         
   8   9   3        174.31        158.83         6.08 o                         
   9   9   3          0.37          0.21         4.36 o                         
  10   9   3          0.78          1.85         5.55 o                         
 -10  10   3          6.16         15.77         7.18 o                         
  -9  10   3        296.84        281.50         9.52 o                         
  -8  10   3          0.64          3.93         6.23 o                         
  -7  10   3        253.37        251.26         6.65 o                         
  -6  10   3         66.45         63.86         3.73 o                         
  -5  10   3         52.15         43.46         3.07 o                         
  -4  10   3        498.23        456.94         7.07 o                         
  -3  10   3        646.68        661.48         9.08 o                         
  -2  10   3        230.55        239.31         4.84 o                         
  -1  10   3        737.11        772.53         9.27 o                         
   0  10   3        166.30        202.22         4.43 o                         
   1  10   3         37.06         27.00         2.40 o                         
   2  10   3        906.69        932.62        11.60 o                         
   3  10   3          0.09          2.63         3.03 o                         
   4  10   3        290.90        281.27         5.45 o                         
   5  10   3        443.88        422.50         7.50 o                         
   6  10   3         44.10         40.62         3.58 o                         
   7  10   3        138.90        137.26         5.10 o                         
   8  10   3        278.14        287.04         8.07 o                         
   9  10   3        158.39        142.10         6.16 o                         
 -10  11   3         10.50         15.07         5.39 o                         
  -9  11   3          4.11          8.49         5.62 o                         
  -8  11   3        344.30        367.51        11.64 o                         
  -7  11   3        116.81        113.94         4.37 o                         
  -6  11   3          0.15          0.27         3.68 o                         
  -5  11   3       1013.33        985.67        11.35 o                         
  -4  11   3         41.14         41.09         2.97 o                         
  -3  11   3        457.19        463.80         7.53 o                         
  -2  11   3        830.29        891.92        11.08 o                         
  -1  11   3        238.05        244.22         5.14 o                         
   0  11   3        328.25        287.56         5.66 o                         
   1  11   3        317.11        300.99         5.73 o                         
   2  11   3         23.25         31.32         2.68 o                         
   3  11   3       1588.37       1557.08        14.43 o                         
   4  11   3         36.43         40.67         3.16 o                         
   5  11   3         69.55         64.73         3.60 o                         
   6  11   3        665.60        661.65         9.32 o                         
   7  11   3          0.18          1.53         3.59 o                         
   8  11   3         91.31         84.46         4.59 o                         
   9  11   3         66.99         62.95         4.71 o                         
 -10  12   3        120.57        121.92         8.47 o                         
  -9  12   3        610.57        640.41        17.04 o                         
  -8  12   3        139.10        150.74         7.46 o                         
  -7  12   3        344.79        375.74         8.27 o                         
  -6  12   3        155.49        156.03         4.57 o                         
  -5  12   3        345.09        364.65         6.60 o                         
  -4  12   3        731.03        732.92         8.85 o                         
  -3  12   3        206.52        200.76         4.67 o                         
  -2  12   3         11.30         12.14         2.42 o                         
  -1  12   3       1099.92       1106.42        12.64 o                         
   0  12   3         38.93         43.18         2.75 o                         
   1  12   3        155.21        156.36         4.12 o                         
   2  12   3       1618.63       1566.42        14.34 o                         
   3  12   3        220.70        227.15         5.00 o                         
   4  12   3          0.13          0.48         2.83 o                         
   5  12   3        131.90        123.98         4.15 o                         
   6  12   3        562.39        519.69         9.42 o                         
   7  12   3        334.36        362.74         7.17 o                         
   8  12   3          0.84         -1.76         3.79 o                         
   9  12   3         35.02         36.22         4.64 o                         
 -10  13   3         21.30         15.87         6.60 o                         
  -9  13   3         55.19         68.27         6.18 o                         
  -8  13   3         10.40         11.06         4.03 o                         
  -7  13   3        463.70        484.78        10.34 o                         
  -6  13   3        598.42        573.26         9.69 o                         
  -5  13   3        153.66        155.61         4.47 o                         
  -4  13   3          4.13          1.64         2.92 o                         
  -3  13   3         99.67         86.54         3.45 o                         
  -2  13   3          1.55          0.76         2.34 o                         
  -1  13   3          2.16          1.67         2.64 o                         
   0  13   3        860.90        827.46        10.00 o                         
   1  13   3         18.55         15.41         2.69 o                         
   2  13   3          0.83          5.34         2.87 o                         
   3  13   3         91.05         94.58         3.65 o                         
   4  13   3        535.53        511.56         8.35 o                         
   5  13   3        259.18        232.71         5.22 o                         
   6  13   3        854.79        792.50        14.15 o                         
   7  13   3          0.82          0.22         3.53 o                         
   8  13   3          1.63         -1.03         4.00 o                         
   9  13   3         37.49         39.66         4.55 o                         
  -9  14   3        257.98        272.69         8.17 o                         
  -8  14   3        168.60        161.09         5.94 o                         
  -7  14   3          0.57          1.04         3.87 o                         
  -6  14   3        529.41        576.94        10.01 o                         
  -5  14   3         53.93         45.11         3.34 o                         
  -4  14   3        217.31        208.60         4.83 o                         
  -3  14   3        247.81        248.70         5.04 o                         
  -2  14   3        506.49        518.80         7.39 o                         
  -1  14   3        848.24        829.44        10.01 o                         
   0  14   3        110.93        103.60         3.67 o                         
   1  14   3         76.55         73.97         3.41 o                         
   2  14   3        465.38        449.20         6.95 o                         
   3  14   3       2944.62       2899.53        26.42 o                         
   4  14   3        331.32        344.25         6.40 o                         
   5  14   3          1.95          0.12         3.19 o                         
   6  14   3        202.67        192.04         5.19 o                         
   7  14   3        510.23        515.37        11.57 o                         
   8  14   3         37.51         30.39         4.33 o                         
  -9  15   3          6.46          6.11         5.08 o                         
  -8  15   3          0.33          1.14         4.16 o                         
  -7  15   3        301.53        299.77        11.12 o                         
  -6  15   3        125.02        122.20         4.81 o                         
  -5  15   3        173.14        179.37         4.79 o                         
  -4  15   3        231.80        238.91         5.47 o                         
  -3  15   3          4.73          8.95         3.14 o                         
  -2  15   3         36.90         44.19         3.26 o                         
  -1  15   3        237.27        225.94         4.73 o                         
   0  15   3        142.96        135.41         4.07 o                         
   1  15   3       1775.63       1761.31        17.31 o                         
   2  15   3        193.04        188.64         4.68 o                         
   3  15   3         27.15         34.14         3.59 o                         
   4  15   3        348.68        334.59         5.77 o                         
   5  15   3          6.14          6.45         3.43 o                         
   6  15   3          1.66          0.12         3.30 o                         
   7  15   3         13.96         13.12         3.86 o                         
   8  15   3          7.95         12.04         4.11 o                         
  -9  16   3         20.46         16.85         5.63 o                         
  -8  16   3          6.93          8.24         4.64 o                         
  -7  16   3         14.22         12.97         3.64 o                         
  -6  16   3        163.90        174.81         5.09 o                         
  -5  16   3        583.41        599.87        11.15 o                         
  -4  16   3        406.83        412.19         6.50 o                         
  -3  16   3         63.12         63.13         3.48 o                         
  -2  16   3        174.27        165.13         4.78 o                         
  -1  16   3        204.54        200.62         4.72 o                         
   0  16   3          0.31         -0.06         2.78 o                         
   1  16   3        119.18        113.91         4.02 o                         
   2  16   3        105.76        102.46         3.98 o                         
   3  16   3          3.81          2.94         2.95 o                         
   4  16   3          0.28          1.19         2.95 o                         
   5  16   3        111.29        119.64         4.49 o                         
   6  16   3          4.84          9.58         3.45 o                         
   7  16   3        135.13        148.08         5.39 o                         
   8  16   3        105.67        124.69         5.32 o                         
  -8  17   3          0.03          0.06         4.24 o                         
  -7  17   3          6.52         11.70         3.81 o                         
  -6  17   3          9.71         13.99         3.89 o                         
  -5  17   3          1.11          0.80         3.30 o                         
  -4  17   3        238.81        229.15         5.81 o                         
  -3  17   3        105.27        113.82         4.25 o                         
  -2  17   3        181.99        200.93         5.15 o                         
  -1  17   3         16.61         10.08         2.84 o                         
   0  17   3       1220.52       1171.12        13.74 o                         
   1  17   3        372.69        398.36         7.19 o                         
   2  17   3        138.95        142.82         4.46 o                         
   3  17   3         39.00         38.27         3.59 o                         
   4  17   3         14.80         14.34         3.46 o                         
   5  17   3         75.77         78.52         5.18 o                         
   6  17   3          2.66          5.63         3.58 o                         
   7  17   3         12.98         13.04         3.98 o                         
  -8  18   3         14.13         13.21         4.59 o                         
  -7  18   3         45.37         54.30         4.55 o                         
  -6  18   3        252.75        274.55         6.62 o                         
  -5  18   3         56.83         63.05         4.55 o                         
  -4  18   3        193.33        173.26         5.55 o                         
  -3  18   3        190.81        210.04         5.43 o                         
  -2  18   3         90.40         68.09         4.14 o                         
  -1  18   3        615.63        575.30         7.64 o                         
   0  18   3         47.28         44.69         3.32 o                         
   1  18   3        130.96        135.32         4.50 o                         
   2  18   3         45.32         48.24         3.48 o                         
   3  18   3        357.72        361.50         7.88 o                         
   4  18   3        232.99        222.87         8.70 o                         
   5  18   3          4.22          4.81         3.36 o                         
   6  18   3          3.87          1.97         3.58 o                         
   7  18   3        404.21        393.90         8.72 o                         
  -7  19   3         70.40         65.13         5.08 o                         
  -6  19   3        124.93        129.43         5.17 o                         
  -5  19   3        146.35        132.92         4.73 o                         
  -4  19   3         66.43         56.83         4.76 o                         
  -3  19   3        242.04        261.16         5.47 o                         
  -2  19   3         16.17         10.45         3.39 o                         
  -1  19   3        185.25        173.49         5.25 o                         
   0  19   3        105.62         87.63         4.06 o                         
   1  19   3         15.36         12.16         3.31 o                         
   2  19   3         25.64         20.14         3.41 o                         
   3  19   3        304.82        307.05        11.29 o                         
   4  19   3        217.63        231.15         6.48 o                         
   5  19   3          5.65          5.48         3.83 o                         
   6  19   3        313.00        323.24         6.90 o                         
  -7  20   3        197.00        217.13         6.07 o                         
  -6  20   3          0.56         -2.28         3.78 o                         
  -5  20   3        109.13        126.83         4.92 o                         
  -4  20   3        134.11        136.25         4.86 o                         
  -3  20   3        370.31        352.57        12.58 o                         
  -2  20   3         56.75         44.81         4.03 o                         
  -1  20   3        422.40        404.97         6.46 o                         
   0  20   3        242.26        218.83         5.32 o                         
   1  20   3          3.89          4.21         3.23 o                         
   2  20   3        298.55        303.93        11.04 o                         
   3  20   3         12.94         12.83         3.69 o                         
   4  20   3         10.77         12.69         3.88 o                         
   5  20   3         70.65         66.25         4.36 o                         
   6  20   3          8.66         10.59         3.92 o                         
  -6  21   3         14.55         15.16         4.11 o                         
  -5  21   3        168.71        187.38         6.49 o                         
  -4  21   3         29.25         27.23         3.96 o                         
  -3  21   3          0.10          0.33         3.49 o                         
  -2  21   3         28.15         27.95         3.77 o                         
  -1  21   3          4.91          2.02         3.50 o                         
   0  21   3        253.15        264.41         9.81 o                         
   1  21   3          7.13          7.72         3.81 o                         
   2  21   3         55.57         59.27         4.13 o                         
   3  21   3        171.44        171.40         5.34 o                         
   4  21   3         96.15        104.80         4.58 o                         
   5  21   3         15.98         16.44         3.78 o                         
  -5  22   3         14.67         11.82         4.30 o                         
  -4  22   3        207.86        201.89         6.19 o                         
  -3  22   3        251.96        263.62         7.12 o                         
  -2  22   3         54.87         64.41         4.26 o                         
  -1  22   3         92.32        103.53         4.46 o                         
   0  22   3        119.08        136.53         4.75 o                         
   1  22   3         21.79         16.95         3.89 o                         
   2  22   3         70.66         70.52         4.36 o                         
   3  22   3          9.75         14.03         3.95 o                         
   4  22   3        152.46        170.71         5.81 o                         
  -4  23   3         63.63         72.41         4.63 o                         
  -3  23   3          9.79         15.77         4.20 o                         
  -2  23   3          0.45          0.63         4.01 o                         
  -1  23   3        107.40        107.70         4.78 o                         
   0  23   3          7.16         11.45         3.68 o                         
   1  23   3        147.94        168.35         5.70 o                         
   2  23   3        156.32        160.85         5.47 o                         
   3  23   3          6.61          8.63         3.80 o                         
   4  23   3        149.01        148.85         5.05 o                         
  -3  24   3         92.26         94.59         4.99 o                         
  -2  24   3         68.01         67.09         4.32 o                         
  -1  24   3         35.10         34.94         4.38 o                         
   0  24   3         12.53         10.74         4.08 o                         
   1  24   3          1.41          1.18         4.00 o                         
   2  24   3          1.81          4.05         3.95 o                         
  -1  25   3          0.04         -2.40         4.03 o                         
   0  25   3        170.08        183.26         5.50 o                         
 -11   0   4         15.62         23.58        10.59 o                         
  -9   0   4        124.67        198.40       127.76 o                         
  -8   0   4         11.58         14.92        10.59 o                         
  -7   0   4       3248.32       3109.40       113.94 o                         
  -6   0   4        693.33        690.21        83.79 o                         
  -5   0   4        261.88        278.21        20.70 o                         
  -4   0   4        180.90        225.28        10.38 o                         
  -3   0   4      10341.51      11210.58       124.12 o                         
  -2   0   4      21780.65      22757.19        98.53 o                         
  -1   0   4       2058.32       2034.93        23.62 o                         
   0   0   4        334.61        381.24        15.22 o                         
   1   0   4        557.97        515.00        17.42 o                         
   3   0   4        252.36        222.48         7.19 o                         
   4   0   4       1132.83       1104.12        19.02 o                         
   6   0   4       2020.07       1896.63        33.00 o                         
   7   0   4        183.47        162.17         7.55 o                         
   8   0   4          0.45        184.70        47.96 o                         
   9   0   4       1563.93       1729.78        68.89 o                         
  10   0   4         52.87         86.29        18.34 o                         
 -11   1   4         14.05         35.13        11.07 o                         
  -9   1   4        258.09        272.98        20.42 o                         
  -8   1   4          3.76         22.61         9.14 o                         
  -6   1   4        714.78        704.03        21.00 o                         
  -4   1   4       1153.82       1174.46        15.77 o                         
  -3   1   4        780.83        695.98        11.65 o                         
  -2   1   4       2339.88       2614.19        26.76 o                         
  -1   1   4        215.73        253.34         8.17 o                         
   2   1   4       1968.35       1869.14        53.21 o                         
   3   1   4         89.92         98.35         4.40 o                         
   5   1   4       1583.98       1536.85        20.75 o                         
   6   1   4         77.76         80.36        11.07 o                         
   7   1   4          0.75        100.39        32.25 o                         
   8   1   4        175.97        150.90         9.14 o                         
  10   1   4         34.35         53.88        10.10 o                         
 -11   2   4         20.85         96.33        46.64 o                         
 -10   2   4        872.69        872.69        32.87 o                         
  -9   2   4          5.56        212.06        18.53 o                         
  -6   2   4        106.23        374.39        64.00 o                         
  -5   2   4        252.90        228.27         8.90 o                         
  -4   2   4        196.39        187.87         6.60 o                         
  -3   2   4         14.06         21.69         2.98 o                         
  -2   2   4       1321.25       1326.94        15.28 o                         
  -1   2   4        102.84        115.77         4.48 o                         
   0   2   4        433.53        399.89         9.17 o                         
   1   2   4       2468.74       2471.15        27.19 o                         
   2   2   4        147.42        138.55         7.15 o                         
   3   2   4         84.48         76.08         3.27 o                         
   4   2   4         64.90         56.59         2.97 o                         
   5   2   4        762.53        763.97        33.19 o                         
   6   2   4          4.51        203.05        44.75 o                         
   7   2   4         68.14         60.96         7.17 o                         
   8   2   4         16.78         77.24        63.52 o                         
   9   2   4        658.66        650.94        58.07 o                         
  10   2   4          0.01         12.34         6.59 o                         
 -11   3   4        172.65        175.83         7.26 o                         
  -9   3   4         16.87         37.53        12.51 o                         
  -8   3   4        234.15        268.17        22.55 o                         
  -7   3   4         82.61        147.54         9.68 o                         
  -6   3   4        931.83        909.69        18.49 o                         
  -5   3   4         84.85         84.78         7.65 o                         
  -4   3   4        439.71        448.26         8.98 o                         
  -3   3   4        362.39        405.68         8.15 o                         
  -2   3   4       1534.60       1651.05        18.14 o                         
  -1   3   4         43.39         27.39         2.40 o                         
   0   3   4          4.02          5.16         2.04 o                         
   1   3   4         85.36         94.85        11.10 o                         
   3   3   4          6.87          7.06         3.06 o                         
   4   3   4         12.20         21.27         3.30 o                         
   5   3   4       1384.97       1308.52        16.92 o                         
   6   3   4        404.97        418.29         8.10 o                         
   7   3   4        238.11        236.69         7.09 o                         
   8   3   4        314.68        329.37        12.65 o                         
   9   3   4         66.95        179.92        56.92 o                         
  10   3   4         20.40         17.16         4.45 o                         
 -11   4   4          5.90         67.14        11.80 o                         
 -10   4   4        234.00        210.47        18.29 o                         
  -9   4   4         78.07        108.85         9.59 o                         
  -8   4   4        163.11        231.23         9.58 o                         
  -7   4   4        368.43        364.32        11.44 o                         
  -6   4   4         50.30         60.63        10.59 o                         
  -5   4   4        160.47        144.48         4.84 o                         
  -4   4   4         28.31         23.66         2.53 o                         
  -3   4   4        296.97        278.33         5.83 o                         
  -2   4   4        365.41        414.80         7.54 o                         
  -1   4   4         67.43         57.93         2.77 o                         
   0   4   4        236.82        232.42         5.11 o                         
   1   4   4        568.24        600.68         8.58 o                         
   2   4   4        424.27        485.18         8.00 o                         
   3   4   4        591.22        621.28        12.00 o                         
   4   4   4        167.74        165.27         4.86 o                         
   5   4   4        157.83        163.76         6.38 o                         
   6   4   4         87.05        110.52        24.73 o                         
   7   4   4         55.68         64.47        17.24 o                         
   8   4   4        122.83        132.75        12.51 o                         
   9   4   4         66.81         71.97         6.58 o                         
  10   4   4         12.08         13.23         4.97 o                         
 -11   5   4         17.52         21.65        12.99 o                         
 -10   5   4          5.65        186.35        19.49 o                         
  -9   5   4         93.74         99.21         9.02 o                         
  -4   5   4        535.48        520.36         8.81 o                         
  -3   5   4          0.05          0.92         3.56 o                         
  -2   5   4         60.58         65.34         2.84 o                         
  -1   5   4        882.88        851.31        10.24 o                         
   0   5   4         85.09         97.32         3.30 o                         
   1   5   4         88.17        108.03         3.52 o                         
   2   5   4        186.57        197.54         4.88 o                         
   3   5   4       1050.10       1047.65        14.31 o                         
   4   5   4         22.01         17.10         3.66 o                         
   5   5   4        339.80        321.69         7.60 o                         
   6   5   4          0.72          0.76         4.05 o                         
   7   5   4          3.11         -1.57         4.07 o                         
   8   5   4        180.31        171.19         8.11 o                         
   9   5   4         64.04        121.66        27.62 o                         
 -10   6   4        451.38        443.57        20.64 o                         
  -8   6   4        180.81        199.31         8.70 o                         
  -7   6   4         83.06         83.59         4.43 o                         
  -6   6   4        141.35        149.05         5.50 o                         
  -5   6   4       1436.53       1401.09        22.46 o                         
  -4   6   4         83.04         85.90         3.47 o                         
  -3   6   4          0.26          2.43         3.56 o                         
  -2   6   4        319.79        296.40         5.56 o                         
  -1   6   4         54.34         49.45         2.63 o                         
   0   6   4        677.87        681.00         8.89 o                         
   1   6   4        548.42        536.51         7.94 o                         
   2   6   4        272.10        302.24         6.09 o                         
   3   6   4        379.10        390.86         7.48 o                         
   4   6   4        462.80        480.44         8.56 o                         
   5   6   4        309.55        313.74         8.23 o                         
   6   6   4          1.23          5.85         2.92 o                         
   7   6   4          2.08          2.57         3.52 o                         
   8   6   4          8.63         24.81        13.63 o                         
   9   6   4        473.88        447.39        11.97 o                         
 -10   7   4        273.02        272.94        18.99 o                         
  -9   7   4        181.87        189.49        10.28 o                         
  -8   7   4          1.24          0.48        10.59 o                         
  -7   7   4         28.38         33.43         3.68 o                         
  -6   7   4        568.79        541.88         9.39 o                         
  -5   7   4        323.98        291.63         6.11 o                         
  -4   7   4        207.50        194.90         4.88 o                         
  -3   7   4       1703.53       1646.92        17.34 o                         
  -2   7   4        454.79        462.01         7.22 o                         
  -1   7   4        121.31        117.86         3.67 o                         
   0   7   4        774.38        761.23         9.83 o                         
   1   7   4        149.92        172.25         4.20 o                         
   2   7   4       1118.29       1049.28        12.58 o                         
   3   7   4        169.16        170.70         4.30 o                         
   4   7   4         45.06         35.55         3.06 o                         
   5   7   4       1761.58       1693.13        19.46 o                         
   6   7   4          6.84          4.15         3.67 o                         
   7   7   4         27.40         28.04         3.76 o                         
   8   7   4        443.18        430.98        11.88 o                         
   9   7   4          0.75          8.03         7.05 o                         
 -10   8   4        230.70        247.18         9.91 o                         
  -9   8   4         93.64        105.18         9.71 o                         
  -8   8   4         35.35         37.71         4.10 o                         
  -7   8   4        389.93        396.33         7.73 o                         
  -6   8   4        286.10        291.78         6.38 o                         
  -5   8   4        734.28        744.46        11.24 o                         
  -4   8   4          7.06          5.38         2.35 o                         
  -3   8   4         89.40        100.61         3.45 o                         
  -2   8   4       3727.53       3679.11        25.87 o                         
  -1   8   4        434.18        436.90         6.88 o                         
   0   8   4         16.92         13.22         2.16 o                         
   1   8   4       2649.54       2557.17        23.57 o                         
   2   8   4        256.80        251.30         5.50 o                         
   3   8   4        198.51        181.85         4.40 o                         
   4   8   4        417.66        435.91         7.21 o                         
   5   8   4         11.84         12.51         3.43 o                         
   6   8   4        161.90        194.68         5.63 o                         
   7   8   4          3.82          4.72         3.41 o                         
   8   8   4         36.13         33.68         6.13 o                         
   9   8   4         50.97         55.66         5.03 o                         
  -9   9   4         87.33        102.73         7.26 o                         
  -8   9   4         18.38         21.86         4.10 o                         
  -7   9   4          3.70          5.49         4.48 o                         
  -6   9   4       1106.45       1107.52        14.83 o                         
  -5   9   4        380.87        350.64         6.97 o                         
  -4   9   4        212.80        211.49         4.82 o                         
  -3   9   4       1007.33        971.92        10.99 o                         
  -2   9   4         98.13         87.62         3.34 o                         
  -1   9   4         35.26         47.90         2.72 o                         
   0   9   4         35.15         38.06         2.66 o                         
   1   9   4         24.05         21.35         3.22 o                         
   2   9   4       1352.43       1345.05        13.74 o                         
   3   9   4          3.55          4.69         2.60 o                         
   4   9   4        211.68        225.19         5.18 o                         
   5   9   4        996.39        981.73        13.96 o                         
   6   9   4         83.84         88.86         4.36 o                         
   7   9   4        126.62        123.87         7.04 o                         
   8   9   4        545.45        562.60        13.26 o                         
   9   9   4         70.94         86.31         5.31 o                         
 -10  10   4        105.56        112.90         8.02 o                         
  -9  10   4         62.71         69.51         5.95 o                         
  -8  10   4          0.91          1.58         5.34 o                         
  -7  10   4        162.13        166.07         5.55 o                         
  -6  10   4          3.58          8.49         3.99 o                         
  -5  10   4        263.60        263.80         6.00 o                         
  -4  10   4          5.48          4.97         2.47 o                         
  -3  10   4        282.69        289.74         5.76 o                         
  -2  10   4        992.51        989.30        10.97 o                         
  -1  10   4        235.82        250.46         5.38 o                         
   0  10   4         51.86         48.09         2.85 o                         
   1  10   4        291.62        295.49         5.61 o                         
   2  10   4        199.02        188.01         4.48 o                         
   3  10   4         48.42         47.67         3.16 o                         
   4  10   4        128.17        135.39         4.23 o                         
   5  10   4         42.62         47.53         3.43 o                         
   6  10   4        210.51        200.59         6.31 o                         
   7  10   4          0.65          0.77         3.76 o                         
   8  10   4          0.18          0.26         3.65 o                         
   9  10   4        241.65        262.24         6.65 o                         
 -10  11   4         20.07         16.52         6.52 o                         
  -9  11   4        100.45         94.64         6.72 o                         
  -8  11   4        251.40        282.39         8.97 o                         
  -7  11   4          4.84          7.04         3.62 o                         
  -6  11   4         21.24         28.88         3.35 o                         
  -5  11   4         61.56         52.23         3.50 o                         
  -4  11   4         37.04         38.48         2.99 o                         
  -3  11   4        122.38        127.01         3.84 o                         
  -2  11   4        337.51        334.62         6.07 o                         
  -1  11   4         17.42         19.07         2.49 o                         
   0  11   4         78.45         80.95         3.30 o                         
   1  11   4          2.12          1.75         2.57 o                         
   2  11   4         46.27         43.25         2.98 o                         
   3  11   4          0.67         -0.31         2.86 o                         
   4  11   4          0.17          0.57         3.19 o                         
   5  11   4         13.25         15.95         3.43 o                         
   6  11   4         33.07         39.84         4.14 o                         
   7  11   4        202.34        183.82         6.22 o                         
   8  11   4         54.48         61.47         4.40 o                         
  -9  12   4         19.13         25.84         6.13 o                         
  -8  12   4        147.46        161.85         6.62 o                         
  -7  12   4        298.27        283.48         7.78 o                         
  -6  12   4        348.88        367.72         8.09 o                         
  -5  12   4          0.41          0.14         2.97 o                         
  -4  12   4          4.34          5.14         2.71 o                         
  -3  12   4          1.84          4.96         2.55 o                         
  -2  12   4        112.34        111.44         3.75 o                         
  -1  12   4        262.69        286.08         5.51 o                         
   0  12   4          0.04          0.35         2.61 o                         
   1  12   4        771.28        764.03         9.38 o                         
   2  12   4         44.34         47.47         3.14 o                         
   3  12   4          1.73          1.39         2.68 o                         
   4  12   4        175.95        174.96         4.68 o                         
   5  12   4         13.02         17.83         3.23 o                         
   6  12   4        110.54        107.94         4.65 o                         
   7  12   4         33.43         32.43         4.14 o                         
   8  12   4         24.47         26.22         4.49 o                         
  -9  13   4         93.24         98.19         7.92 o                         
  -8  13   4        152.98        167.88         7.13 o                         
  -7  13   4        240.81        237.86         9.96 o                         
  -6  13   4         11.52         14.10         3.58 o                         
  -5  13   4        372.36        357.75         6.19 o                         
  -4  13   4         26.31         34.78         3.48 o                         
  -3  13   4          7.91          3.36         2.61 o                         
  -2  13   4        262.14        292.87         5.75 o                         
  -1  13   4        313.86        321.63         6.08 o                         
   0  13   4        796.07        802.76         9.50 o                         
   1  13   4        319.73        310.40         6.15 o                         
   2  13   4        685.04        679.65         9.80 o                         
   3  13   4       1075.02       1072.75        13.39 o                         
   4  13   4        161.99        159.16         4.56 o                         
   5  13   4        123.21        128.22         5.11 o                         
   6  13   4        134.90        135.63         6.43 o                         
   7  13   4         50.86         49.09         4.61 o                         
   8  13   4        150.61        149.56         5.84 o                         
  -9  14   4          4.62          5.82         6.06 o                         
  -8  14   4         92.41         96.53         6.34 o                         
  -7  14   4        365.71        365.68         8.80 o                         
  -6  14   4          0.01          0.00         3.63 o                         
  -5  14   4        544.59        538.46         9.59 o                         
  -4  14   4        243.27        241.91         5.06 o                         
  -3  14   4        181.09        185.05         4.70 o                         
  -2  14   4        278.25        283.46         5.79 o                         
  -1  14   4         89.33         95.61         3.65 o                         
   0  14   4        406.20        408.76         7.19 o                         
   1  14   4         11.81          9.79         2.95 o                         
   2  14   4        143.26        131.09         4.30 o                         
   3  14   4          9.11          8.05         2.88 o                         
   4  14   4         56.68         55.77         3.57 o                         
   5  14   4         69.06         67.92         3.80 o                         
   6  14   4        118.45        120.72         4.56 o                         
   7  14   4         89.06         96.73         4.80 o                         
   8  14   4          5.78          8.11         5.06 o                         
  -8  15   4          3.29          4.35         4.93 o                         
  -7  15   4         13.09          9.77         3.99 o                         
  -6  15   4        196.65        202.69         8.16 o                         
  -5  15   4         94.07         98.91         4.45 o                         
  -4  15   4         29.22         23.37         3.43 o                         
  -3  15   4        105.29        114.82         4.15 o                         
  -2  15   4         80.93         86.42         3.76 o                         
  -1  15   4         85.33         73.18         3.74 o                         
   0  15   4         66.26         66.48         3.76 o                         
   1  15   4        298.20        280.87         5.79 o                         
   2  15   4         81.91         72.98         3.60 o                         
   3  15   4         13.42         14.54         3.20 o                         
   4  15   4          2.59          2.55         3.62 o                         
   5  15   4        335.94        332.70        12.90 o                         
   6  15   4         25.24         22.52         4.11 o                         
   7  15   4         67.64         81.10         5.35 o                         
  -8  16   4          3.49          3.66         4.99 o                         
  -7  16   4          0.89          2.00         4.29 o                         
  -6  16   4       1319.51       1377.00        18.00 o                         
  -5  16   4        373.74        340.39         6.13 o                         
  -4  16   4        157.58        172.70         5.19 o                         
  -3  16   4          9.78         13.91         3.17 o                         
  -2  16   4        300.93        281.81         5.47 o                         
  -1  16   4        369.71        346.56         6.24 o                         
   0  16   4        178.25        187.20         4.71 o                         
   1  16   4       3450.06       3310.93        19.99 o                         
   2  16   4         22.33         19.71         3.23 o                         
   3  16   4        650.33        660.18        12.14 o                         
   4  16   4          1.74          2.27         3.20 o                         
   5  16   4          0.75         -0.81         3.46 o                         
   6  16   4        711.08        732.41        17.36 o                         
   7  16   4          3.41          4.55         4.11 o                         
  -8  17   4          7.58          6.34         5.67 o                         
  -7  17   4         59.05         60.51         4.73 o                         
  -6  17   4        227.23        235.16         6.27 o                         
  -5  17   4         12.94         12.77         3.66 o                         
  -4  17   4         50.05         51.97         3.85 o                         
  -3  17   4        134.29        129.53         4.69 o                         
  -2  17   4         32.99         31.29         3.55 o                         
  -1  17   4          1.32          1.10         3.08 o                         
   0  17   4         52.08         54.31         3.55 o                         
   1  17   4         98.20         86.89         3.87 o                         
   2  17   4         97.62         95.36         4.32 o                         
   3  17   4        356.41        341.94         6.24 o                         
   4  17   4         98.69         98.74         4.37 o                         
   5  17   4         63.34         58.15         4.38 o                         
   6  17   4          2.09          4.16         4.03 o                         
   7  17   4         12.76         10.99         6.20 o                         
  -7  18   4          8.66         10.05         4.48 o                         
  -6  18   4         26.19         26.81         4.11 o                         
  -5  18   4        147.32        158.37         5.29 o                         
  -4  18   4         59.35         62.19         4.72 o                         
  -3  18   4         30.77         19.74         3.57 o                         
  -2  18   4        117.26        111.50         4.28 o                         
  -1  18   4         59.81         56.27         3.80 o                         
   0  18   4         21.70         17.08         3.56 o                         
   1  18   4         38.73         35.38         3.58 o                         
   2  18   4         39.96         44.01         3.80 o                         
   3  18   4          4.64          4.89         3.23 o                         
   4  18   4        257.97        260.62         6.29 o                         
   5  18   4         17.39         15.46         3.62 o                         
   6  18   4         94.05        104.38         4.86 o                         
  -7  19   4         14.46         22.49         4.54 o                         
  -6  19   4         52.04         57.27         4.93 o                         
  -5  19   4        188.29        203.79         6.45 o                         
  -4  19   4         21.29         29.49         3.65 o                         
  -3  19   4         81.57         71.59         4.05 o                         
  -2  19   4         13.64         12.53         3.54 o                         
  -1  19   4         13.89         12.64         3.27 o                         
   0  19   4          0.95          0.64         3.34 o                         
   1  19   4         93.31         81.78         5.14 o                         
   2  19   4         40.80         43.97         3.74 o                         
   3  19   4          8.03         10.18         3.55 o                         
   4  19   4        182.52        184.90         6.10 o                         
   5  19   4         31.06         32.02         4.33 o                         
  -6  20   4         23.15         19.83         4.48 o                         
  -5  20   4        142.24        141.70         5.26 o                         
  -4  20   4        156.30        141.68         5.32 o                         
  -3  20   4        148.06        143.98         5.06 o                         
  -2  20   4         45.67         48.44         3.95 o                         
  -1  20   4          3.63          0.97         3.38 o                         
   0  20   4        250.59        273.18         6.75 o                         
   1  20   4          0.78         -1.83         3.68 o                         
   2  20   4         64.28         70.80         4.16 o                         
   3  20   4         45.99         47.63         4.03 o                         
   4  20   4         15.60         12.13         3.92 o                         
   5  20   4          0.05         -0.16         4.61 o                         
  -5  21   4         32.87         30.40         4.33 o                         
  -4  21   4        153.85        157.44         5.20 o                         
  -3  21   4          4.77          5.12         3.60 o                         
  -2  21   4         48.85         58.94         4.24 o                         
  -1  21   4         90.67         99.54         4.38 o                         
   0  21   4        157.44        152.68         5.03 o                         
   1  21   4         76.45         89.40         4.40 o                         
   2  21   4         79.99         72.43         4.49 o                         
   3  21   4        115.31        135.33         4.88 o                         
   4  21   4         14.14         16.98         3.90 o                         
  -4  22   4          0.56          1.18         3.82 o                         
  -3  22   4         32.39         31.51         4.18 o                         
  -2  22   4         41.84         43.84         4.39 o                         
  -1  22   4        109.07        102.27         4.63 o                         
   0  22   4         75.78         89.17         4.48 o                         
   1  22   4         17.59         16.24         3.64 o                         
   2  22   4          2.80          3.96         3.97 o                         
   3  22   4         36.52         36.36         4.34 o                         
  -3  23   4        216.81        215.12         5.81 o                         
  -2  23   4         73.30         75.57         4.76 o                         
  -1  23   4          0.03          0.32         3.87 o                         
   0  23   4          4.12          5.82         3.76 o                         
   1  23   4         31.47         31.22         4.12 o                         
   2  23   4        183.73        199.80         5.48 o                         
 -10   1   5         35.36        107.61        14.92 o                         
  -9   1   5          5.71          7.22         9.14 o                         
  -8   1   5         35.32         69.29        14.92 o                         
  -7   1   5         12.69         12.03         8.18 o                         
  -6   1   5        127.97        116.97        11.18 o                         
  -5   1   5         82.23         72.78         4.53 o                         
  -4   1   5        402.90        400.82        11.35 o                         
  -3   1   5        814.93        801.29        10.45 o                         
  -2   1   5         99.67        107.54         3.74 o                         
  -1   1   5         81.25         72.22         4.10 o                         
   1   1   5        133.12        127.05        11.55 o                         
   2   1   5        308.77        302.79        28.02 o                         
   4   1   5        649.54        637.75        18.32 o                         
   5   1   5        285.06        271.72         6.60 o                         
   6   1   5         15.91         14.92         5.10 o                         
   7   1   5        298.82        282.49        15.69 o                         
   9   1   5        270.19        285.23        13.12 o                         
 -10   2   5         71.97        130.56        58.22 o                         
  -9   2   5         64.57         77.31         5.78 o                         
  -8   2   5         42.31        249.03        62.58 o                         
  -6   2   5        148.51        156.62        32.15 o                         
  -5   2   5        356.17        299.25         9.40 o                         
  -4   2   5       1596.65       1465.63        20.58 o                         
  -2   2   5         95.37        112.89         4.68 o                         
  -1   2   5        105.80        132.24         5.03 o                         
   0   2   5        690.11        719.24        15.42 o                         
   1   2   5        939.36        974.57        43.67 o                         
   2   2   5        155.29        357.41       118.87 o                         
   5   2   5         28.65        152.53        18.28 o                         
   6   2   5        361.93        366.31        10.17 o                         
   8   2   5        305.09        336.19        22.53 o                         
   9   2   5         52.21        130.44        46.95 o                         
 -10   3   5        425.23        653.21        15.53 o                         
  -9   3   5         35.29         75.02        11.03 o                         
  -8   3   5        457.26        451.47        14.06 o                         
  -7   3   5        632.81        649.69        22.06 o                         
  -6   3   5        141.00        135.63         9.07 o                         
  -5   3   5        447.73        434.22         9.55 o                         
  -4   3   5        295.34        286.98         8.67 o                         
  -3   3   5        559.31        559.65         9.13 o                         
  -2   3   5         77.80         78.44         3.60 o                         
  -1   3   5        910.06        887.36        19.64 o                         
   0   3   5         15.51         21.65         6.74 o                         
   1   3   5       1261.01       1306.35        66.43 o                         
   2   3   5        393.00        412.61        11.33 o                         
   3   3   5        561.29        550.96        11.59 o                         
   4   3   5       1418.22       1449.89        27.44 o                         
   5   3   5        209.30        210.82         5.78 o                         
   6   3   5         81.41         97.13        18.39 o                         
   7   3   5        591.97        715.10        36.93 o                         
   8   3   5        279.64        316.36        12.32 o                         
   9   3   5         46.76         51.59         8.67 o                         
 -10   4   5        311.11        473.96        13.26 o                         
  -9   4   5         56.39         63.49         6.81 o                         
  -7   4   5         92.80        140.51        30.32 o                         
  -6   4   5          2.29          8.18         6.26 o                         
  -5   4   5         28.64         25.83         3.20 o                         
  -4   4   5        247.25        236.17         5.88 o                         
  -3   4   5        788.66        799.60        10.35 o                         
  -2   4   5        101.60         95.49         3.64 o                         
  -1   4   5        606.95        593.09        11.71 o                         
   0   4   5         70.22         68.06         4.53 o                         
   1   4   5       1015.32       1071.39        21.51 o                         
   2   4   5         45.39         41.86         6.74 o                         
   3   4   5         89.93         83.11         5.34 o                         
   4   4   5        553.24        559.22        19.39 o                         
   5   4   5          4.94         13.56         5.67 o                         
   6   4   5        315.37        304.59         7.93 o                         
   7   4   5        621.73        703.43        36.90 o                         
   8   4   5        105.40        124.75        13.42 o                         
   9   4   5         10.91         10.73         5.31 o                         
 -10   5   5         38.96         77.71        26.71 o                         
  -9   5   5         41.97         38.13         6.34 o                         
  -8   5   5         72.57         83.03         8.96 o                         
  -7   5   5        357.40        381.69        49.58 o                         
  -6   5   5         73.00         71.25         4.36 o                         
  -5   5   5          0.03         -0.14         4.27 o                         
  -4   5   5        887.13        845.03        15.29 o                         
  -3   5   5        567.45        522.36         8.59 o                         
  -2   5   5          9.33         10.22         2.30 o                         
  -1   5   5        700.32        702.43        13.44 o                         
   0   5   5       1798.30       1817.67        18.73 o                         
   1   5   5        199.96        214.51         6.06 o                         
   2   5   5        124.10        138.20         4.85 o                         
   3   5   5        155.93        167.62         6.01 o                         
   4   5   5        500.13        471.31        10.03 o                         
   5   5   5        133.98        126.91         4.51 o                         
   6   5   5         15.41         42.64        11.58 o                         
   7   5   5        629.66        767.92        29.08 o                         
   8   5   5         51.29         56.49         4.59 o                         
   9   5   5          0.02          1.28         4.79 o                         
 -10   6   5         65.99         71.79         7.66 o                         
  -9   6   5         56.22         53.28         6.98 o                         
  -8   6   5        135.64        150.59        12.01 o                         
  -7   6   5        978.79       1043.72        36.17 o                         
  -6   6   5         89.19         85.76         3.93 o                         
  -5   6   5         30.79         28.08         2.89 o                         
  -4   6   5        118.48        108.74         3.90 o                         
  -3   6   5        183.88        187.14         4.72 o                         
  -2   6   5         27.52         20.29         2.78 o                         
  -1   6   5         65.41         61.01         2.88 o                         
   0   6   5       1371.98       1311.91        18.04 o                         
   1   6   5         17.33          8.39         2.13 o                         
   2   6   5        242.73        262.85         5.64 o                         
   3   6   5        861.26        853.82        11.75 o                         
   4   6   5        173.24        178.35         5.73 o                         
   5   6   5         23.40         26.20         4.88 o                         
   6   6   5          7.53          7.90         3.35 o                         
   7   6   5         94.78         99.02        10.12 o                         
   8   6   5          1.44          0.65         4.03 o                         
 -10   7   5          1.72          4.97         6.10 o                         
  -9   7   5         39.82         48.55         6.71 o                         
  -8   7   5          0.08         -1.92         8.66 o                         
  -7   7   5         37.48         36.95         5.29 o                         
  -6   7   5          5.76          8.01         4.07 o                         
  -5   7   5        152.92        168.60         4.62 o                         
  -4   7   5        254.56        235.65         5.55 o                         
  -3   7   5        539.21        525.90         8.31 o                         
  -2   7   5        305.57        298.10         5.92 o                         
  -1   7   5        213.42        192.65         4.80 o                         
   0   7   5        757.16        762.35        10.00 o                         
   1   7   5         14.44         14.27         2.24 o                         
   2   7   5         43.71         52.01         3.04 o                         
   3   7   5         13.93         14.42         3.01 o                         
   4   7   5        390.04        376.34         8.03 o                         
   5   7   5        255.91        267.88         6.66 o                         
   6   7   5          0.91         -0.94         4.12 o                         
   7   7   5        218.02        202.26         6.86 o                         
   8   7   5          0.92         -1.34         4.42 o                         
 -10   8   5          8.25         10.64         6.40 o                         
  -9   8   5         55.96         52.85         6.20 o                         
  -8   8   5          5.41          3.51         5.09 o                         
  -7   8   5         22.10         24.68         3.85 o                         
  -6   8   5          8.73         10.57         3.04 o                         
  -5   8   5         80.29         79.35         3.54 o                         
  -4   8   5         62.74         58.49         3.29 o                         
  -3   8   5         93.09         99.60         3.96 o                         
  -2   8   5        125.64        117.50         3.84 o                         
  -1   8   5         17.71         15.49         2.64 o                         
   0   8   5          1.34          1.19         5.07 o                         
   1   8   5          1.57          0.31         4.26 o                         
   2   8   5        240.70        235.77         5.29 o                         
   3   8   5          0.88         -0.79         3.73 o                         
   4   8   5          2.81          6.39         4.87 o                         
   5   8   5        190.05        184.56         5.82 o                         
   6   8   5         18.42         11.52         4.02 o                         
   7   8   5         48.59         35.31         4.21 o                         
   8   8   5         13.07         17.55         4.47 o                         
  -9   9   5          0.76         -1.21         6.43 o                         
  -8   9   5        138.36        134.86         7.43 o                         
  -7   9   5         11.42          9.96         4.27 o                         
  -6   9   5         39.57         40.07         3.54 o                         
  -5   9   5         13.08         10.31         3.07 o                         
  -4   9   5          9.15          6.25         2.99 o                         
  -3   9   5        560.88        552.23         8.04 o                         
  -2   9   5        124.17        124.78         3.95 o                         
  -1   9   5        119.07        120.05         3.91 o                         
   0   9   5        584.76        573.98         8.38 o                         
   1   9   5         66.07         74.21         3.40 o                         
   2   9   5         40.37         40.88         3.04 o                         
   3   9   5          5.69          6.19         2.52 o                         
   4   9   5        210.27        211.99         5.70 o                         
   5   9   5         43.43         39.12         3.91 o                         
   6   9   5         24.28         26.19         3.88 o                         
   7   9   5         38.04         45.87         4.42 o                         
   8   9   5         15.25         17.15         4.53 o                         
  -9  10   5         69.63         68.04         7.43 o                         
  -8  10   5         61.81         67.97         6.31 o                         
  -7  10   5         74.80         74.77         5.24 o                         
  -6  10   5        117.57        132.65         5.10 o                         
  -5  10   5        152.91        141.67         4.75 o                         
  -4  10   5        670.05        664.56        11.03 o                         
  -3  10   5       1401.54       1372.36        15.32 o                         
  -2  10   5         41.63         48.39         3.30 o                         
  -1  10   5          0.18          0.93         3.22 o                         
   0  10   5        679.44        664.39         9.17 o                         
   1  10   5        209.42        203.47         4.61 o                         
   2  10   5         96.52         98.37         3.80 o                         
   3  10   5        207.18        200.53         5.25 o                         
   4  10   5         96.04        100.00         4.04 o                         
   5  10   5         18.84         20.49         3.49 o                         
   6  10   5         34.91         37.14         3.96 o                         
   7  10   5         97.37         91.36         4.92 o                         
   8  10   5         31.78         29.28         5.36 o                         
  -9  11   5          0.53          3.67         5.97 o                         
  -8  11   5        122.13        109.31         7.64 o                         
  -7  11   5        232.76        250.66        10.86 o                         
  -6  11   5          4.77          8.49         3.45 o                         
  -5  11   5          2.05          4.30         3.12 o                         
  -4  11   5        271.43        263.50         5.47 o                         
  -3  11   5        595.49        560.58         8.99 o                         
  -2  11   5          3.90          8.68         2.74 o                         
  -1  11   5        131.53        120.07         3.89 o                         
   0  11   5        442.81        418.25         7.22 o                         
   1  11   5        162.78        160.66         4.25 o                         
   2  11   5        164.54        167.46         4.72 o                         
   3  11   5        186.09        183.05         4.65 o                         
   4  11   5        406.35        418.51         8.31 o                         
   5  11   5         43.68         36.44         3.95 o                         
   6  11   5         23.16         22.47         4.07 o                         
   7  11   5        332.55        326.26         8.98 o                         
   8  11   5        333.01        364.13         7.84 o                         
  -9  12   5         99.71        100.47         7.24 o                         
  -8  12   5          0.57         -5.21         5.62 o                         
  -7  12   5        416.53        425.20        13.03 o                         
  -6  12   5         37.28         37.26         3.80 o                         
  -5  12   5          4.82          4.52         3.53 o                         
  -4  12   5        102.61         97.82         4.02 o                         
  -3  12   5         41.89         42.88         3.28 o                         
  -2  12   5          4.99          4.69         2.79 o                         
  -1  12   5        134.74        134.30         4.22 o                         
   0  12   5        255.44        239.43         5.54 o                         
   1  12   5         69.70         72.83         3.50 o                         
   2  12   5         18.87         22.49         3.08 o                         
   3  12   5          8.82          9.61         3.26 o                         
   4  12   5       1189.28       1198.73        21.67 o                         
   5  12   5         30.53         30.06         4.04 o                         
   6  12   5         67.31         81.09         4.55 o                         
   7  12   5        108.41        110.40         5.24 o                         
  -8  13   5        110.71        128.80         8.11 o                         
  -7  13   5        627.86        650.18        14.98 o                         
  -6  13   5         27.93         32.46         4.23 o                         
  -5  13   5         36.84         32.10         3.58 o                         
  -4  13   5        212.74        208.18         5.41 o                         
  -3  13   5         33.99         36.27         3.30 o                         
  -2  13   5        116.21        113.53         4.01 o                         
  -1  13   5         63.88         65.68         3.66 o                         
   0  13   5        387.24        377.01         6.94 o                         
   1  13   5        711.39        696.56         8.76 o                         
   2  13   5        515.23        509.13         7.63 o                         
   3  13   5         31.54         29.79         3.25 o                         
   4  13   5        484.37        483.72         7.90 o                         
   5  13   5          4.34          1.62         3.55 o                         
   6  13   5         16.92         21.70         4.21 o                         
   7  13   5        150.04        165.64         6.63 o                         
  -8  14   5         48.88         41.26         6.55 o                         
  -7  14   5        529.24        527.52        21.03 o                         
  -6  14   5         71.80         79.27         4.68 o                         
  -5  14   5        161.50        174.75         4.82 o                         
  -4  14   5        134.75        139.77         4.88 o                         
  -3  14   5          2.48          1.58         2.98 o                         
  -2  14   5          1.86          2.17         2.88 o                         
  -1  14   5         16.77         17.95         2.96 o                         
   0  14   5          7.42          8.06         2.86 o                         
   1  14   5        273.91        270.28         6.31 o                         
   2  14   5       1395.38       1372.65        16.42 o                         
   3  14   5         20.87         18.55         3.21 o                         
   4  14   5        167.11        172.81         7.42 o                         
   5  14   5         67.55         64.89         4.20 o                         
   6  14   5          0.03          0.31         4.20 o                         
   7  14   5         25.74         27.14         4.71 o                         
  -8  15   5         40.25         41.18         6.97 o                         
  -7  15   5         50.06         49.85         4.77 o                         
  -6  15   5         34.00         34.67         4.32 o                         
  -5  15   5        179.88        188.88         7.86 o                         
  -4  15   5         30.01         30.71         3.38 o                         
  -3  15   5         44.04         46.56         3.68 o                         
  -2  15   5         23.08         28.43         3.37 o                         
  -1  15   5         61.71         62.17         3.64 o                         
   0  15   5        596.63        593.32        10.64 o                         
   1  15   5        323.25        307.44         7.18 o                         
   2  15   5         48.04         50.00         3.69 o                         
   3  15   5          7.07          7.13         3.29 o                         
   4  15   5        251.58        240.55         7.21 o                         
   5  15   5        171.78        169.08         5.84 o                         
   6  15   5         42.90         44.48         4.79 o                         
  -7  16   5        165.30        161.75         6.16 o                         
  -6  16   5         32.61         37.87         4.39 o                         
  -5  16   5        278.05        279.35         6.95 o                         
  -4  16   5         14.75         11.41         3.66 o                         
  -3  16   5         10.10          7.62         3.34 o                         
  -2  16   5          6.62          4.21         3.11 o                         
  -1  16   5        775.36        787.93        14.03 o                         
   0  16   5         85.24         90.96         4.23 o                         
   1  16   5         44.07         41.68         3.60 o                         
   2  16   5        193.52        194.54         5.94 o                         
   3  16   5         31.46         31.00         3.70 o                         
   4  16   5         23.17         26.12         3.86 o                         
   5  16   5         15.08         13.52         3.96 o                         
   6  16   5          8.86         10.97         4.08 o                         
  -7  17   5          3.17          3.30         5.17 o                         
  -6  17   5        161.62        152.12         5.37 o                         
  -5  17   5        312.89        327.73         8.33 o                         
  -4  17   5         19.04         22.53         3.76 o                         
  -3  17   5          3.08          1.98         3.65 o                         
  -2  17   5          4.87          5.94         3.19 o                         
  -1  17   5         12.16         13.74         3.61 o                         
   0  17   5         50.24         51.55         3.62 o                         
   1  17   5        172.60        168.75         7.18 o                         
   2  17   5         19.98         19.83         3.47 o                         
   3  17   5         11.91         13.70         3.52 o                         
   4  17   5        156.61        153.30         5.51 o                         
   5  17   5         44.01         46.13         4.52 o                         
  -6  18   5          1.25          1.73         3.99 o                         
  -5  18   5         73.07         69.58         4.77 o                         
  -4  18   5         35.90         39.93         4.10 o                         
  -3  18   5          8.47         10.90         3.65 o                         
  -2  18   5          2.73          3.61         3.57 o                         
  -1  18   5        209.38        216.02         6.14 o                         
   0  18   5         53.55         51.29         3.70 o                         
   1  18   5         51.47         48.55         3.94 o                         
   2  18   5         11.19         14.52         3.45 o                         
   3  18   5         74.19         61.14         4.04 o                         
   4  18   5          8.51         11.12         4.12 o                         
   5  18   5        146.68        152.23         5.45 o                         
  -6  19   5          5.16          3.75         4.51 o                         
  -5  19   5         78.76         81.15         5.34 o                         
  -4  19   5        481.43        474.57        10.51 o                         
  -3  19   5          0.39         -0.09         4.19 o                         
  -2  19   5        642.80        644.76        11.54 o                         
  -1  19   5         93.19         81.42         4.34 o                         
   0  19   5        217.62        205.85         5.70 o                         
   1  19   5         50.05         56.14         4.09 o                         
   2  19   5         16.89         18.86         3.68 o                         
   3  19   5          4.81          8.45         3.84 o                         
   4  19   5         33.96         31.02         4.21 o                         
  -5  20   5         80.17         76.71         4.76 o                         
  -4  20   5          3.07          1.32         3.79 o                         
  -3  20   5          4.49          1.06         3.82 o                         
  -2  20   5        105.92        110.18         4.95 o                         
  -1  20   5          5.34          4.80         3.63 o                         
   0  20   5          0.30          1.41         3.95 o                         
   1  20   5          0.67          1.63         3.57 o                         
   2  20   5         83.74         87.31         5.25 o                         
   3  20   5        151.31        148.37         5.39 o                         
  -4  21   5        128.02        130.26         4.97 o                         
  -3  21   5         92.78         93.29         4.82 o                         
  -2  21   5          9.85          9.36         4.00 o                         
  -1  21   5        238.81        209.71         5.89 o                         
   0  21   5         79.73         83.34         5.11 o                         
   1  21   5          1.15          2.16         3.83 o                         
   2  21   5         17.67         16.88         3.91 o                         
  -2  22   5          8.53          8.75         4.15 o                         
  -1  22   5          5.07          3.30         4.04 o                         
   0  22   5        125.99        130.06         5.00 o                         
   1  22   5         48.90         58.00         4.34 o                         
  -9   0   6          0.34        354.87       134.25 o                         
  -6   0   6        338.70        319.33        20.05 o                         
  -3   0   6       6881.71       6819.24        46.25 o                         
  -2   0   6        213.95        181.08         6.78 o                         
   0   0   6        461.31        483.21        18.78 o                         
   1   0   6        253.52        266.75        11.99 o                         
   2   0   6        735.49        723.24        35.87 o                         
   3   0   6        804.94        901.96        36.12 o                         
   4   0   6          3.30         19.73        11.55 o                         
   5   0   6         13.14         35.61        12.51 o                         
   6   0   6        171.53        128.58        16.78 o                         
   7   0   6         98.89        344.14        23.12 o                         
   8   0   6         34.40        216.74        21.65 o                         
  -9   1   6        427.47        444.84        21.75 o                         
  -8   1   6         59.31        211.17        29.05 o                         
  -7   1   6          1.05         36.58        14.51 o                         
  -6   1   6        238.97        194.95        15.57 o                         
  -5   1   6        554.08        516.87        10.18 o                         
  -4   1   6       2589.30       2606.56        30.54 o                         
  -3   1   6        878.15        887.10        20.40 o                         
  -2   1   6         21.76         19.38         2.58 o                         
  -1   1   6       1749.45       1765.70        24.75 o                         
   0   1   6         32.11        177.72       141.95 o                         
   1   1   6         12.33         53.79        36.81 o                         
   2   1   6        322.92        371.57        46.62 o                         
   5   1   6        101.60        204.51        19.25 o                         
   6   1   6          0.88        167.58        38.37 o                         
   7   1   6        310.96        316.54        20.73 o                         
   8   1   6        238.20        240.52        12.89 o                         
  -9   2   6         50.86        233.99       106.10 o                         
  -8   2   6        252.14        312.05        14.74 o                         
  -7   2   6         89.94         96.02         6.74 o                         
  -6   2   6        137.44        145.32         8.52 o                         
  -5   2   6        331.55        333.11        10.83 o                         
  -2   2   6         10.08          7.54         3.06 o                         
   1   2   6         91.79        147.33        29.24 o                         
   2   2   6        188.51        227.08        43.35 o                         
   3   2   6        354.20        278.13        29.43 o                         
   4   2   6        568.44        588.74        12.65 o                         
   5   2   6        502.63        530.27        26.54 o                         
   6   2   6        231.66        239.98        21.83 o                         
   7   2   6          0.20        101.01        52.06 o                         
   8   2   6         46.18        136.40        44.97 o                         
  -8   3   6         98.69        113.76        12.86 o                         
  -7   3   6         48.93         46.88         6.12 o                         
  -6   3   6         26.40         19.05         5.07 o                         
  -5   3   6        197.68        183.03         6.60 o                         
  -4   3   6         46.29         43.56         3.18 o                         
  -3   3   6         24.27         20.33         3.58 o                         
  -2   3   6         70.36         72.50         3.30 o                         
  -1   3   6        311.10        295.06         7.69 o                         
   0   3   6        293.52        319.25         9.67 o                         
   1   3   6        223.40        232.57         9.33 o                         
   2   3   6        132.36        106.84        11.56 o                         
   3   3   6        650.55        649.60        20.22 o                         
   5   3   6         11.42        147.72        18.18 o                         
   6   3   6         38.92        122.96        55.07 o                         
   8   3   6          1.00          1.92        13.95 o                         
  -9   4   6         36.49         39.41         7.53 o                         
  -8   4   6         63.99         55.39         9.26 o                         
  -6   4   6        106.66        117.89         5.01 o                         
  -5   4   6         10.78         15.62         3.83 o                         
  -4   4   6          0.92          1.66         3.34 o                         
  -3   4   6        354.02        350.96         7.47 o                         
  -2   4   6         52.93         50.61         3.23 o                         
   0   4   6         49.34         44.27         9.14 o                         
   2   4   6        172.31        175.99         9.47 o                         
   3   4   6        140.66        192.66        34.33 o                         
   4   4   6         10.95         10.59        10.59 o                         
   5   4   6        216.50        218.14         7.17 o                         
   6   4   6          4.01          4.81        10.59 o                         
   7   4   6          0.37         26.03        17.08 o                         
   8   4   6          8.94         17.96        18.41 o                         
  -9   5   6        159.12        166.97         9.57 o                         
  -8   5   6         21.12         17.33         7.01 o                         
  -7   5   6        101.80        111.72         9.33 o                         
  -6   5   6          7.51          9.28         5.52 o                         
  -5   5   6         45.03         47.72         3.32 o                         
  -4   5   6          0.14          2.33         3.47 o                         
  -3   5   6        254.12        257.90         6.24 o                         
  -2   5   6         32.93         30.99         3.28 o                         
  -1   5   6         36.97         33.27         3.16 o                         
   0   5   6          3.89          0.48         7.70 o                         
   1   5   6        635.82        667.35        15.05 o                         
   2   5   6        177.81        188.18         9.13 o                         
   4   5   6          0.52        -45.21        45.21 o                         
   5   5   6         37.31         44.62         6.33 o                         
   6   5   6         26.32         66.41        17.35 o                         
   7   5   6          0.06         -0.54         5.68 o                         
   8   5   6        117.23        119.29         7.89 o                         
  -9   6   6        106.28         99.88        13.96 o                         
  -8   6   6         18.58         20.56         5.63 o                         
  -6   6   6         33.20         29.52         3.82 o                         
  -5   6   6        131.51        127.90         4.50 o                         
  -4   6   6         67.09         70.40         3.88 o                         
  -3   6   6         53.18         58.21         3.25 o                         
  -2   6   6        490.19        476.71        10.05 o                         
  -1   6   6        238.90        253.63         6.48 o                         
   0   6   6         77.44         88.21         3.86 o                         
   1   6   6        110.45        117.37         7.20 o                         
   3   6   6        236.97        242.42         7.57 o                         
   4   6   6        419.78        414.56         9.52 o                         
   5   6   6        139.70        141.28         4.87 o                         
   6   6   6        172.16        182.65         8.62 o                         
   7   6   6          4.20         15.20         8.10 o                         
  -9   7   6        153.36        155.17         9.39 o                         
  -8   7   6          2.31          0.00         9.14 o                         
  -7   7   6        106.81        119.00         7.27 o                         
  -6   7   6        708.95        706.11        10.70 o                         
  -5   7   6         12.37         13.85         3.09 o                         
  -4   7   6        238.21        237.38         5.77 o                         
  -3   7   6         12.41         12.96         2.95 o                         
  -2   7   6        152.78        137.53         4.48 o                         
  -1   7   6       1393.81       1318.73        31.74 o                         
   0   7   6         24.02         24.88         2.90 o                         
   1   7   6        225.26        219.16         5.46 o                         
   2   7   6       1025.82       1050.36        13.80 o                         
   3   7   6         37.91         41.69         4.33 o                         
   4   7   6          4.03          5.29         7.22 o                         
   5   7   6          4.09          8.18         7.22 o                         
   6   7   6         42.32         90.93        14.92 o                         
   7   7   6        124.74        135.78        10.28 o                         
  -9   8   6         21.31         32.24        14.44 o                         
  -8   8   6         92.82        102.31         6.95 o                         
  -7   8   6         15.24          8.50         5.28 o                         
  -6   8   6        194.77        214.43         5.97 o                         
  -5   8   6        376.87        399.32         9.42 o                         
  -4   8   6         10.71         10.94         3.17 o                         
  -3   8   6        181.05        171.41         5.00 o                         
  -2   8   6        188.65        178.65         5.25 o                         
  -1   8   6        119.40        125.15         4.25 o                         
   0   8   6        212.39        206.89         5.01 o                         
   1   8   6          1.55          0.22         4.26 o                         
   2   8   6        368.16        380.48         7.42 o                         
   3   8   6        744.95        738.91        15.24 o                         
   4   8   6         25.05         23.43         3.34 o                         
   5   8   6        116.88        115.35         4.74 o                         
   6   8   6        586.17        570.27        18.78 o                         
   7   8   6        169.39        165.95        12.16 o                         
  -9   9   6        170.46        187.46         8.41 o                         
  -8   9   6         10.48         10.10         6.31 o                         
  -7   9   6          6.83          6.38         5.69 o                         
  -6   9   6        183.64        175.75         7.46 o                         
  -5   9   6          7.17          5.22         3.40 o                         
  -4   9   6        714.25        723.34        15.65 o                         
  -3   9   6         73.67         70.09         3.68 o                         
  -2   9   6        277.24        267.73         6.40 o                         
  -1   9   6       1179.38       1167.19        15.17 o                         
   0   9   6         46.49         48.63         3.22 o                         
   1   9   6        177.76        178.48         4.75 o                         
   2   9   6        502.40        504.41         8.14 o                         
   3   9   6          1.10         12.23         6.08 o                         
   4   9   6          0.01         -0.44         4.31 o                         
   5   9   6         51.20         53.56         4.42 o                         
   6   9   6         59.70         73.70         9.69 o                         
   7   9   6         91.75         97.29         7.89 o                         
  -8  10   6        199.20        217.03         9.72 o                         
  -7  10   6         13.94         15.89         5.57 o                         
  -6  10   6         95.60         94.04         5.78 o                         
  -5  10   6         40.57         43.14         3.81 o                         
  -4  10   6          0.15          0.70         3.77 o                         
  -3  10   6        276.96        258.30         6.77 o                         
  -2  10   6         35.74         36.86         3.48 o                         
  -1  10   6         20.17         19.51         2.89 o                         
   0  10   6         46.04         48.58         3.65 o                         
   1  10   6        283.67        299.17         6.08 o                         
   2  10   6         93.07         92.25         4.12 o                         
   3  10   6         66.22         70.36         4.00 o                         
   4  10   6         14.85         12.78         3.88 o                         
   5  10   6        115.04        106.09         5.40 o                         
   6  10   6        267.81        271.41        10.97 o                         
   7  10   6         10.74         11.39         6.83 o                         
  -8  11   6         32.37         36.02         6.53 o                         
  -7  11   6         29.84         19.75         6.38 o                         
  -6  11   6          4.22          2.34         4.74 o                         
  -5  11   6         15.42         18.51         3.52 o                         
  -4  11   6        195.98        190.73         6.03 o                         
  -3  11   6         26.24         32.32         3.31 o                         
  -2  11   6        198.95        193.66         5.29 o                         
  -1  11   6         18.25         14.84         3.05 o                         
   0  11   6         59.73         61.61         3.46 o                         
   1  11   6         11.87         16.21         3.39 o                         
   2  11   6          1.62          3.40         3.63 o                         
   3  11   6         64.02         66.73         4.10 o                         
   4  11   6          0.27          2.51         4.62 o                         
   5  11   6        147.34        143.99         5.91 o                         
   6  11   6          0.36          2.01         5.77 o                         
  -8  12   6          1.52          0.41         5.97 o                         
  -7  12   6         12.52         13.44         5.90 o                         
  -6  12   6        318.50        325.19         8.02 o                         
  -5  12   6          2.90          3.38         3.84 o                         
  -4  12   6         97.14        107.87         4.60 o                         
  -3  12   6         11.28         11.77         3.30 o                         
  -2  12   6          6.50          5.58         2.98 o                         
  -1  12   6         62.03         66.38         3.79 o                         
   0  12   6        316.38        299.95         7.04 o                         
   1  12   6        197.79        203.18         5.93 o                         
   2  12   6         46.94         46.49         3.94 o                         
   3  12   6          7.57          8.89         3.92 o                         
   4  12   6         50.15         60.33         4.18 o                         
   5  12   6        119.48        117.99         5.69 o                         
   6  12   6         70.98         62.56         7.28 o                         
  -7  13   6          1.36          1.70         6.49 o                         
  -6  13   6         65.30         57.97         4.56 o                         
  -5  13   6         18.41         21.52         3.86 o                         
  -4  13   6        128.69        122.74        10.77 o                         
  -3  13   6         93.63         94.73         6.54 o                         
  -2  13   6         11.49         15.84         3.14 o                         
  -1  13   6         40.34         43.51         3.57 o                         
   0  13   6        147.98        132.20         4.72 o                         
   1  13   6         10.98         10.59         3.15 o                         
   2  13   6          1.24          1.20         3.69 o                         
   3  13   6         10.56         11.28         3.60 o                         
   4  13   6         32.17         32.66         4.20 o                         
   5  13   6        173.63        176.53         6.50 o                         
   6  13   6          0.12          1.21         5.86 o                         
  -7  14   6          3.62          1.84         6.10 o                         
  -6  14   6          1.35          2.24         4.21 o                         
  -5  14   6          5.59          6.40         3.80 o                         
  -4  14   6         42.50         44.90         3.95 o                         
  -3  14   6         21.59         18.35         3.34 o                         
  -2  14   6        309.90        297.25         6.10 o                         
  -1  14   6        175.37        170.96         4.93 o                         
   0  14   6          0.37          0.15         3.56 o                         
   1  14   6        575.92        573.26        19.73 o                         
   2  14   6        118.97        111.12         4.29 o                         
   3  14   6         90.89         97.34         4.80 o                         
   4  14   6         89.49         97.96         4.53 o                         
   5  14   6          0.16          3.20         4.77 o                         
  -7  15   6        117.49         92.37        12.71 o                         
  -6  15   6        321.94        329.34         8.60 o                         
  -5  15   6         68.77         68.89         5.11 o                         
  -4  15   6         39.83         46.27         3.97 o                         
  -3  15   6         36.84         36.39         3.94 o                         
  -2  15   6         45.60         48.47         4.11 o                         
  -1  15   6        746.29        754.67        11.08 o                         
   0  15   6        232.56        226.88         9.40 o                         
   1  15   6         21.79         19.50         3.56 o                         
   2  15   6        180.35        174.53         5.72 o                         
   3  15   6          3.05          2.07         3.68 o                         
   4  15   6         90.54         99.31         5.01 o                         
   5  15   6         81.80         93.60         5.31 o                         
  -6  16   6        459.21        448.67        10.37 o                         
  -5  16   6        227.64        224.90         6.19 o                         
  -4  16   6        103.74        103.28         4.79 o                         
  -3  16   6         32.99         30.91         3.73 o                         
  -2  16   6        152.62        156.42         5.41 o                         
  -1  16   6         11.08         10.82         3.72 o                         
   0  16   6        302.49        276.86         6.69 o                         
   1  16   6         46.19         47.41         3.86 o                         
   2  16   6         74.77         79.35         4.31 o                         
   3  16   6        159.49        163.78         5.70 o                         
   4  16   6          3.67          1.68         3.90 o                         
  -5  17   6          0.49          0.90         4.09 o                         
  -4  17   6        122.08        110.53         4.83 o                         
  -3  17   6         11.33         11.44         3.88 o                         
  -2  17   6          0.22          0.47         3.54 o                         
  -1  17   6        384.36        382.00         9.25 o                         
   0  17   6         85.90         85.08         4.24 o                         
   1  17   6         28.47         24.19         3.96 o                         
   2  17   6        410.06        382.63         9.04 o                         
   3  17   6          3.75          6.38         4.21 o                         
   4  17   6         56.58         61.13         4.72 o                         
  -5  18   6         29.81         29.72         4.25 o                         
  -4  18   6          4.97          1.93         4.24 o                         
  -3  18   6         18.25         15.50         3.98 o                         
  -2  18   6         12.75         10.47         3.98 o                         
  -1  18   6         21.79         23.51         3.83 o                         
   0  18   6         55.85         60.36         4.11 o                         
   1  18   6         12.14         10.76         3.84 o                         
   2  18   6          1.47          4.42         4.08 o                         
   3  18   6          5.68          4.68         4.16 o                         
  -4  19   6         29.24         27.73         4.45 o                         
  -3  19   6          6.63          8.76         4.19 o                         
  -2  19   6        114.14        115.96         4.80 o                         
  -1  19   6          0.01         -0.52         3.88 o                         
   0  19   6        151.47        146.69         5.43 o                         
   1  19   6         42.52         41.76         4.21 o                         
   2  19   6         71.67         69.01         4.68 o                         
  -2  20   6         45.12         47.74         4.49 o                         
  -1  20   6         51.61         48.67         4.16 o                         
   0  20   6         17.06         13.78         4.10 o                         
   1  20   6         67.53         75.87         6.95 o                         
  -8   1   7         14.46         89.44        15.80 o                         
  -6   1   7         74.06        135.23        47.40 o                         
  -5   1   7          3.84          2.40         3.61 o                         
  -4   1   7        136.64        122.10         5.93 o                         
  -3   1   7         32.84         32.55         6.92 o                         
  -2   1   7         11.32          6.74         9.62 o                         
   0   1   7          9.12        281.97        38.01 o                         
   1   1   7        355.65        364.79        13.15 o                         
   2   1   7         20.34        321.32        34.86 o                         
   3   1   7         12.39        428.85        86.37 o                         
   4   1   7        230.12        271.46        33.55 o                         
   5   1   7         30.86        342.93        67.37 o                         
   6   1   7         23.01         63.80        27.57 o                         
  -8   2   7         90.57        143.48        23.36 o                         
  -7   2   7          7.79         49.77         7.36 o                         
  -6   2   7        173.24        136.46        24.42 o                         
  -4   2   7         66.21         76.99        13.95 o                         
  -3   2   7        668.53        635.66        11.39 o                         
  -2   2   7        184.94        153.98         5.67 o                         
  -1   2   7        208.55        211.27         7.60 o                         
   0   2   7        681.87        672.13        17.19 o                         
   1   2   7         20.98        249.53        20.77 o                         
   2   2   7        362.51        430.30        25.36 o                         
   3   2   7        505.49        547.58        16.41 o                         
   4   2   7        342.53        348.70        20.98 o                         
   5   2   7        420.75        446.45        14.71 o                         
   6   2   7        106.35        114.52        12.50 o                         
  -8   3   7        205.62        203.19        11.18 o                         
  -7   3   7        100.24        121.01         6.50 o                         
  -5   3   7        144.26        153.84         4.60 o                         
  -4   3   7        286.40        265.52         6.86 o                         
  -3   3   7         33.32         27.62         4.24 o                         
  -2   3   7         45.36         49.94         4.63 o                         
   1   3   7        239.90        241.45        12.84 o                         
   2   3   7         99.19        133.82        32.56 o                         
   3   3   7          2.85        196.04        48.60 o                         
   4   3   7         10.07        137.91        21.55 o                         
   5   3   7         50.50        213.34        31.95 o                         
   6   3   7         67.05         77.36        16.76 o                         
  -8   4   7         41.54         53.41        19.25 o                         
  -7   4   7          1.36          3.37        10.10 o                         
  -6   4   7        443.27        457.81        17.75 o                         
  -5   4   7          1.36          2.04         4.36 o                         
  -4   4   7          5.52          4.41         4.68 o                         
  -3   4   7        302.53        313.85         7.56 o                         
  -2   4   7         88.48         85.55         5.25 o                         
  -1   4   7         11.00         13.46         4.82 o                         
   0   4   7       1205.30       1242.81        26.86 o                         
   1   4   7          0.52         70.73        18.77 o                         
   2   4   7        171.62        184.42        15.07 o                         
   3   4   7        394.82        407.35        14.50 o                         
   4   4   7          8.82        227.59        30.31 o                         
   5   4   7        237.38        252.41        19.52 o                         
   6   4   7         11.73         24.45         6.15 o                         
  -8   5   7         15.82         17.13         5.62 o                         
  -7   5   7        139.61        146.08         8.33 o                         
  -6   5   7         46.89         39.96         7.83 o                         
  -5   5   7         29.94         30.81         3.92 o                         
  -4   5   7        139.31        138.02         5.28 o                         
  -3   5   7          0.15          1.51         4.90 o                         
  -2   5   7        198.36        199.88         6.24 o                         
   0   5   7         79.80        162.17        19.25 o                         
   1   5   7        399.28        394.31        12.38 o                         
   2   5   7         96.43        112.24         9.10 o                         
   3   5   7         66.68         61.40         9.14 o                         
   4   5   7        707.00        715.07        21.65 o                         
   5   5   7         48.10        148.36        41.16 o                         
   6   5   7         20.04         22.02         6.55 o                         
  -8   6   7         19.69         19.69         7.12 o                         
  -7   6   7         33.49         28.87        12.99 o                         
  -6   6   7         58.44         59.84         5.09 o                         
  -5   6   7         14.00         19.03         3.82 o                         
  -4   6   7         27.85         33.66         3.64 o                         
  -3   6   7        368.27        356.56         8.97 o                         
  -2   6   7        238.33        235.76         6.60 o                         
  -1   6   7        115.59        111.04         5.13 o                         
   2   6   7        167.33        161.32         7.72 o                         
   3   6   7          0.58          8.21         8.33 o                         
   4   6   7         11.67         96.57        11.18 o                         
   5   6   7        396.27        399.77        14.65 o                         
   6   6   7         17.92         18.32         6.03 o                         
  -8   7   7         69.94         65.77         7.33 o                         
  -7   7   7        150.62        151.44         8.91 o                         
  -6   7   7         34.95         31.93         4.88 o                         
  -5   7   7         42.70         40.28         4.07 o                         
  -4   7   7         52.48         52.54         3.95 o                         
  -3   7   7          0.03         -0.27         3.77 o                         
  -2   7   7        108.79        106.77         4.78 o                         
  -1   7   7          2.62          3.61         6.46 o                         
   0   7   7        434.91        441.76        13.76 o                         
   1   7   7        159.80        174.65         8.77 o                         
   2   7   7         40.21         39.34         6.27 o                         
   3   7   7        127.32        136.06         9.97 o                         
   4   7   7         10.85          4.83         5.44 o                         
   5   7   7         20.89         50.59         7.88 o                         
   6   7   7          1.67          5.70         6.44 o                         
  -8   8   7          3.04          4.50         6.26 o                         
  -7   8   7          0.28          0.54         5.64 o                         
  -6   8   7          0.39          3.16         5.46 o                         
  -5   8   7          8.80          7.05         3.54 o                         
  -4   8   7         22.80         22.78         3.70 o                         
  -3   8   7         24.76         20.54         3.20 o                         
  -2   8   7          9.38         11.27         3.29 o                         
  -1   8   7         43.10         46.01         3.92 o                         
   0   8   7          2.96          0.18         5.46 o                         
   1   8   7          3.01          0.96        10.10 o                         
   2   8   7          5.50          7.22         5.10 o                         
   3   8   7          1.85         -1.10         6.34 o                         
   4   8   7          3.45          1.92        12.03 o                         
   5   8   7         15.50          7.66         6.82 o                         
   6   8   7          8.14         12.12         6.09 o                         
  -7   9   7         28.55         28.36         6.20 o                         
  -6   9   7         24.85         23.63         5.16 o                         
  -5   9   7        154.69        161.60         5.86 o                         
  -4   9   7        575.07        539.08        18.81 o                         
  -3   9   7         26.18         23.55         3.96 o                         
  -2   9   7          8.14          6.84         3.38 o                         
  -1   9   7          4.36          7.27         3.89 o                         
   0   9   7         40.91         37.64         3.76 o                         
   1   9   7        421.50        412.04        11.01 o                         
   2   9   7          4.66          6.89         6.23 o                         
   3   9   7         14.55          9.23         5.71 o                         
   4   9   7         85.62         88.01         6.85 o                         
   5   9   7          9.73         17.83         9.65 o                         
  -7  10   7         19.47         21.53         7.39 o                         
  -6  10   7          0.44          5.24         6.13 o                         
  -5  10   7         10.26         10.90         3.91 o                         
  -4  10   7          1.46          1.83         3.58 o                         
  -3  10   7         46.91         49.21         4.45 o                         
  -2  10   7         55.18         45.90         4.44 o                         
  -1  10   7         36.56         39.89         3.70 o                         
   0  10   7         90.93         91.11         5.70 o                         
   1  10   7         11.18         13.56         4.52 o                         
   2  10   7        261.85        277.33        10.69 o                         
   3  10   7         29.91         35.38         6.29 o                         
   4  10   7         29.54         28.19         5.94 o                         
   5  10   7        170.95        166.83         8.38 o                         
  -7  11   7         86.30        100.61         7.49 o                         
  -6  11   7          5.09          3.35         4.55 o                         
  -5  11   7        122.90        129.24         5.20 o                         
  -4  11   7        235.84        209.16         6.81 o                         
  -3  11   7          2.76          3.12         3.59 o                         
  -2  11   7        133.90        143.30         6.62 o                         
  -1  11   7         43.59         39.58         3.92 o                         
   0  11   7          1.97          0.23         3.91 o                         
   1  11   7        380.10        362.28         8.85 o                         
   2  11   7         81.95         83.30         7.14 o                         
   3  11   7         10.34         14.09         5.86 o                         
   4  11   7        138.66        142.70         7.79 o                         
   5  11   7         43.11         47.46         6.50 o                         
  -6  12   7        215.48        221.81         8.19 o                         
  -5  12   7          4.46          3.86         4.12 o                         
  -4  12   7          7.30          5.35         3.97 o                         
  -3  12   7        231.05        227.54         6.67 o                         
  -2  12   7         27.88         23.96         4.37 o                         
  -1  12   7         19.46         20.47         3.77 o                         
   0  12   7        509.88        488.65        11.07 o                         
   1  12   7         12.72         14.55         3.44 o                         
   2  12   7         13.91         10.92         5.81 o                         
   3  12   7        455.69        441.55        15.72 o                         
   4  12   7         58.44         52.17         6.41 o                         
  -6  13   7         20.30         28.59         5.33 o                         
  -5  13   7          7.83          6.58         4.76 o                         
  -4  13   7          9.52         11.42         3.99 o                         
  -3  13   7          5.65          3.76         4.04 o                         
  -2  13   7        112.50        117.55         4.48 o                         
  -1  13   7          3.48          0.68         3.92 o                         
   0  13   7         17.59         15.65         3.72 o                         
   1  13   7         87.16         75.17         4.41 o                         
   2  13   7        234.16        246.79        10.32 o                         
   3  13   7         53.80         52.32         6.63 o                         
   4  13   7        162.56        159.78         7.73 o                         
  -5  14   7         46.14         40.58         4.56 o                         
  -4  14   7        147.75        146.71         6.26 o                         
  -3  14   7        264.47        259.22         7.95 o                         
  -2  14   7        156.55        162.49         5.69 o                         
  -1  14   7         55.83         51.41         4.24 o                         
   0  14   7        969.77        939.41        19.17 o                         
   1  14   7          0.08          1.17         4.40 o                         
   2  14   7         89.79         82.54         7.27 o                         
   3  14   7         74.22         58.57         6.79 o                         
  -5  15   7         17.91         22.16         5.50 o                         
  -4  15   7         43.69         39.41         4.66 o                         
  -3  15   7         14.91         10.34         4.12 o                         
  -2  15   7         22.33         19.18         4.03 o                         
  -1  15   7        104.07        103.41         7.33 o                         
   0  15   7        269.82        271.55         7.35 o                         
   1  15   7        121.03        102.85         4.98 o                         
   2  15   7         83.28         82.78         6.94 o                         
   3  15   7         21.56         16.11         6.24 o                         
  -4  16   7          8.82          8.25         4.83 o                         
  -3  16   7         45.17         34.67         4.07 o                         
  -2  16   7        133.83        125.26         8.50 o                         
  -1  16   7        115.29         93.10         7.21 o                         
   0  16   7          2.23          4.53         4.01 o                         
   1  16   7          1.77          3.97         5.25 o                         
   2  16   7          3.89          3.59         5.58 o                         
  -3  17   7         92.79         85.79         7.38 o                         
  -2  17   7        210.16        206.20         6.05 o                         
  -1  17   7         15.86         14.03         4.26 o                         
   0  17   7         46.77         48.60         4.40 o                         
   1  17   7          8.66          7.38         4.04 o                         
  -7   0   8         22.15         53.13         8.90 o                         
  -6   0   8        582.03        518.57        23.49 o                         
  -5   0   8       1522.35       1138.19        43.60 o                         
  -4   0   8        198.17        137.45        12.95 o                         
  -3   0   8        312.38        314.43        16.72 o                         
  -2   0   8          2.44         94.79        24.54 o                         
  -1   0   8        334.06        447.63        49.57 o                         
   0   0   8        406.14        482.21        83.51 o                         
   1   0   8         26.00         20.77         7.80 o                         
   2   0   8        844.04        878.60        44.30 o                         
   3   0   8         53.02        142.06        82.76 o                         
   4   0   8        117.50        125.74        16.84 o                         
   5   0   8         46.12         55.40        13.23 o                         
  -7   1   8         17.66         30.16         7.36 o                         
  -5   1   8       1080.57        872.71        26.24 o                         
  -4   1   8        262.58        172.96         9.15 o                         
  -3   1   8         45.71        193.00        53.30 o                         
  -2   1   8        108.66        111.37         9.76 o                         
  -1   1   8        185.84        301.80       142.45 o                         
   0   1   8        184.02        205.82        25.67 o                         
   1   1   8          6.48         18.37         5.73 o                         
   3   1   8        332.94        326.97        32.72 o                         
   4   1   8         17.89        101.99        16.04 o                         
   5   1   8         24.54         26.49         9.03 o                         
  -7   2   8          0.62         -0.96         7.49 o                         
  -4   2   8        182.91        153.30         8.31 o                         
  -3   2   8         51.91         58.71        12.03 o                         
  -2   2   8        192.18        190.90        16.70 o                         
  -1   2   8        126.14        125.01        11.14 o                         
   0   2   8         57.90        118.14        17.25 o                         
   1   2   8         14.97         14.69         6.08 o                         
   2   2   8         13.94         32.24        16.84 o                         
   3   2   8         31.14        235.47        28.40 o                         
   4   2   8         47.52         40.40         7.27 o                         
   5   2   8         11.32         20.97         6.89 o                         
  -7   3   8          0.17          2.28         5.66 o                         
  -6   3   8         42.98         36.78         6.59 o                         
  -5   3   8         17.98         16.10         8.54 o                         
  -4   3   8        118.14        106.28         5.33 o                         
  -3   3   8          0.00          2.58         8.42 o                         
  -2   3   8          0.43         15.57        25.50 o                         
  -1   3   8         40.00        114.06        30.39 o                         
   0   3   8          2.25         69.88        32.24 o                         
   2   3   8        192.66        222.08        16.11 o                         
   3   3   8        561.57        550.81        19.07 o                         
   4   3   8          5.14          2.79         6.91 o                         
  -6   4   8          8.78          3.35         7.13 o                         
  -5   4   8         76.09         72.60         4.42 o                         
  -4   4   8          1.81         -0.74         8.33 o                         
  -2   4   8          3.62          9.11         7.86 o                         
  -1   4   8        159.92        157.34         7.92 o                         
   0   4   8        202.74        199.12         9.04 o                         
   1   4   8          0.14        116.64        38.96 o                         
   2   4   8        102.95        186.96        27.64 o                         
   3   4   8          6.78        203.93        16.67 o                         
   4   4   8         11.55         11.56         6.24 o                         
  -6   5   8          3.02          6.89         7.31 o                         
  -5   5   8          7.81          7.48         4.74 o                         
  -4   5   8          2.39          1.23         4.58 o                         
  -3   5   8         97.78        104.57         6.43 o                         
  -2   5   8         89.41         88.59         7.36 o                         
  -1   5   8          0.44          0.48        10.59 o                         
   0   5   8         29.86         38.01        10.71 o                         
   1   5   8        313.59        302.15        11.27 o                         
   2   5   8         66.43         76.38         7.16 o                         
   3   5   8         40.39         27.91        14.92 o                         
   4   5   8          0.76          4.88         6.16 o                         
  -6   6   8          6.08          6.26         5.35 o                         
  -5   6   8          2.03          0.99         4.50 o                         
  -4   6   8         71.83         69.95         4.45 o                         
  -3   6   8          7.23          8.06         6.56 o                         
  -2   6   8         79.26         75.38         7.55 o                         
  -1   6   8          0.04         -2.46         5.45 o                         
   0   6   8        114.00        118.11         7.45 o                         
   1   6   8         40.87         44.57         8.70 o                         
   2   6   8         80.68         79.84         6.48 o                         
   3   6   8         22.61        154.03        41.53 o                         
   4   6   8          7.88         13.49         6.60 o                         
  -6   7   8          1.03          3.37        12.99 o                         
  -5   7   8        117.73        109.69         5.58 o                         
  -4   7   8        109.75        105.49         5.16 o                         
  -3   7   8         36.10         45.45         5.77 o                         
  -2   7   8        201.18        197.05         8.67 o                         
   0   7   8         52.49         57.54         6.57 o                         
   1   7   8         16.04         14.12         5.94 o                         
   2   7   8         18.00         18.51         6.99 o                         
   3   7   8        612.72        619.10        15.62 o                         
   4   7   8         82.06         85.76         7.48 o                         
  -6   8   8          3.76         -1.06         7.06 o                         
  -5   8   8        129.79        107.92         5.69 o                         
  -4   8   8        192.32        190.54         7.12 o                         
  -3   8   8         87.41         91.50         6.63 o                         
  -2   8   8         12.53         12.07         5.90 o                         
  -1   8   8        362.39        365.98        12.20 o                         
   0   8   8         98.05        104.13         7.37 o                         
   1   8   8         41.90         38.28         6.61 o                         
   2   8   8         78.59         81.25         6.67 o                         
   3   8   8          1.34         42.34        23.58 o                         
   4   8   8         56.95         65.08         8.46 o                         
  -5   9   8        215.87        190.76         9.98 o                         
  -4   9   8          0.13          1.50         4.28 o                         
  -3   9   8         19.47         16.18         6.06 o                         
  -2   9   8         66.01         65.52         6.13 o                         
  -1   9   8         76.03         75.38         6.25 o                         
   0   9   8        218.80        234.05        10.77 o                         
   1   9   8          8.26          7.77         6.01 o                         
   2   9   8         10.26          7.85         5.77 o                         
   3   9   8        225.49        226.37        10.05 o                         
  -5  10   8         93.59         80.99         6.00 o                         
  -4  10   8         14.37         11.05         4.24 o                         
  -3  10   8        100.04         91.33         6.60 o                         
  -2  10   8          0.07          1.11         5.41 o                         
  -1  10   8         90.60         88.56         6.55 o                         
   0  10   8         22.29         18.60         5.70 o                         
   1  10   8         44.39         50.16         6.61 o                         
   2  10   8         29.86         28.87         6.73 o                         
   3  10   8         91.04         98.65         7.14 o                         
  -5  11   8         70.92         66.03         6.19 o                         
  -4  11   8          0.04          0.89         4.78 o                         
  -3  11   8          0.68          2.09         5.52 o                         
  -2  11   8         18.93         15.71         5.63 o                         
  -1  11   8          1.71         -0.15         5.41 o                         
   0  11   8          0.61          2.40         5.65 o                         
   1  11   8          0.64          1.65         6.12 o                         
   2  11   8         15.05         13.43         6.01 o                         
  -4  12   8         18.79         20.61         4.38 o                         
  -3  12   8        103.56         88.92         6.97 o                         
  -2  12   8          6.75          5.97         5.58 o                         
  -1  12   8        125.91        121.26         7.26 o                         
   0  12   8         27.23         27.78         6.28 o                         
   1  12   8         31.06         34.28         6.19 o                         
   2  12   8          0.64         -0.69         6.55 o                         
  -3  13   8        215.69        192.89        13.60 o                         
  -2  13   8          7.32         11.47         5.70 o                         
  -1  13   8        273.53        260.05        10.08 o                         
   0  13   8        224.48        220.17         8.64 o                         
   1  13   8         50.79         50.34         6.37 o                         
  -1  14   8          1.67          0.50         5.91 o                         
  -4   1   9         13.45         45.63        28.63 o                         
  -3   1   9          2.85          7.70        12.99 o                         
  -1   1   9          3.29         37.05        15.88 o                         
   0   1   9          5.79          4.63         6.59 o                         
   1   1   9         98.25        125.88        15.74 o                         
   2   1   9        170.31        162.16        13.68 o                         
  -4   2   9         82.90         72.43         7.50 o                         
  -2   2   9          2.20         19.25        12.99 o                         
  -1   2   9         88.65        173.84        32.30 o                         
   0   2   9          2.46         -0.13         6.27 o                         
   1   2   9         46.82        101.46        31.63 o                         
   2   2   9         30.62        107.62        14.15 o                         
  -3   3   9        132.47        136.44         8.27 o                         
  -2   3   9        110.99        133.03         9.35 o                         
  -1   3   9        139.60        167.66        13.96 o                         
   0   3   9         24.43         23.50         6.17 o                         
   1   3   9        471.14        470.74        15.03 o                         
   2   3   9        135.36        166.14        10.32 o                         
  -4   4   9         25.12         25.09         7.94 o                         
  -3   4   9          3.58          2.58         7.91 o                         
  -2   4   9          0.14         55.07        52.69 o                         
  -1   4   9         17.52         25.85         9.11 o                         
   0   4   9          1.01         10.45         7.21 o                         
   1   4   9         10.30        106.25        37.16 o                         
  -4   5   9          4.89          4.65         8.62 o                         
  -3   5   9         28.54         22.41         7.28 o                         
  -2   5   9        236.89        225.09        14.56 o                         
  -1   5   9         19.51         16.96         6.43 o                         
   0   5   9          7.31          6.77         6.85 o                         
   1   5   9        113.91        116.59         8.96 o                         
  -3   6   9         26.64         26.78         6.41 o                         
  -2   6   9        166.53        162.54        10.19 o                         
  -1   6   9          4.96         14.38         6.35 o                         
   0   6   9          2.70         -1.23         6.85 o                         
   1   6   9         74.38         87.84         8.53 o                         
  -2   7   9         78.84         76.00         7.23 o                         
  -1   7   9         65.73         68.37         6.72 o                         
   0   7   9          2.31          3.55         6.19 o                         
                                                                                
