# Supplementary material for: Different packing motifs of isomeric (E)-N′-(halo­phenyl­methyl­idene)-N-methyl-2-(thio­phen-2-yl)acetohydrazides controlled by C—H⋯O inter­actions
Source: Acta Crystallogr E Crystallogr Commun. 2018 Feb 7;74(Pt 3):313–8. doi: 10.1107/S2056989018001251 (PMC5947793; doi:10.1107/S2056989018001251)
Supplement: Supplementary file 3 [file e-74-00313-IIsup3.hkl]

data_II                                                                         
_shelx_title ' 607A  JIM                   New: P21/c'                          
_shelx_refln_list_code          4                                               
_shelx_F_calc_maximum      228.15                                               
_exptl_crystal_F_000       680.00                                               
_reflns_d_resolution_high  0.7695                                               
                                                                                
loop_                                                                           
 _space_group_symop_operation_xyz                                               
 'x, y, z'                                                                      
 '-x, y+1/2, -z+1/2'                                                            
 '-x, -y, -z'                                                                   
 'x, -y-1/2, z-1/2'                                                             
                                                                                
_cell_length_a     9.4479                                                       
_cell_length_b    20.2175                                                       
_cell_length_c     7.2552                                                       
_cell_angle_alpha  90.000                                                       
_cell_angle_beta   96.934                                                       
_cell_angle_gamma  90.000                                                       
                                                                                
_shelx_F_squared_multiplier     1.000                                           
                                                                                
loop_                                                                           
 _refln_index_h                                                                 
 _refln_index_k                                                                 
 _refln_index_l                                                                 
 _refln_F_squared_calc                                                          
 _refln_F_squared_meas                                                          
 _refln_F_squared_sigma                                                         
 _refln_observed_status                                                         
   2   0   0       1784.23       1726.40        19.85 o                         
   3   0   0      13282.97      14203.18        83.99 o                         
   4   0   0       2412.64       2584.59        37.19 o                         
   5   0   0      12148.10      11785.18       161.86 o                         
   6   0   0       3014.70       2997.22        66.04 o                         
   7   0   0        170.19        164.85        12.70 o                         
   8   0   0       1734.57       1719.89        24.42 o                         
   9   0   0        339.59        333.10        11.86 o                         
  10   0   0        780.54        794.04        23.01 o                         
  11   0   0       2728.88       2751.65        78.73 o                         
  12   0   0        231.07        247.71        29.20 o                         
   1   1   0        622.74        612.78        10.00 o                         
   2   1   0       1352.24       1362.51         8.73 o                         
   3   1   0        123.18        111.90         2.13 o                         
   4   1   0      11022.58      11023.47        83.75 o                         
   5   1   0        632.16        653.10         8.00 o                         
   6   1   0       1439.47       1413.01        28.78 o                         
   7   1   0       6562.06       5973.80       198.94 o                         
   8   1   0        757.25        765.13        19.50 o                         
   9   1   0        978.09        955.08        13.14 o                         
  10   1   0       1095.23       1073.51        21.14 o                         
  11   1   0        914.44        890.48        28.97 o                         
  12   1   0        912.56        822.06        27.01 o                         
   1   2   0       1586.80       1626.82        21.74 o                         
   2   2   0        207.20        205.53         2.96 o                         
   3   2   0      10972.83      10937.58        72.03 o                         
   4   2   0         70.70        106.19         2.19 o                         
   5   2   0       1310.62       1325.62        13.43 o                         
   6   2   0       2349.30       2249.15        37.12 o                         
   7   2   0       2524.51       2579.55        49.19 o                         
   8   2   0       2901.58       2839.04        40.25 o                         
   9   2   0         11.62         13.32         2.41 o                         
  10   2   0        960.75        962.27        19.33 o                         
  11   2   0       1380.87       1308.22        21.69 o                         
  12   2   0        102.85         86.51        10.16 o                         
   1   3   0       4895.98       4955.44        54.13 o                         
   2   3   0       1559.83       1621.80        11.21 o                         
   3   3   0       3053.79       3138.37        31.89 o                         
   4   3   0       1487.30       1527.69        14.64 o                         
   5   3   0        293.85        279.77         3.97 o                         
   6   3   0         13.44          7.76         1.23 o                         
   7   3   0        627.30        616.70        14.36 o                         
   8   3   0        527.97        549.03         6.97 o                         
   9   3   0        465.18        443.84        10.43 o                         
  10   3   0         85.65         97.87         4.73 o                         
  11   3   0        153.56        132.27        10.72 o                         
  12   3   0         31.38         39.46        14.96 o                         
   1   4   0         49.15         87.00         2.19 o                         
   2   4   0        100.26        165.22         3.21 o                         
   3   4   0         31.54         36.93         1.52 o                         
   4   4   0        173.51        196.83         2.95 o                         
   5   4   0       2187.57       2384.67        21.65 o                         
   6   4   0       1574.63       1590.25        32.91 o                         
   7   4   0         11.01         14.86         2.06 o                         
   8   4   0        138.86        146.53         5.74 o                         
   9   4   0         29.44         30.33         2.61 o                         
  10   4   0         81.12         87.19         3.71 o                         
  11   4   0          3.06          8.16         3.39 o                         
  12   4   0         52.64         59.02         7.99 o                         
   1   5   0       4895.86       5088.45        58.95 o                         
   2   5   0       4032.26       3922.73        43.08 o                         
   3   5   0       1078.18        976.40         9.36 o                         
   4   5   0        154.79        125.46         2.72 o                         
   5   5   0         92.31         78.87         2.85 o                         
   6   5   0        869.29        847.44        15.49 o                         
   7   5   0       1543.09       1450.31        32.20 o                         
   8   5   0         85.59         89.21         4.83 o                         
   9   5   0         66.72         72.79         3.47 o                         
  10   5   0        963.34       1003.51        21.60 o                         
  11   5   0        387.57        358.46        17.88 o                         
   0   6   0       5452.77       5416.08        79.19 o                         
   1   6   0        189.91        175.38         4.38 o                         
   2   6   0       8018.07       8050.68       142.10 o                         
   3   6   0      13666.96      14576.84       200.44 o                         
   4   6   0         94.81        107.47         2.38 o                         
   5   6   0       4604.32       4507.23        64.81 o                         
   6   6   0       2512.90       2490.13        58.43 o                         
   7   6   0       1757.17       1727.10        37.91 o                         
   8   6   0       2339.42       2392.16        24.28 o                         
   9   6   0         29.87         34.56         3.08 o                         
  10   6   0       1154.14       1128.03        18.93 o                         
  11   6   0       1309.73       1205.75        25.72 o                         
   1   7   0       9214.35       8856.71        77.94 o                         
   2   7   0       1067.90       1019.56        16.32 o                         
   3   7   0        173.99        195.50         4.26 o                         
   4   7   0       9791.69       9513.09       176.93 o                         
   5   7   0         27.25         37.93         2.09 o                         
   6   7   0       1710.92       1651.99        31.85 o                         
   7   7   0       5311.51       5324.64        95.93 o                         
   8   7   0         44.78         38.83         3.37 o                         
   9   7   0       1564.91       1639.46        18.86 o                         
  10   7   0        999.91        996.35        20.64 o                         
  11   7   0        560.16        535.24        14.89 o                         
   0   8   0      22822.49      21756.85       216.78 o                         
   1   8   0        300.48        277.61         4.18 o                         
   2   8   0       2838.86       2638.68        26.19 o                         
   3   8   0       9523.38       9475.51       107.54 o                         
   4   8   0          0.16         -0.66         1.22 o                         
   5   8   0       5232.50       5278.32        53.21 o                         
   6   8   0       1493.15       1445.30        18.06 o                         
   7   8   0        262.99        253.97         7.37 o                         
   8   8   0       4295.32       4327.62        44.01 o                         
   9   8   0         19.95         14.44         2.35 o                         
  10   8   0        663.89        653.93        22.04 o                         
  11   8   0       1744.47       1713.11        38.76 o                         
   1   9   0       3822.54       3511.98        68.36 o                         
   2   9   0         79.62         47.62         2.06 o                         
   3   9   0         67.36         53.88         2.22 o                         
   4   9   0       6675.64       6980.44        98.13 o                         
   5   9   0         22.93         24.81         2.28 o                         
   6   9   0        109.48        113.52         4.69 o                         
   7   9   0       2030.50       2044.02        18.88 o                         
   8   9   0        322.06        319.87         9.79 o                         
   9   9   0        587.72        593.92        17.81 o                         
  10   9   0        879.98        888.63        15.49 o                         
  11   9   0          7.56         -0.93         6.76 o                         
   0  10   0       7021.29       6950.95       301.66 o                         
   1  10   0          5.27          5.91         1.08 o                         
   2  10   0        276.31        278.59         9.14 o                         
   3  10   0       1596.49       1562.59        67.00 o                         
   4  10   0        757.14        773.41        19.28 o                         
   5  10   0         32.40         39.58         2.42 o                         
   6  10   0        483.76        506.81        12.80 o                         
   7  10   0        220.05        230.63         9.93 o                         
   8  10   0        255.70        272.75         7.82 o                         
   9  10   0         23.83         19.74         4.73 o                         
  10  10   0         17.33         12.84         3.45 o                         
  11  10   0        664.05        683.21        17.94 o                         
   1  11   0       2343.47       2419.70       146.46 o                         
   2  11   0          4.02          6.32         2.54 o                         
   3  11   0          0.69         -1.73         3.13 o                         
   4  11   0        122.45        127.30         6.42 o                         
   5  11   0         12.45         15.63         2.43 o                         
   6  11   0        299.76        308.69        11.75 o                         
   7  11   0        318.16        329.46         7.24 o                         
   8  11   0        407.19        398.24        12.04 o                         
   9  11   0        327.20        343.43        13.59 o                         
  10  11   0          9.68         12.35         5.76 o                         
  11  11   0         44.07         33.35         6.72 o                         
   0  12   0       1086.17       1139.75        27.34 o                         
   1  12   0        886.52        828.02        26.13 o                         
   2  12   0       1676.30       1561.67        19.52 o                         
   3  12   0        253.02        265.44         9.80 o                         
   4  12   0        249.29        261.50         9.86 o                         
   5  12   0       2384.73       2351.66        67.43 o                         
   6  12   0        235.61        221.20        11.14 o                         
   7  12   0        278.83        304.78        10.01 o                         
   8  12   0        186.54        197.82         8.21 o                         
   9  12   0         40.66         37.59         3.75 o                         
  10  12   0        141.43        137.17         8.57 o                         
   1  13   0       1507.30       1512.06        28.42 o                         
   2  13   0       3169.53       3125.17        88.03 o                         
   3  13   0         16.13         11.91         2.13 o                         
   4  13   0       2755.87       2942.53        67.25 o                         
   5  13   0       4054.00       4087.50        60.20 o                         
   6  13   0        877.01        828.68        14.91 o                         
   7  13   0       1992.42       2039.34        35.52 o                         
   8  13   0         98.73        120.14         5.64 o                         
   9  13   0       1207.01       1218.28        33.14 o                         
  10  13   0        778.12        764.30        21.73 o                         
   0  14   0       7147.88       7694.52       180.80 o                         
   1  14   0        223.98        229.72        10.41 o                         
   2  14   0       4035.38       4135.39        78.38 o                         
   3  14   0       4343.11       4329.04        70.30 o                         
   4  14   0        403.16        413.07        13.11 o                         
   5  14   0       2554.42       2629.63        41.51 o                         
   6  14   0        669.95        697.64        13.07 o                         
   7  14   0       1100.51       1166.86        41.95 o                         
   8  14   0       1334.81       1476.19        26.62 o                         
   9  14   0        199.81        184.04         9.85 o                         
  10  14   0        413.75        404.29        22.51 o                         
   1  15   0       2671.79       2771.49        70.99 o                         
   2  15   0        867.73        882.75        20.24 o                         
   3  15   0        655.63        670.18        19.82 o                         
   4  15   0       2261.77       2295.68        20.42 o                         
   5  15   0        234.98        234.26        11.19 o                         
   6  15   0        388.36        416.75        19.08 o                         
   7  15   0       1787.80       1707.43        43.83 o                         
   8  15   0         44.46         44.41         4.37 o                         
   9  15   0        689.01        768.73        21.99 o                         
  10  15   0        508.95        464.38        22.73 o                         
   0  16   0       4255.53       4260.43       121.68 o                         
   1  16   0        148.67        124.52         9.68 o                         
   2  16   0        160.11        153.42         8.81 o                         
   3  16   0       9499.30       9339.71       131.18 o                         
   4  16   0        364.88        385.63         7.66 o                         
   5  16   0        823.21        872.24        14.22 o                         
   6  16   0        897.26        902.64        16.21 o                         
   7  16   0         32.00         33.57         4.45 o                         
   8  16   0       2365.65       2407.90        45.88 o                         
   9  16   0        245.15        281.19        16.31 o                         
   1  17   0        129.88        122.84         7.47 o                         
   2  17   0          3.87         10.02         3.92 o                         
   3  17   0          2.41          2.51         2.79 o                         
   4  17   0        733.13        778.85        13.28 o                         
   5  17   0        522.03        524.46        15.06 o                         
   6  17   0          2.25          2.31         3.22 o                         
   7  17   0        451.13        478.04        14.34 o                         
   8  17   0        171.06        176.60         9.72 o                         
   9  17   0         16.52          9.01         5.42 o                         
   0  18   0        255.74        239.06        22.58 o                         
   1  18   0          0.96          2.17         3.31 o                         
   2  18   0         23.64         16.74         6.74 o                         
   3  18   0         18.24         37.57         8.94 o                         
   4  18   0        371.68        377.87        14.64 o                         
   5  18   0        206.66        205.21         8.55 o                         
   6  18   0        190.95        199.74         8.85 o                         
   7  18   0         12.53         14.31         3.30 o                         
   8  18   0          0.18         -2.15         6.23 o                         
   1  19   0        188.67        189.66         9.51 o                         
   2  19   0        282.74        277.67        14.26 o                         
   3  19   0        134.35        157.00         9.61 o                         
   4  19   0         67.38         59.80         5.68 o                         
   5  19   0         15.94         35.67         6.27 o                         
   6  19   0        362.50        396.31        19.77 o                         
   7  19   0         43.93         39.28         4.41 o                         
   8  19   0         85.68         95.06         8.71 o                         
   0  20   0        919.76        929.10        33.98 o                         
   1  20   0        106.71        144.53         8.21 o                         
   2  20   0       1574.08       1535.02        53.19 o                         
   3  20   0       1276.08       1230.54        22.66 o                         
   4  20   0         14.20         22.62         4.23 o                         
   5  20   0        622.54        595.97        21.68 o                         
   6  20   0         71.44         72.77         6.32 o                         
   7  20   0        214.93        224.37         9.26 o                         
   1  21   0        850.15        858.47        19.42 o                         
   2  21   0       1240.55       1256.36        81.85 o                         
   3  21   0        477.09        482.83        20.23 o                         
   4  21   0       1039.85       1087.56        38.08 o                         
   5  21   0        545.39        545.56        25.54 o                         
   6  21   0        418.79        404.14        16.49 o                         
   7  21   0        403.62        412.17        26.28 o                         
   0  22   0        782.97        751.93        35.22 o                         
   1  22   0        602.86        611.41        20.51 o                         
   2  22   0        526.17        582.08        29.61 o                         
   3  22   0        662.52        677.96        28.72 o                         
   4  22   0         19.83         19.48         5.74 o                         
   5  22   0        644.97        640.02        28.19 o                         
   6  22   0        639.03        598.72        20.26 o                         
   1  23   0        826.58        741.91        23.42 o                         
   2  23   0         59.13         68.67         7.37 o                         
   3  23   0         65.78         66.21         5.87 o                         
   4  23   0       1121.63       1157.51        35.68 o                         
   5  23   0         24.02         27.69         5.32 o                         
   0  24   0        804.37        806.24        26.37 o                         
   1  24   0         18.00         27.24         4.19 o                         
   2  24   0         33.84         35.41         5.37 o                         
   3  24   0        290.30        268.64        17.69 o                         
   4  24   0          0.18         -1.65         3.46 o                         
   1  25   0          0.32         -2.27         3.36 o                         
   2  25   0          9.44          4.64         7.96 o                         
   3  25   0          6.51         -3.65         3.65 o                         
   0  26   0          3.54         -0.36        11.04 o                         
   1  26   0         51.73         40.92         5.45 o                         
 -12   1   1         31.72         37.08         5.13 o                         
 -11   1   1        197.66        200.36        10.37 o                         
 -10   1   1       1309.42       1340.41        19.56 o                         
  -9   1   1         92.29         84.19         4.82 o                         
  -8   1   1       1263.41       1285.83        21.22 o                         
  -7   1   1         13.59         10.57         1.88 o                         
  -6   1   1         29.15         21.88         1.74 o                         
  -5   1   1       1397.09       1445.59        12.78 o                         
  -4   1   1          2.03          0.76         0.87 o                         
  -3   1   1        119.72        101.90         2.02 o                         
  -2   1   1       3385.58       3288.72        40.45 o                         
  -1   1   1       2132.98       2081.76        20.63 o                         
   0   1   1        631.59        661.99         8.09 o                         
   1   1   1       6658.30       7131.67        75.47 o                         
   2   1   1       1132.53       1240.46         7.76 o                         
   3   1   1       6914.69       6863.96        32.15 o                         
   4   1   1       1277.34       1268.12        10.68 o                         
   5   1   1        871.11        818.27        11.38 o                         
   6   1   1        802.61        771.52         9.19 o                         
   7   1   1          1.80          1.33         1.53 o                         
   8   1   1         71.70         66.39         3.28 o                         
   9   1   1        114.90        113.30         3.41 o                         
  10   1   1        161.87        154.65         8.54 o                         
  11   1   1        229.59        255.87        14.77 o                         
 -12   2   1        478.11        440.51        12.26 o                         
 -11   2   1        376.25        371.78        12.39 o                         
 -10   2   1        148.16        150.34         6.55 o                         
  -9   2   1        543.27        527.83        20.08 o                         
  -8   2   1        270.18        279.44         9.70 o                         
  -7   2   1       1540.28       1527.03        18.10 o                         
  -6   2   1       2349.41       2285.44        22.02 o                         
  -5   2   1        186.95        150.76         2.62 o                         
  -4   2   1       3044.32       3035.61        26.21 o                         
  -3   2   1       1185.12       1145.66        13.58 o                         
  -2   2   1       7530.83       7559.64        60.41 o                         
  -1   2   1      12274.18      12743.37       153.78 o                         
   0   2   1       3282.02       3420.15        33.67 o                         
   1   2   1       1191.33       1371.70         9.75 o                         
   2   2   1      29922.09      30076.90       217.17 o                         
   3   2   1      13512.95      14429.81        93.33 o                         
   4   2   1       3000.55       2965.87        25.00 o                         
   5   2   1        892.29        943.21        11.71 o                         
   6   2   1       2999.79       2903.57        30.16 o                         
   7   2   1       3476.22       3342.15        67.34 o                         
   8   2   1         70.62         70.47         5.44 o                         
   9   2   1       4238.40       4242.08        57.39 o                         
  10   2   1        404.38        384.70        11.75 o                         
  11   2   1        137.63        139.12        10.13 o                         
 -12   3   1          3.35         -5.21         8.78 o                         
 -11   3   1       1055.26       1050.92        20.23 o                         
 -10   3   1       2360.11       2437.66        59.72 o                         
  -9   3   1         73.69         80.57         4.37 o                         
  -8   3   1       8992.13       8941.79       126.58 o                         
  -7   3   1       1325.50       1316.05        16.67 o                         
  -6   3   1        354.64        356.74         6.58 o                         
  -5   3   1      22083.99      20847.72       333.43 o                         
  -4   3   1        528.25        608.37         5.97 o                         
  -3   3   1      13038.66      12892.66        83.20 o                         
  -2   3   1      10324.63      10565.99        77.27 o                         
  -1   3   1       5429.57       6021.72        61.16 o                         
   0   3   1       6318.44       5977.78        66.96 o                         
   1   3   1       6495.27       6635.40        47.78 o                         
   2   3   1       2214.54       2251.47        14.77 o                         
   3   3   1       2813.85       2761.38        25.05 o                         
   4   3   1       1058.70       1104.84        10.78 o                         
   5   3   1       1683.63       1539.25        17.60 o                         
   6   3   1       4217.76       3959.84        62.36 o                         
   7   3   1         20.39         24.63         3.17 o                         
   8   3   1       1050.65       1134.60        14.48 o                         
   9   3   1       1174.69       1154.69        16.38 o                         
  10   3   1       2381.81       2320.93        31.86 o                         
  11   3   1        519.81        536.88        23.55 o                         
 -12   4   1       2141.96       2099.73        49.19 o                         
 -11   4   1         14.87         14.45         4.26 o                         
 -10   4   1         16.09         14.46         2.92 o                         
  -9   4   1       3085.49       3103.82        39.10 o                         
  -8   4   1        275.93        265.10         9.32 o                         
  -7   4   1       2451.46       2478.98        41.81 o                         
  -6   4   1        809.01        742.57         9.33 o                         
  -5   4   1        436.15        440.87         8.16 o                         
  -4   4   1       5912.80       5781.49        55.90 o                         
  -3   4   1        312.94        325.04         4.54 o                         
  -2   4   1       2040.69       2091.91        30.22 o                         
  -1   4   1      15011.10      14833.71       137.99 o                         
   0   4   1        486.96        506.91         5.44 o                         
   1   4   1      15195.21      14615.22       162.38 o                         
   2   4   1       9858.88       9973.83        69.65 o                         
   3   4   1       8321.91       8809.92        83.18 o                         
   4   4   1       9318.07       9204.94        80.66 o                         
   5   4   1       2220.47       2171.37        20.72 o                         
   6   4   1       9769.05       8968.27       187.02 o                         
   7   4   1       2066.73       1989.29        43.09 o                         
   8   4   1         78.79         74.41         3.65 o                         
   9   4   1       4295.70       4376.99        53.63 o                         
  10   4   1        950.19        938.83        17.06 o                         
  11   4   1        177.30        156.23        11.60 o                         
 -12   5   1         13.17          5.95         4.40 o                         
 -11   5   1       1362.25       1341.93        19.65 o                         
 -10   5   1        826.42        835.92        18.33 o                         
  -9   5   1          4.28          7.63         4.63 o                         
  -8   5   1       2947.75       2999.03        25.55 o                         
  -7   5   1        610.64        617.16        17.19 o                         
  -6   5   1        383.53        366.09         8.38 o                         
  -5   5   1       5787.27       5605.49        58.80 o                         
  -4   5   1        150.23        141.24         3.08 o                         
  -3   5   1        273.77        248.57         4.27 o                         
  -2   5   1      11270.70      10585.54       144.32 o                         
  -1   5   1       2538.61       2383.78        39.72 o                         
   0   5   1       6362.10       6623.73        70.95 o                         
   1   5   1       5421.46       5551.15        55.59 o                         
   2   5   1       6129.15       6248.33        54.72 o                         
   3   5   1       7160.80       7365.07        70.48 o                         
   4   5   1        124.21        158.16         2.84 o                         
   5   5   1       3113.13       3113.05        32.78 o                         
   6   5   1       4045.60       4006.27        92.83 o                         
   7   5   1       1174.49       1233.67        26.87 o                         
   8   5   1       1051.57       1073.43        16.69 o                         
   9   5   1        580.68        605.11        14.04 o                         
  10   5   1        601.12        598.87        14.28 o                         
  11   5   1        232.17        229.55        18.70 o                         
 -11   6   1        115.69        105.30         6.02 o                         
 -10   6   1          9.71         10.66         2.64 o                         
  -9   6   1       1759.07       1819.86        27.70 o                         
  -8   6   1         75.23         73.17         3.59 o                         
  -7   6   1        264.89        262.39         9.53 o                         
  -6   6   1       4762.36       4874.00        51.21 o                         
  -5   6   1       1982.32       2067.62        27.05 o                         
  -4   6   1       4166.75       4513.89        47.21 o                         
  -3   6   1       1676.47       1620.26        27.93 o                         
  -2   6   1       1449.48       1467.16        27.88 o                         
  -1   6   1       4535.48       4505.70        63.67 o                         
   0   6   1         91.21         76.27         2.02 o                         
   1   6   1        186.84        216.49         3.48 o                         
   2   6   1        729.46        610.65         6.22 o                         
   3   6   1         18.01          5.14         1.11 o                         
   4   6   1         47.37         82.38         2.17 o                         
   5   6   1        693.23        650.39        10.47 o                         
   6   6   1        456.67        416.59        13.25 o                         
   7   6   1        520.78        567.16        11.53 o                         
   8   6   1         20.92         13.36         2.63 o                         
   9   6   1        559.67        547.80         9.77 o                         
  10   6   1        590.27        565.36        13.48 o                         
  11   6   1        320.00        288.72        13.09 o                         
 -11   7   1          3.90         10.86         3.55 o                         
 -10   7   1        152.33        150.92         6.88 o                         
  -9   7   1          0.42          2.92         2.42 o                         
  -8   7   1         65.98         74.86         3.75 o                         
  -7   7   1         40.38         43.35         2.91 o                         
  -6   7   1         79.41         79.78         3.28 o                         
  -5   7   1          1.03          1.53         1.70 o                         
  -4   7   1       1066.71       1050.75        32.79 o                         
  -3   7   1        645.41        660.76        11.40 o                         
  -2   7   1       1413.34       1367.08        20.34 o                         
  -1   7   1       2201.02       2312.58        35.60 o                         
   0   7   1        614.09        622.21        11.22 o                         
   1   7   1          7.13          4.17         0.96 o                         
   2   7   1        306.18        334.06         4.84 o                         
   3   7   1       1607.83       1859.50        18.85 o                         
   4   7   1        246.36        243.41         4.86 o                         
   5   7   1          4.82          2.91         1.41 o                         
   6   7   1        686.71        689.91        19.04 o                         
   7   7   1         83.88        101.37         4.46 o                         
   8   7   1          9.07          8.32         1.94 o                         
   9   7   1        277.68        260.62         7.77 o                         
  10   7   1         26.63         22.25         3.29 o                         
  11   7   1          8.49         11.55         4.77 o                         
 -11   8   1        105.42         96.14         6.09 o                         
 -10   8   1          2.17         -1.01         2.62 o                         
  -9   8   1        236.86        230.20         7.80 o                         
  -8   8   1        270.71        266.00         9.10 o                         
  -7   8   1        495.58        485.64        16.53 o                         
  -6   8   1        681.00        677.91        15.72 o                         
  -5   8   1         11.63         14.67         2.20 o                         
  -4   8   1        965.00        936.42        20.69 o                         
  -3   8   1        210.31        175.03         5.78 o                         
  -2   8   1       2055.92       2040.27        31.75 o                         
  -1   8   1       1792.47       1732.23        19.10 o                         
   0   8   1        678.97        654.77        20.18 o                         
   1   8   1        248.37        221.59         6.11 o                         
   2   8   1         52.70         63.24         2.86 o                         
   3   8   1         11.67         13.36         1.38 o                         
   4   8   1       1164.61       1096.03        14.66 o                         
   5   8   1        290.45        310.72         6.64 o                         
   6   8   1          3.71          3.20         2.20 o                         
   7   8   1        914.18        871.66        15.24 o                         
   8   8   1          2.26         -2.05         2.05 o                         
   9   8   1        169.71        177.96         6.48 o                         
  10   8   1        116.36         99.36         5.49 o                         
  11   8   1         52.67         76.41         9.03 o                         
 -11   9   1        293.75        308.58        12.28 o                         
 -10   9   1        889.90        941.61        22.17 o                         
  -9   9   1         79.54         88.81         4.19 o                         
  -8   9   1        529.07        548.81        14.84 o                         
  -7   9   1        753.69        787.79        16.95 o                         
  -6   9   1       1726.44       1774.06        31.91 o                         
  -5   9   1       1920.17       1754.12        57.90 o                         
  -4   9   1          2.21          0.96         2.40 o                         
  -3   9   1        404.86        338.98        10.80 o                         
  -2   9   1       1358.54       1247.78        32.98 o                         
  -1   9   1       7154.77       7396.60        84.51 o                         
   0   9   1       3757.41       3674.12        43.26 o                         
   1   9   1       1393.67       1296.28        25.70 o                         
   2   9   1       2181.12       2012.99        26.10 o                         
   3   9   1       5504.81       5379.36        92.38 o                         
   4   9   1       1004.83       1045.51        21.33 o                         
   5   9   1       1263.07       1282.75        17.46 o                         
   6   9   1       2433.25       2326.17        44.36 o                         
   7   9   1        391.76        416.76        10.79 o                         
   8   9   1       1776.88       1689.09        29.42 o                         
   9   9   1         28.98         32.08         3.19 o                         
  10   9   1        125.48        111.60         6.17 o                         
  11   9   1       1180.47       1102.03        28.64 o                         
 -11  10   1         73.89         61.12         5.11 o                         
 -10  10   1        191.56        192.18         7.68 o                         
  -9  10   1       2693.06       2750.54        60.54 o                         
  -8  10   1        127.79        136.87         6.63 o                         
  -7  10   1        994.78       1019.27        38.49 o                         
  -6  10   1       3103.58       3226.00        47.05 o                         
  -5  10   1        395.26        410.76        16.13 o                         
  -4  10   1       3935.90       3743.60        77.47 o                         
  -3  10   1       3875.93       3865.95       140.14 o                         
  -2  10   1       2663.80       2641.62        98.25 o                         
  -1  10   1       8918.29       8561.29       120.62 o                         
   0  10   1       3258.04       3417.24       101.28 o                         
   1  10   1       1441.77       1184.47        29.51 o                         
   2  10   1       5286.62       5090.28       124.18 o                         
   3  10   1       1115.49       1049.92        20.82 o                         
   4  10   1       5531.54       5254.58        74.89 o                         
   5  10   1        669.25        678.59        11.91 o                         
   6  10   1       1580.39       1569.72        27.28 o                         
   7  10   1       2529.55       2604.01        31.66 o                         
   8  10   1         95.62         89.25         3.24 o                         
   9  10   1       1461.66       1500.51        21.23 o                         
  10  10   1        519.35        484.00        14.95 o                         
  11  10   1        447.33        442.94        13.76 o                         
 -11  11   1        508.33        476.69        15.01 o                         
 -10  11   1       1247.00       1256.78        21.43 o                         
  -9  11   1         51.93         47.90         4.61 o                         
  -8  11   1       4729.86       4845.88       108.72 o                         
  -7  11   1        647.68        639.44        11.60 o                         
  -6  11   1        477.10        482.38        18.79 o                         
  -5  11   1       6036.75       5820.85       193.01 o                         
  -4  11   1         54.83         52.77         5.00 o                         
  -3  11   1       3086.31       2877.47        51.25 o                         
  -2  11   1       3498.28       3302.86       101.49 o                         
  -1  11   1       2327.71       2690.63        65.62 o                         
   0  11   1       4414.03       4108.15       213.18 o                         
   1  11   1       1794.81       1822.45        48.65 o                         
   2  11   1       4178.15       4078.47        76.41 o                         
   3  11   1       6421.11       6607.23       121.71 o                         
   4  11   1         88.21         76.23         3.15 o                         
   5  11   1       1833.82       1755.51        59.27 o                         
   6  11   1       1558.73       1537.69        14.07 o                         
   7  11   1        206.56        248.21         7.69 o                         
   8  11   1       1133.09       1203.09        17.44 o                         
   9  11   1        748.24        812.05        18.43 o                         
  10  11   1       1326.33       1300.08        26.52 o                         
 -10  12   1         12.94          5.66         2.86 o                         
  -9  12   1       1234.59       1403.36        31.91 o                         
  -8  12   1          3.06          3.60         3.11 o                         
  -7  12   1        443.48        455.03        14.01 o                         
  -6  12   1        375.34        405.62        15.20 o                         
  -5  12   1        928.71        909.26        17.89 o                         
  -4  12   1       5913.81       5931.98       110.73 o                         
  -3  12   1        473.10        440.52        14.77 o                         
  -2  12   1       1304.70       1359.07        25.73 o                         
  -1  12   1       3471.09       3463.00        39.51 o                         
   0  12   1        408.55        457.94        15.49 o                         
   1  12   1       2831.50       2745.03        33.02 o                         
   2  12   1       2888.29       3045.47        73.77 o                         
   3  12   1       1485.62       1495.26        29.64 o                         
   4  12   1       1381.41       1404.14        30.06 o                         
   5  12   1        718.07        768.03        23.18 o                         
   6  12   1       5265.54       5268.96        67.57 o                         
   7  12   1       1991.81       1872.01        25.36 o                         
   8  12   1        444.69        437.35        14.41 o                         
   9  12   1       1838.40       1766.18        36.71 o                         
  10  12   1        292.05        316.74        10.32 o                         
 -10  13   1         47.48         61.81         5.44 o                         
  -9  13   1         28.84         24.14         3.40 o                         
  -8  13   1       2632.93       2690.50        59.31 o                         
  -7  13   1        673.55        728.91        24.16 o                         
  -6  13   1        188.91        182.18         9.77 o                         
  -5  13   1       3548.59       3691.87        59.88 o                         
  -4  13   1         39.85         35.64         6.32 o                         
  -3  13   1        202.73        212.87         9.78 o                         
  -2  13   1       2854.77       2887.98        50.87 o                         
  -1  13   1         18.07          5.08         2.45 o                         
   0  13   1       1057.06       1043.49        20.42 o                         
   1  13   1        546.82        580.22        15.80 o                         
   2  13   1       1412.91       1338.86        23.41 o                         
   3  13   1       1463.77       1473.67        43.11 o                         
   4  13   1       2445.62       2493.94        38.44 o                         
   5  13   1         80.49         91.08         4.49 o                         
   6  13   1        566.06        618.07        10.48 o                         
   7  13   1        189.10        208.46        13.95 o                         
   8  13   1         36.09         46.85         3.87 o                         
   9  13   1        516.96        536.80        15.35 o                         
  10  13   1        601.53        559.23        21.13 o                         
 -10  14   1        103.05        115.68         8.37 o                         
  -9  14   1          5.34          3.51         5.86 o                         
  -8  14   1         63.54         54.38         6.13 o                         
  -7  14   1         31.17         33.03         8.59 o                         
  -6  14   1         46.43         40.43         5.04 o                         
  -5  14   1       2269.62       2247.76        25.38 o                         
  -4  14   1         10.23         12.23         3.24 o                         
  -3  14   1         14.25          8.79         4.49 o                         
  -2  14   1        351.42        321.17        14.00 o                         
  -1  14   1       1731.51       1677.65        44.73 o                         
   0  14   1        658.26        649.68        26.61 o                         
   1  14   1        310.02        255.45        11.67 o                         
   2  14   1        778.68        762.19        16.42 o                         
   3  14   1       2323.71       2275.23        39.03 o                         
   4  14   1        226.97        214.19         8.66 o                         
   5  14   1          1.07          1.70         3.19 o                         
   6  14   1       1806.13       1775.87        23.65 o                         
   7  14   1         15.65         13.52         2.28 o                         
   8  14   1          3.07          2.74         3.91 o                         
   9  14   1          2.10          6.90         3.12 o                         
  10  14   1         20.67         19.43         7.11 o                         
 -10  15   1         85.35         85.30         7.71 o                         
  -9  15   1          1.08          9.15         3.37 o                         
  -8  15   1        132.61        130.81         6.78 o                         
  -7  15   1          1.57          4.68         3.19 o                         
  -6  15   1        354.08        347.28        13.59 o                         
  -5  15   1         46.28         40.17         4.18 o                         
  -4  15   1         57.36         38.61         4.62 o                         
  -3  15   1       3557.51       2955.90       390.52 o                         
  -2  15   1          5.81          4.73         2.31 o                         
  -1  15   1        341.23        343.14        18.99 o                         
   0  15   1        392.19        360.60        19.73 o                         
   1  15   1         52.73         41.95         3.94 o                         
   2  15   1        116.25        119.53         6.55 o                         
   3  15   1          6.93          4.63         5.83 o                         
   4  15   1        338.02        344.46        18.48 o                         
   5  15   1        816.16        805.94        14.80 o                         
   6  15   1         40.29         42.44         4.11 o                         
   7  15   1         34.24         27.07         4.62 o                         
   8  15   1        433.11        465.91        13.67 o                         
   9  15   1          0.55         12.23         5.81 o                         
  -9  16   1        297.01        301.55        11.12 o                         
  -8  16   1         56.40         66.72        10.61 o                         
  -7  16   1        817.71        804.39        22.35 o                         
  -6  16   1        216.20        233.81         8.31 o                         
  -5  16   1         23.67         16.77         3.94 o                         
  -4  16   1        187.40        174.84        11.08 o                         
  -3  16   1       1147.42       1088.75        29.33 o                         
  -2  16   1         12.97         11.92         2.52 o                         
  -1  16   1        767.17        758.62        29.95 o                         
   0  16   1        180.57        163.30         8.01 o                         
   1  16   1       3185.05       3379.07        53.35 o                         
   2  16   1       3977.90       3992.61        61.89 o                         
   3  16   1          3.54          7.23         3.51 o                         
   4  16   1       2173.53       2282.24        36.26 o                         
   5  16   1          4.89          7.88         3.78 o                         
   6  16   1        399.36        384.34        15.31 o                         
   7  16   1        778.01        743.30        18.05 o                         
   8  16   1        148.22        169.84         8.82 o                         
   9  16   1        147.73        136.62         8.34 o                         
  -9  17   1          8.82          5.60         5.93 o                         
  -8  17   1        578.39        585.30        29.17 o                         
  -7  17   1       1104.39       1211.44        44.79 o                         
  -6  17   1        663.68        744.95        22.67 o                         
  -5  17   1       2484.11       2461.32        50.59 o                         
  -4  17   1        114.05         92.89         7.44 o                         
  -3  17   1       3549.18       3552.19        52.99 o                         
  -2  17   1       2247.60       2111.18        26.11 o                         
  -1  17   1        408.62        384.95        24.77 o                         
   0  17   1       1768.35       1804.94        54.49 o                         
   1  17   1          8.46         15.07         4.46 o                         
   2  17   1        786.25        808.47        39.63 o                         
   3  17   1        775.70        792.31        21.90 o                         
   4  17   1         55.29         42.92         6.84 o                         
   5  17   1        686.12        718.94        26.42 o                         
   6  17   1       1237.55       1239.36        29.46 o                         
   7  17   1        199.99        192.15        10.74 o                         
   8  17   1       1707.17       1825.79        31.86 o                         
   9  17   1        432.29        422.91        19.05 o                         
  -8  18   1        232.06        259.02        11.67 o                         
  -7  18   1        709.43        752.70        18.76 o                         
  -6  18   1       1339.02       1355.27        35.68 o                         
  -5  18   1        373.16        395.93        17.18 o                         
  -4  18   1       1484.32       1469.42        35.43 o                         
  -3  18   1        273.29        315.34        11.31 o                         
  -2  18   1        617.37        614.88        15.00 o                         
  -1  18   1       3099.57       2912.91       298.18 o                         
   0  18   1        482.42        414.32         9.65 o                         
   1  18   1       1467.17       1512.96        25.41 o                         
   2  18   1       2053.24       2090.60        33.07 o                         
   3  18   1        781.58        748.60        19.83 o                         
   4  18   1       1407.38       1467.59        30.75 o                         
   5  18   1        969.95        977.40        20.99 o                         
   6  18   1        781.63        820.79        20.72 o                         
   7  18   1       1011.10       1064.62        20.30 o                         
   8  18   1         42.93         50.22         8.57 o                         
  -8  19   1        985.38       1011.41        37.79 o                         
  -7  19   1          5.80         -3.32         4.93 o                         
  -6  19   1        435.28        466.63        17.31 o                         
  -5  19   1       1562.20       1598.80        44.56 o                         
  -4  19   1         45.57         37.59         3.86 o                         
  -3  19   1        175.85        164.40        13.80 o                         
  -2  19   1       2464.06       2353.54        47.94 o                         
  -1  19   1        121.77         78.29         6.90 o                         
   0  19   1       2084.48       2181.83        37.94 o                         
   1  19   1       2009.64       1973.17        35.28 o                         
   2  19   1        565.17        650.54        22.05 o                         
   3  19   1       1567.89       1588.96        32.57 o                         
   4  19   1         27.08         28.61         5.23 o                         
   5  19   1       1401.30       1440.83        34.13 o                         
   6  19   1        269.97        256.29        15.70 o                         
   7  19   1        400.93        436.07        17.67 o                         
   8  19   1        189.59        170.31        10.25 o                         
  -7  20   1        129.34        116.61        10.56 o                         
  -6  20   1        354.17        363.92        15.32 o                         
  -5  20   1         18.60         22.85         7.82 o                         
  -4  20   1       1058.77       1105.32        29.03 o                         
  -3  20   1         45.03         29.99         4.43 o                         
  -2  20   1        692.78        624.04        15.05 o                         
  -1  20   1        422.23        384.59        30.01 o                         
   0  20   1        194.54        160.32         6.91 o                         
   1  20   1        947.10        942.70        20.52 o                         
   2  20   1         59.67         55.73         7.19 o                         
   3  20   1        166.96        170.15         8.70 o                         
   4  20   1        349.49        361.59        24.08 o                         
   5  20   1        494.11        485.75        18.25 o                         
   6  20   1        633.43        616.96        20.11 o                         
   7  20   1         75.17         67.46         9.45 o                         
  -7  21   1         45.61         61.17         6.63 o                         
  -6  21   1         81.88         85.11         6.33 o                         
  -5  21   1        184.85        192.04         9.04 o                         
  -4  21   1         96.49        100.27         7.87 o                         
  -3  21   1         11.55         -1.69         5.83 o                         
  -2  21   1        439.33        465.94        19.98 o                         
  -1  21   1        243.76        223.24        24.40 o                         
   0  21   1         16.79         16.35         3.69 o                         
   1  21   1         89.87         64.75         5.47 o                         
   2  21   1         19.53         18.92         5.36 o                         
   3  21   1         90.66         96.20         6.27 o                         
   4  21   1          0.29         -3.32         4.66 o                         
   5  21   1         19.80         10.40         4.86 o                         
   6  21   1        403.99        406.53        16.83 o                         
   7  21   1         20.50         11.76         6.54 o                         
  -6  22   1         18.68         28.65         4.17 o                         
  -5  22   1        153.45        194.47        14.68 o                         
  -4  22   1         91.47         91.96         7.37 o                         
  -3  22   1          9.44          9.25         3.42 o                         
  -2  22   1        121.14        125.18         7.64 o                         
  -1  22   1          2.81          4.42         3.75 o                         
   0  22   1          0.60          0.33         3.40 o                         
   1  22   1        230.61        265.10         6.57 o                         
   2  22   1        113.58        109.77         9.22 o                         
   3  22   1          8.65          3.72         4.17 o                         
   4  22   1        464.21        505.23        18.65 o                         
   5  22   1        159.26        199.79        12.61 o                         
   6  22   1         14.22         14.22         4.02 o                         
  -5  23   1        163.63        166.63        11.38 o                         
  -4  23   1        153.70        146.92        13.26 o                         
  -3  23   1       1058.27       1101.14        50.52 o                         
  -2  23   1         51.27         52.64         4.73 o                         
  -1  23   1         88.60         75.16         6.91 o                         
   0  23   1        686.73        690.25        21.11 o                         
   1  23   1          8.01         11.82         4.99 o                         
   2  23   1         54.88         64.94         8.17 o                         
   3  23   1         88.12         89.50         6.63 o                         
   4  23   1          0.84         -4.41         4.41 o                         
   5  23   1        241.12        217.60        14.65 o                         
  -4  24   1        522.78        497.97        17.13 o                         
  -3  24   1        405.16        446.39        48.38 o                         
  -2  24   1         79.40         73.54         6.29 o                         
  -1  24   1        305.81        271.73        15.77 o                         
   0  24   1        141.12        133.09        14.56 o                         
   1  24   1       1498.34       1416.19        69.89 o                         
   2  24   1        458.66        456.83        18.67 o                         
   3  24   1        107.08        124.54        11.88 o                         
   4  24   1        996.76       1018.73        25.43 o                         
  -3  25   1        885.96        923.17        28.16 o                         
  -2  25   1        583.30        552.99        29.49 o                         
  -1  25   1        164.59        141.17        13.05 o                         
   0  25   1        489.58        492.11        16.69 o                         
   1  25   1          3.99          4.11         5.72 o                         
   2  25   1        436.96        430.27        15.12 o                         
   3  25   1        843.17        839.11        32.72 o                         
  -1  26   1        423.98        386.14        17.72 o                         
   0  26   1         52.55         42.93         9.14 o                         
   1  26   1        630.70        664.60        36.41 o                         
 -12   0   2        592.83        559.21        18.55 o                         
 -11   0   2       1381.92       1354.47        31.17 o                         
 -10   0   2       2259.33       2319.10        74.20 o                         
  -9   0   2          8.85          6.25         3.24 o                         
  -8   0   2       3639.42       3681.99        59.09 o                         
  -7   0   2       2880.57       3004.50        74.24 o                         
  -6   0   2       6528.56       6504.42        90.97 o                         
  -5   0   2       1909.56       1935.80        28.76 o                         
  -4   0   2       1571.35       1450.15        16.83 o                         
  -3   0   2         86.41         60.27         2.61 o                         
  -2   0   2       1177.92       1328.65        36.90 o                         
  -1   0   2       7439.55       7586.01       104.61 o                         
   0   0   2       1392.88       1641.06        19.32 o                         
   1   0   2       1954.73       1867.84        16.79 o                         
   2   0   2      10033.92      10040.97        77.25 o                         
   3   0   2        959.71        944.39        15.09 o                         
   4   0   2      11210.86      11816.14       216.20 o                         
   5   0   2      15988.63      16108.98       206.64 o                         
   6   0   2       1580.27       1491.21        22.16 o                         
   7   0   2       1117.45       1080.85        18.14 o                         
   8   0   2       4569.05       4582.16        62.77 o                         
   9   0   2         72.51         84.83         7.68 o                         
  10   0   2        663.87        717.19        25.97 o                         
  11   0   2       1444.65       1367.40        79.95 o                         
 -12   1   2       1019.22        947.60        23.01 o                         
 -11   1   2        812.80        769.20        16.95 o                         
 -10   1   2        815.88        797.44        18.99 o                         
  -9   1   2        818.14        852.88        16.99 o                         
  -8   1   2        390.75        443.56        11.68 o                         
  -7   1   2       2502.03       2431.94        30.47 o                         
  -6   1   2       7364.93       7353.51        72.31 o                         
  -5   1   2        825.59        905.58        17.21 o                         
  -4   1   2       3338.65       3164.15        42.40 o                         
  -3   1   2       5175.52       5242.31        47.03 o                         
  -2   1   2      34781.14      35179.00       476.80 o                         
  -1   1   2      52052.60      49791.93      1568.18 o                         
   0   1   2       8703.64       9037.25        66.37 o                         
   1   1   2      22994.56      23130.22       193.82 o                         
   2   1   2        702.53        682.45         5.72 o                         
   3   1   2         70.92         74.80         3.17 o                         
   4   1   2      11091.20      11205.60       131.17 o                         
   5   1   2       1639.24       1605.65        25.40 o                         
   6   1   2       1224.68       1226.91        23.53 o                         
   7   1   2       2449.41       2476.36        32.97 o                         
   8   1   2         46.21         46.58         4.70 o                         
   9   1   2       2271.27       2313.77        46.94 o                         
  10   1   2       1688.53       1716.27        46.04 o                         
  11   1   2         85.01         96.86        14.85 o                         
 -12   2   2          7.45          5.48         9.98 o                         
 -11   2   2          8.23         -1.23         4.48 o                         
 -10   2   2        346.44        330.93        11.38 o                         
  -9   2   2        989.29        962.12        13.99 o                         
  -8   2   2        181.76        187.61         7.97 o                         
  -7   2   2       1533.11       1463.02        19.47 o                         
  -6   2   2        651.62        623.81        17.22 o                         
  -5   2   2       3250.62       3368.18        39.87 o                         
  -4   2   2       1930.08       1927.12        22.12 o                         
  -3   2   2       1943.08       1954.76        29.14 o                         
  -2   2   2       5364.84       5325.22        32.00 o                         
  -1   2   2        382.90        365.42         5.79 o                         
   0   2   2       5728.72       5778.45        36.88 o                         
   1   2   2         80.28         86.91         2.10 o                         
   2   2   2       2530.36       2634.80        14.91 o                         
   3   2   2       2521.10       2634.62        23.00 o                         
   4   2   2        100.49         85.68         1.99 o                         
   5   2   2       2209.48       2203.64        32.66 o                         
   6   2   2        673.57        680.23        12.98 o                         
   7   2   2       1341.48       1255.10        24.12 o                         
   8   2   2       1200.32       1183.07        14.66 o                         
   9   2   2          4.63         15.04         3.77 o                         
  10   2   2         88.65         79.99         5.56 o                         
  11   2   2       1108.64        994.45        28.85 o                         
 -12   3   2          4.73         -0.10         3.02 o                         
 -11   3   2        548.54        532.31        16.98 o                         
 -10   3   2        132.71        131.86         6.17 o                         
  -9   3   2       2168.66       2157.12        28.88 o                         
  -8   3   2        258.83        263.44        12.00 o                         
  -7   3   2          2.89          3.95         2.77 o                         
  -6   3   2         13.80         27.12         2.30 o                         
  -5   3   2        819.97        792.13        14.72 o                         
  -4   3   2        857.03        932.24        11.69 o                         
  -3   3   2         12.29          4.64         1.18 o                         
  -2   3   2        309.91        342.57         5.63 o                         
  -1   3   2       3383.93       3460.06        24.10 o                         
   0   3   2         86.91         77.38         2.50 o                         
   1   3   2        186.94        169.36         4.61 o                         
   2   3   2       4185.25       4573.26        24.63 o                         
   3   3   2       1846.04       1963.58        14.30 o                         
   4   3   2        751.88        648.64        10.44 o                         
   5   3   2        994.98       1034.46        13.19 o                         
   6   3   2       1113.41       1100.62        11.60 o                         
   7   3   2       1225.64       1200.34        24.42 o                         
   8   3   2         65.42         58.41         3.41 o                         
   9   3   2        851.72        853.09        16.94 o                         
  10   3   2          5.06          4.60         3.37 o                         
  11   3   2          0.12          0.63         7.27 o                         
 -12   4   2         18.19         15.34         3.51 o                         
 -11   4   2        361.92        341.68        11.74 o                         
 -10   4   2         56.14         65.30         5.25 o                         
  -9   4   2        411.67        409.55        11.28 o                         
  -8   4   2        217.98        220.39         9.76 o                         
  -7   4   2         22.11         21.03         3.01 o                         
  -6   4   2         66.55         70.16         3.12 o                         
  -5   4   2        231.17        210.35         5.23 o                         
  -4   4   2        389.36        411.66         5.61 o                         
  -3   4   2         52.32         55.26         2.23 o                         
  -2   4   2        195.15        169.51         3.34 o                         
  -1   4   2        115.41        117.34         2.90 o                         
   0   4   2        172.93        155.62         3.33 o                         
   1   4   2        177.54        209.02         4.66 o                         
   2   4   2        158.01        191.99         4.21 o                         
   3   4   2        648.21        825.74         8.76 o                         
   4   4   2        745.56        849.55        11.89 o                         
   5   4   2        279.34        271.75         5.36 o                         
   6   4   2          6.44         14.35         1.32 o                         
   7   4   2        543.49        518.55        14.01 o                         
   8   4   2        280.11        284.68         8.13 o                         
   9   4   2         70.17         78.48         8.13 o                         
  10   4   2          6.59          5.78         5.21 o                         
  11   4   2        118.85        112.16         9.29 o                         
 -11   5   2        697.54        683.54        16.89 o                         
 -10   5   2         85.21         85.73         4.13 o                         
  -9   5   2        923.78        915.64        19.08 o                         
  -8   5   2          1.37          2.23         2.55 o                         
  -7   5   2        950.53        968.00        19.41 o                         
  -6   5   2       4350.71       4366.67       148.83 o                         
  -5   5   2       1123.00       1134.39        15.84 o                         
  -4   5   2       1491.22       1438.95        22.83 o                         
  -3   5   2        879.09        812.93        13.11 o                         
  -2   5   2         11.82         11.33         1.54 o                         
  -1   5   2       5209.33       5120.75        34.27 o                         
   0   5   2        153.74        129.45         3.42 o                         
   1   5   2       1795.44       1907.41        24.21 o                         
   2   5   2       2604.71       2431.00        25.35 o                         
   3   5   2         76.45         87.11         1.99 o                         
   4   5   2       9365.71       9839.59        95.39 o                         
   5   5   2        285.79        285.23         5.44 o                         
   6   5   2        260.83        241.09         6.80 o                         
   7   5   2       1430.01       1409.24        20.44 o                         
   8   5   2        124.26        124.41         3.97 o                         
   9   5   2        827.55        817.82        13.11 o                         
  10   5   2        236.24        264.78        12.33 o                         
  11   5   2          7.53          4.73        10.07 o                         
 -11   6   2        191.42        187.57        11.19 o                         
 -10   6   2       1025.09       1071.93        24.73 o                         
  -9   6   2       1094.66       1068.96        18.09 o                         
  -8   6   2       1287.53       1281.03        17.09 o                         
  -7   6   2       2137.47       2189.59        47.25 o                         
  -6   6   2        476.39        429.57        11.51 o                         
  -5   6   2       1838.04       1661.37        29.71 o                         
  -4   6   2         45.65         33.21         2.27 o                         
  -3   6   2       3224.46       3071.17        87.67 o                         
  -2   6   2       5466.37       5315.29        47.74 o                         
  -1   6   2        352.91        318.80         4.55 o                         
   0   6   2       8236.71       8179.59       108.37 o                         
   1   6   2       2108.80       2032.31        20.69 o                         
   2   6   2         74.93         46.98         1.70 o                         
   3   6   2       3322.71       3096.53        48.24 o                         
   4   6   2         48.83         43.94         3.02 o                         
   5   6   2       4490.42       4447.61        85.85 o                         
   6   6   2       1940.97       1721.21        31.38 o                         
   7   6   2        310.23        269.23         8.43 o                         
   8   6   2       2545.95       2721.25        59.25 o                         
   9   6   2        136.36        140.67         8.53 o                         
  10   6   2        492.10        515.93        16.52 o                         
  11   6   2       1668.50       1639.42        40.83 o                         
 -11   7   2       1183.03       1115.00        21.21 o                         
 -10   7   2        440.93        441.10        11.11 o                         
  -9   7   2       2116.61       2171.20        26.64 o                         
  -8   7   2        713.96        698.92        10.16 o                         
  -7   7   2       2851.69       2886.78        70.39 o                         
  -6   7   2       2760.85       2713.81        64.33 o                         
  -5   7   2        159.72        170.92         5.83 o                         
  -4   7   2      10013.35       9707.74        81.30 o                         
  -3   7   2       6963.74       7047.63       115.10 o                         
  -2   7   2       6992.23       6674.94       107.10 o                         
  -1   7   2       3921.84       3708.22        55.94 o                         
   0   7   2       1719.33       1752.98        33.93 o                         
   1   7   2      18984.81      19368.87       274.24 o                         
   2   7   2       4365.32       4341.47        63.59 o                         
   3   7   2         11.68          7.40         1.25 o                         
   4   7   2       7028.52       6883.54        84.90 o                         
   5   7   2       1033.20        982.76        17.90 o                         
   6   7   2       2631.62       2589.87        59.67 o                         
   7   7   2       1983.87       2070.47        33.43 o                         
   8   7   2         47.41         69.97         3.71 o                         
   9   7   2       2489.11       2454.87        46.27 o                         
  10   7   2        835.50        806.56        30.29 o                         
  11   7   2        170.24        121.51        12.72 o                         
 -11   8   2        534.15        540.44        14.51 o                         
 -10   8   2       1479.02       1491.88        31.99 o                         
  -9   8   2        453.20        459.39        11.19 o                         
  -8   8   2        664.28        681.92        15.77 o                         
  -7   8   2       3400.49       3424.63        61.56 o                         
  -6   8   2       3006.36       3014.35        93.85 o                         
  -5   8   2        911.00        840.34        33.43 o                         
  -4   8   2       2729.54       2804.19        78.81 o                         
  -3   8   2       6482.00       6452.98       104.02 o                         
  -2   8   2       1383.02       1179.10        35.51 o                         
  -1   8   2         12.98         33.16         2.72 o                         
   0   8   2       5811.88       5814.86        78.81 o                         
   1   8   2       1287.44       1128.22        16.98 o                         
   2   8   2       2889.26       2676.15        54.64 o                         
   3   8   2       2980.38       2972.47        58.37 o                         
   4   8   2        573.17        546.94        12.35 o                         
   5   8   2       4426.78       4318.88        90.84 o                         
   6   8   2       1395.72       1352.47        21.51 o                         
   7   8   2          9.30         12.06         2.62 o                         
   8   8   2       2850.73       2958.75        44.28 o                         
   9   8   2        718.42        665.61        20.80 o                         
  10   8   2        224.98        201.07        11.02 o                         
 -11   9   2        622.87        590.69        15.42 o                         
 -10   9   2        411.51        409.89        11.17 o                         
  -9   9   2        531.08        546.22        10.31 o                         
  -8   9   2        183.57        184.67         6.01 o                         
  -7   9   2       1672.08       1698.87        29.54 o                         
  -6   9   2       1581.32       1400.87        96.76 o                         
  -5   9   2        130.46        109.27         8.74 o                         
  -4   9   2       1279.11       1277.65        34.86 o                         
  -3   9   2       1965.26       1998.66        35.04 o                         
  -2   9   2       5243.99       5374.33       117.05 o                         
  -1   9   2       2973.19       2864.49        51.40 o                         
   0   9   2       2916.32       2971.79        45.67 o                         
   1   9   2       6858.73       6787.50       130.07 o                         
   2   9   2        341.75        309.52         7.20 o                         
   3   9   2          4.33          9.15         1.46 o                         
   4   9   2       3667.61       3598.13       100.08 o                         
   5   9   2        803.79        832.27        25.96 o                         
   6   9   2       1000.29       1044.74        10.21 o                         
   7   9   2       1209.61       1256.84        15.69 o                         
   8   9   2          9.39         15.15         4.57 o                         
   9   9   2       1361.33       1413.23        28.09 o                         
  10   9   2        297.93        325.90        11.97 o                         
 -11  10   2          3.56          1.92         3.53 o                         
 -10  10   2        622.93        683.45        16.08 o                         
  -9  10   2         83.55         96.75         4.59 o                         
  -8  10   2         12.20          8.61         2.90 o                         
  -7  10   2        188.10        210.38         9.47 o                         
  -6  10   2       1300.36       1357.17        84.71 o                         
  -5  10   2        219.75        214.17        15.46 o                         
  -4  10   2         64.08         54.97         4.41 o                         
  -3  10   2        144.97        127.48         4.66 o                         
  -2  10   2          7.99         14.31         2.46 o                         
  -1  10   2        108.38        113.16         5.03 o                         
   0  10   2         27.90         10.38         1.48 o                         
   1  10   2        210.96        213.28         7.55 o                         
   2  10   2        246.34        257.14         6.48 o                         
   3  10   2        786.80        799.28        29.14 o                         
   4  10   2        704.59        699.98        19.38 o                         
   5  10   2        685.84        688.33        19.39 o                         
   6  10   2          3.48          4.77         2.49 o                         
   7  10   2         30.62         40.19         2.76 o                         
   8  10   2       1151.05       1195.32        15.74 o                         
   9  10   2         65.38         62.35         4.44 o                         
  10  10   2        243.17        255.12        10.13 o                         
 -11  11   2          5.00          6.96         3.21 o                         
 -10  11   2         56.78         66.05         6.16 o                         
  -9  11   2          1.54          6.50         3.45 o                         
  -8  11   2         43.22         45.82         7.06 o                         
  -7  11   2        525.47        546.33        16.40 o                         
  -6  11   2          2.76          9.04         2.98 o                         
  -5  11   2        372.27        343.31        40.59 o                         
  -4  11   2          7.92          8.00         4.13 o                         
  -3  11   2        574.34        612.76        23.51 o                         
  -2  11   2        280.11        297.63         9.28 o                         
  -1  11   2          7.05         19.08         2.89 o                         
   0  11   2        237.84        288.65         7.77 o                         
   1  11   2        280.10        285.99        10.05 o                         
   2  11   2          1.06          3.95         1.84 o                         
   3  11   2        170.86        161.36         8.72 o                         
   4  11   2          3.46         10.06         3.65 o                         
   5  11   2        928.52        868.28        25.34 o                         
   6  11   2        553.69        606.05        10.24 o                         
   7  11   2        159.43        151.11         5.19 o                         
   8  11   2         42.98         44.04         3.67 o                         
   9  11   2          1.71          1.77         2.95 o                         
  10  11   2         11.75         20.82         4.82 o                         
 -10  12   2        344.22        330.99        17.19 o                         
  -9  12   2         31.56         41.78         4.43 o                         
  -8  12   2        199.78        190.40         8.20 o                         
  -7  12   2        141.82        136.15        13.45 o                         
  -6  12   2       1075.37       1133.16        24.46 o                         
  -5  12   2       1265.97       1275.73        27.34 o                         
  -4  12   2        316.57        302.38        20.51 o                         
  -3  12   2        718.57        754.46        19.82 o                         
  -2  12   2       1336.60       1153.84        55.09 o                         
  -1  12   2          6.80         14.87         2.71 o                         
   0  12   2       3653.65       3821.47        93.53 o                         
   1  12   2        171.09        156.59         5.18 o                         
   2  12   2          7.78          9.80         2.28 o                         
   3  12   2       4058.39       4068.76        55.65 o                         
   4  12   2        310.69        313.13        10.62 o                         
   5  12   2         95.74         82.92         4.42 o                         
   6  12   2       1259.23       1262.41        20.71 o                         
   7  12   2        452.04        424.44        15.50 o                         
   8  12   2        485.93        500.25        11.83 o                         
   9  12   2        499.84        467.02        14.68 o                         
  10  12   2        104.64         76.27         8.40 o                         
 -10  13   2         46.63         41.07         5.49 o                         
  -9  13   2        473.63        492.51        16.07 o                         
  -8  13   2        333.73        365.84        13.56 o                         
  -7  13   2        200.49        227.37         9.07 o                         
  -6  13   2       4299.55       4365.27       124.65 o                         
  -5  13   2        408.31        406.29        12.02 o                         
  -4  13   2       1665.34       1644.67        31.01 o                         
  -3  13   2       1546.77       1645.79        40.16 o                         
  -2  13   2        415.58        429.44        15.34 o                         
  -1  13   2       8000.00       8161.34       242.34 o                         
   0  13   2        216.67        204.84         7.01 o                         
   1  13   2       2369.70       2400.58        34.19 o                         
   2  13   2        107.04         95.40         5.70 o                         
   3  13   2       1561.61       1579.57        24.61 o                         
   4  13   2       2174.01       2270.83        30.17 o                         
   5  13   2         20.87         26.99         3.15 o                         
   6  13   2        434.20        463.13        11.88 o                         
   7  13   2        889.03        923.89        14.12 o                         
   8  13   2          0.64         -4.31         4.31 o                         
   9  13   2        495.38        479.83        34.47 o                         
 -10  14   2       1238.36       1269.18        27.19 o                         
  -9  14   2         80.29         67.63         5.34 o                         
  -8  14   2       1363.94       1421.18        25.71 o                         
  -7  14   2        280.92        316.01        23.02 o                         
  -6  14   2       1182.43       1200.36        59.64 o                         
  -5  14   2       2099.24       2017.04        47.40 o                         
  -4  14   2          2.53          6.43         2.88 o                         
  -3  14   2       1628.66       1636.30        29.77 o                         
  -2  14   2       1577.80       1505.69        27.19 o                         
  -1  14   2         16.41         14.23         3.05 o                         
   0  14   2       2746.05       2741.11        38.11 o                         
   1  14   2       1723.96       1832.81        31.70 o                         
   2  14   2        346.19        345.32        20.00 o                         
   3  14   2       3703.46       3716.73        50.33 o                         
   4  14   2        744.20        746.45        19.86 o                         
   5  14   2       2208.46       2310.77        48.10 o                         
   6  14   2       1447.15       1468.81        52.42 o                         
   7  14   2         51.94         46.78         3.96 o                         
   8  14   2       2396.93       2426.72        41.26 o                         
   9  14   2        143.92        136.85        10.00 o                         
  -9  15   2       1744.04       1770.70        34.95 o                         
  -8  15   2        118.65        127.19        13.52 o                         
  -7  15   2       1257.69       1406.86        56.37 o                         
  -6  15   2        833.43        813.32        21.95 o                         
  -5  15   2       1368.95       1241.79        48.43 o                         
  -4  15   2       4119.36       4013.42       145.10 o                         
  -3  15   2       2710.69       2569.06        41.91 o                         
  -2  15   2       1796.53       1707.32        29.26 o                         
  -1  15   2       1081.54       1160.81        18.53 o                         
   0  15   2        315.17        337.53        15.64 o                         
   1  15   2       5306.44       5289.87        81.05 o                         
   2  15   2       5393.72       5650.05        74.30 o                         
   3  15   2         98.38         94.90         7.90 o                         
   4  15   2       4130.15       3947.72        96.51 o                         
   5  15   2        219.63        231.11         7.56 o                         
   6  15   2        946.36       1019.09        21.23 o                         
   7  15   2       2398.04       2358.07        36.03 o                         
   8  15   2        133.64        131.16         8.71 o                         
   9  15   2        711.69        626.25        29.66 o                         
  -9  16   2          7.40         11.39         5.58 o                         
  -8  16   2        433.04        487.50        15.64 o                         
  -7  16   2        724.84        741.22        45.37 o                         
  -6  16   2         12.48         12.96         4.05 o                         
  -5  16   2        215.31        227.43         9.51 o                         
  -4  16   2       2421.34       2451.17        98.60 o                         
  -3  16   2       1740.55       1703.17        20.22 o                         
  -2  16   2        430.24        444.86        14.18 o                         
  -1  16   2        191.45        162.11         6.84 o                         
   0  16   2        385.96        393.02        12.79 o                         
   1  16   2        700.82        676.39        20.77 o                         
   2  16   2       2200.52       2283.01        47.16 o                         
   3  16   2        152.78        154.70         7.21 o                         
   4  16   2          1.05          0.49         2.47 o                         
   5  16   2       1812.96       1840.10        29.86 o                         
   6  16   2         13.77         15.66         3.21 o                         
   7  16   2         91.52         85.13         6.55 o                         
   8  16   2        790.14        762.78        22.46 o                         
  -9  17   2        183.95        188.86        13.42 o                         
  -8  17   2         16.54         13.83         3.74 o                         
  -7  17   2        328.89        323.86        12.65 o                         
  -6  17   2         45.19         50.41         6.39 o                         
  -5  17   2        401.07        407.93        16.80 o                         
  -4  17   2        632.02        652.86        39.93 o                         
  -3  17   2        837.88        770.98        15.86 o                         
  -2  17   2       1598.32       1472.49        24.59 o                         
  -1  17   2         12.44          7.47         2.59 o                         
   0  17   2        444.67        437.81        11.23 o                         
   1  17   2       2086.63       2093.85        61.98 o                         
   2  17   2        490.47        525.66        11.36 o                         
   3  17   2        195.74        180.73         7.48 o                         
   4  17   2        737.78        776.50        22.69 o                         
   5  17   2        140.32        133.20         5.93 o                         
   6  17   2         13.51         14.29         3.51 o                         
   7  17   2        607.63        592.95        16.65 o                         
   8  17   2        117.04        131.29         8.10 o                         
  -8  18   2        162.21        196.80        12.89 o                         
  -7  18   2        141.52        165.59        12.68 o                         
  -6  18   2        308.24        321.22        12.19 o                         
  -5  18   2         76.19         75.69         6.67 o                         
  -4  18   2          0.47         -3.68         3.71 o                         
  -3  18   2          8.40         10.26         4.18 o                         
  -2  18   2         67.38         70.96         4.62 o                         
  -1  18   2         44.32         40.71         5.37 o                         
   0  18   2         40.47         42.30         5.74 o                         
   1  18   2          0.48          6.74         3.20 o                         
   2  18   2          9.87          9.85         3.00 o                         
   3  18   2         56.38         44.23         3.82 o                         
   4  18   2          8.87          9.66         2.95 o                         
   5  18   2         21.60         29.33         7.07 o                         
   6  18   2        207.63        225.11         9.85 o                         
   7  18   2         62.89         74.06         9.48 o                         
   8  18   2         85.11         98.21        11.79 o                         
  -8  19   2         81.11         75.31         7.63 o                         
  -7  19   2         52.14         43.20         6.11 o                         
  -6  19   2         44.48         50.06         5.58 o                         
  -5  19   2         25.95         27.46         9.03 o                         
  -4  19   2       1178.64       1193.61        40.02 o                         
  -3  19   2        279.40        224.54         9.29 o                         
  -2  19   2          2.58          7.07         2.82 o                         
  -1  19   2        347.39        385.56        13.70 o                         
   0  19   2        155.93        137.80         6.71 o                         
   1  19   2        243.62        234.62         9.17 o                         
   2  19   2       1593.06       1582.95        32.62 o                         
   3  19   2         54.14         53.86         4.80 o                         
   4  19   2         92.81         95.30         5.17 o                         
   5  19   2         21.63         15.98         4.48 o                         
   6  19   2        246.63        278.05        11.27 o                         
   7  19   2        162.39        181.86        11.16 o                         
  -7  20   2          5.71         -1.33         7.40 o                         
  -6  20   2         14.33         19.98        20.46 o                         
  -5  20   2       1085.56       1192.90        33.24 o                         
  -4  20   2          7.87         12.52         5.23 o                         
  -3  20   2        242.73        207.56        14.81 o                         
  -2  20   2        586.22        603.60        31.70 o                         
  -1  20   2         45.53         50.80         7.04 o                         
   0  20   2        418.29        457.37        22.96 o                         
   1  20   2        749.46        699.17        14.26 o                         
   2  20   2        158.86        165.84         8.33 o                         
   3  20   2       1031.60       1008.55        27.17 o                         
   4  20   2         22.34         25.36         3.59 o                         
   5  20   2        474.61        446.24        15.47 o                         
   6  20   2        430.09        444.07        16.38 o                         
   7  20   2         90.20         76.47        12.23 o                         
  -7  21   2        188.53        192.30        12.71 o                         
  -6  21   2        894.40        904.49        30.60 o                         
  -5  21   2          1.29          7.02         3.18 o                         
  -4  21   2       1163.75       1168.73        26.28 o                         
  -3  21   2        304.11        275.86         9.40 o                         
  -2  21   2        185.97        170.21        10.85 o                         
  -1  21   2       1875.99       1996.42        52.01 o                         
   0  21   2         14.72         12.87         4.04 o                         
   1  21   2        625.25        609.71        18.27 o                         
   2  21   2        946.32        972.10        22.29 o                         
   3  21   2        185.78        192.27        10.54 o                         
   4  21   2        959.35        990.56        29.28 o                         
   5  21   2         68.79         66.48         6.43 o                         
   6  21   2        263.20        235.56        15.77 o                         
  -6  22   2        350.05        358.52        21.49 o                         
  -5  22   2       1176.69       1160.89        27.19 o                         
  -4  22   2         57.22         51.66         5.14 o                         
  -3  22   2        580.29        556.86        21.01 o                         
  -2  22   2       1098.74       1068.80        40.72 o                         
  -1  22   2         66.39         61.43         4.18 o                         
   0  22   2       1358.59       1369.06        28.59 o                         
   1  22   2        102.63        100.05         6.79 o                         
   2  22   2        339.75        360.98        14.26 o                         
   3  22   2       1778.63       1731.16        30.31 o                         
   4  22   2          7.94         15.55         3.97 o                         
   5  22   2        162.86        156.00        12.08 o                         
  -5  23   2          0.87         -3.16         3.16 o                         
  -4  23   2        422.54        454.67        21.98 o                         
  -3  23   2        111.11        120.49        14.43 o                         
  -2  23   2        601.82        585.61        30.20 o                         
  -1  23   2        444.21        444.51        27.15 o                         
   0  23   2        411.31        391.27        15.22 o                         
   1  23   2        670.50        644.70        30.58 o                         
   2  23   2        263.96        263.83        13.64 o                         
   3  23   2          8.79          4.40         3.84 o                         
   4  23   2        411.12        369.09        26.74 o                         
  -4  24   2        222.42        219.62        17.24 o                         
  -3  24   2        294.08        289.83        12.47 o                         
  -2  24   2          3.12          7.65         7.19 o                         
  -1  24   2          4.93          6.15         5.66 o                         
   0  24   2         82.05         66.65         9.37 o                         
   1  24   2         26.41         30.40         4.85 o                         
   2  24   2        143.11        146.70        10.40 o                         
   3  24   2        122.18        124.26         8.92 o                         
  -3  25   2         26.48         26.38         9.09 o                         
  -2  25   2        183.43        171.68        20.72 o                         
  -1  25   2         10.23          6.50         3.70 o                         
   0  25   2         81.30         64.63         7.71 o                         
   1  25   2         55.90         33.40         5.98 o                         
   2  25   2         18.57         11.89         4.26 o                         
 -12   1   3          7.70          3.43         3.06 o                         
 -11   1   3         11.76          6.27         4.26 o                         
 -10   1   3         94.18         92.20         5.22 o                         
  -9   1   3          3.20          0.87         2.41 o                         
  -8   1   3       1556.84       1533.95        30.19 o                         
  -7   1   3        101.65        104.23         4.76 o                         
  -6   1   3         13.03         20.37         3.10 o                         
  -5   1   3       1556.91       1457.15        19.85 o                         
  -4   1   3          5.54         20.02         5.15 o                         
  -3   1   3       4175.89       4686.43        38.27 o                         
  -2   1   3         21.55         12.13         1.36 o                         
  -1   1   3        393.67        454.04         6.16 o                         
   0   1   3        679.16        610.39         6.26 o                         
   1   1   3         13.84         17.31         1.18 o                         
   2   1   3         83.15         79.71         2.18 o                         
   3   1   3       3031.29       3192.25        37.79 o                         
   4   1   3         13.26         16.87         1.83 o                         
   5   1   3        578.21        558.77        15.74 o                         
   6   1   3        655.28        664.13        16.55 o                         
   7   1   3        182.81        174.76         8.10 o                         
   8   1   3       1589.67       1618.71        26.75 o                         
   9   1   3         64.25         69.13         7.41 o                         
  10   1   3        287.79        287.48        10.88 o                         
  11   1   3         47.08         31.78        13.15 o                         
 -11   2   3        871.29        862.89        18.84 o                         
 -10   2   3         58.05         66.58         5.49 o                         
  -9   2   3       3934.75       3991.45        60.59 o                         
  -8   2   3         50.06         54.73         4.07 o                         
  -7   2   3        971.15        998.45        19.01 o                         
  -6   2   3       2636.66       2557.02        75.84 o                         
  -5   2   3        445.52        488.52         9.68 o                         
  -4   2   3       6992.90       6965.05        52.59 o                         
  -3   2   3        771.92        720.14         8.35 o                         
  -2   2   3        688.08        761.66         8.81 o                         
  -1   2   3       9906.76       9934.89        98.58 o                         
   0   2   3        678.30        707.90         7.24 o                         
   1   2   3        998.84        936.88         9.13 o                         
   2   2   3       3768.22       3709.01        34.73 o                         
   3   2   3         28.62         29.50         3.13 o                         
   4   2   3       6673.93       6691.48        84.34 o                         
   5   2   3        137.40        118.74         4.84 o                         
   6   2   3       1021.43       1083.78        19.57 o                         
   7   2   3       2203.39       2319.82        29.73 o                         
   8   2   3         83.90         77.68         8.07 o                         
   9   2   3        721.51        724.30        16.48 o                         
  10   2   3       1131.41       1132.42        28.62 o                         
  11   2   3          6.94          9.13         5.48 o                         
 -11   3   3        553.47        553.21        16.62 o                         
 -10   3   3         81.67         86.51         5.21 o                         
  -9   3   3          3.90         -0.51         2.37 o                         
  -8   3   3       2477.43       2478.40        36.22 o                         
  -7   3   3        134.38        125.73         4.95 o                         
  -6   3   3        103.77         91.42         3.26 o                         
  -5   3   3       1306.43       1216.60        16.02 o                         
  -4   3   3       1317.84       1327.66        23.45 o                         
  -3   3   3       6801.54       6918.26        60.18 o                         
  -2   3   3       4976.43       4948.67        34.36 o                         
  -1   3   3         60.33         89.20         3.48 o                         
   0   3   3      11598.61      11519.38       120.71 o                         
   1   3   3       2682.10       2680.24        23.75 o                         
   2   3   3       6621.37       6841.58        60.26 o                         
   3   3   3      14837.38      15467.74       156.95 o                         
   4   3   3       1213.24       1232.09        19.38 o                         
   5   3   3       2645.95       2639.81        31.28 o                         
   6   3   3       5074.09       4941.91        70.16 o                         
   7   3   3       1838.89       1847.25        24.61 o                         
   8   3   3       2565.01       2553.14        38.93 o                         
   9   3   3       1015.08       1087.29        28.07 o                         
  10   3   3        538.42        550.04        22.50 o                         
 -11   4   3        968.68        942.99        19.69 o                         
 -10   4   3        482.05        539.35        14.00 o                         
  -9   4   3       2287.80       2319.27        40.57 o                         
  -8   4   3       2740.57       2697.22        48.05 o                         
  -7   4   3       5494.69       5453.77        99.68 o                         
  -6   4   3       3920.45       4018.52        51.69 o                         
  -5   4   3        262.66        268.60         6.11 o                         
  -4   4   3      10135.92       9906.26        93.27 o                         
  -3   4   3       1907.68       1830.57        29.87 o                         
  -2   4   3       1254.85       1241.90        15.44 o                         
  -1   4   3       7697.85       7757.12        58.77 o                         
   0   4   3        483.18        455.00         7.07 o                         
   1   4   3        811.09        731.97         8.94 o                         
   2   4   3       8644.29       8700.62        67.96 o                         
   3   4   3          1.93          2.59         2.11 o                         
   4   4   3       1807.66       1758.53        19.16 o                         
   5   4   3       4089.32       4103.77        48.69 o                         
   6   4   3        180.15        192.43         6.36 o                         
   7   4   3       4183.80       4179.32        54.20 o                         
   8   4   3         84.41         77.70        10.50 o                         
   9   4   3        290.78        292.29         8.44 o                         
  10   4   3       2002.86       1938.44        36.63 o                         
 -11   5   3        884.72        861.06        18.52 o                         
 -10   5   3        229.95        226.58         9.44 o                         
  -9   5   3        101.49         99.55         6.04 o                         
  -8   5   3       2573.63       2622.61        29.13 o                         
  -7   5   3        475.97        474.26        11.21 o                         
  -6   5   3        843.59        887.08        18.18 o                         
  -5   5   3       5875.64       5803.83       103.13 o                         
  -4   5   3         23.17         19.76         2.22 o                         
  -3   5   3       2092.83       1991.07        24.45 o                         
  -2   5   3       3520.69       3487.23        30.92 o                         
  -1   5   3          1.25          6.14         1.67 o                         
   0   5   3       7351.55       7144.51        86.62 o                         
   1   5   3        131.52        127.84         2.95 o                         
   2   5   3        105.69         99.50         2.72 o                         
   3   5   3       4988.94       4756.49        62.57 o                         
   4   5   3         19.80         23.75         2.54 o                         
   5   5   3        765.27        755.38        10.47 o                         
   6   5   3       3911.77       3911.72        59.56 o                         
   7   5   3        536.10        532.30        15.20 o                         
   8   5   3       1722.65       1778.60        37.09 o                         
   9   5   3        575.37        575.02        15.22 o                         
  10   5   3        467.75        452.60        15.78 o                         
 -11   6   3        162.02        159.65         9.63 o                         
 -10   6   3         35.44         34.67         4.12 o                         
  -9   6   3         91.17         87.98         4.19 o                         
  -8   6   3        317.86        319.00         8.47 o                         
  -7   6   3        569.29        524.33        12.96 o                         
  -6   6   3        110.06        113.45         6.13 o                         
  -5   6   3        795.68        759.64        17.33 o                         
  -4   6   3       2425.40       2295.56        35.09 o                         
  -3   6   3        140.43        159.89         5.36 o                         
  -2   6   3        493.63        499.39         9.25 o                         
  -1   6   3       7425.51       7302.64        67.39 o                         
   0   6   3        222.25        220.22         4.40 o                         
   1   6   3       3037.12       2974.02        42.64 o                         
   2   6   3       3544.66       3818.14        42.44 o                         
   3   6   3        443.77        487.80         9.71 o                         
   4   6   3       2399.44       2428.86        41.45 o                         
   5   6   3        457.22        468.89        17.14 o                         
   6   6   3        453.06        489.38        10.20 o                         
   7   6   3       1026.79       1032.18        15.63 o                         
   8   6   3         75.27         78.98         7.37 o                         
   9   6   3          6.56         16.56         8.05 o                         
  10   6   3        338.10        366.67        14.48 o                         
 -11   7   3         97.20         94.02         7.77 o                         
 -10   7   3          2.70          2.86         2.72 o                         
  -9   7   3          1.18          0.33         2.35 o                         
  -8   7   3        375.98        391.99        11.40 o                         
  -7   7   3         87.35         80.01         6.19 o                         
  -6   7   3          5.71          3.67         2.22 o                         
  -5   7   3       1313.11       1311.47        70.28 o                         
  -4   7   3         13.44         18.24         2.39 o                         
  -3   7   3         86.93         83.55         3.06 o                         
  -2   7   3         12.40         12.21         1.71 o                         
  -1   7   3        285.94        308.64         7.69 o                         
   0   7   3       1153.41       1134.99        16.95 o                         
   1   7   3        445.77        437.14        11.20 o                         
   2   7   3       1925.67       2015.50        42.62 o                         
   3   7   3        129.64        101.03         3.16 o                         
   4   7   3        207.58        187.18         5.61 o                         
   5   7   3          0.99          0.85         2.21 o                         
   6   7   3         97.66         86.19         5.18 o                         
   7   7   3          6.39          2.03         2.12 o                         
   8   7   3         55.97         60.89         8.64 o                         
   9   7   3          4.86          6.85         6.08 o                         
  10   7   3          6.27          6.57         5.61 o                         
 -11   8   3          7.67         19.72         3.90 o                         
 -10   8   3         31.27         30.06         3.68 o                         
  -9   8   3        146.02        160.31         5.83 o                         
  -8   8   3          0.98          0.92         2.79 o                         
  -7   8   3        245.42        267.65        11.53 o                         
  -6   8   3        400.45        411.87        22.38 o                         
  -5   8   3         20.98         19.14         2.48 o                         
  -4   8   3         40.12         45.96         4.26 o                         
  -3   8   3        283.94        293.21         7.05 o                         
  -2   8   3        481.88        524.97        11.99 o                         
  -1   8   3       1078.30        953.05        29.79 o                         
   0   8   3        434.90        437.18        14.59 o                         
   1   8   3       1211.52       1104.83        23.02 o                         
   2   8   3        441.59        410.60         9.82 o                         
   3   8   3        299.89        306.75        10.82 o                         
   4   8   3        375.20        364.79         9.88 o                         
   5   8   3        136.45        125.32         4.44 o                         
   6   8   3        295.20        275.90         8.14 o                         
   7   8   3        132.01        144.44         5.35 o                         
   8   8   3         13.91          9.03         4.92 o                         
   9   8   3        198.90        188.13         9.49 o                         
  10   8   3         88.70        105.93         8.00 o                         
 -11   9   3        129.21        150.07        12.47 o                         
 -10   9   3        777.06        811.85        13.11 o                         
  -9   9   3          1.79         -1.83         3.20 o                         
  -8   9   3       1596.65       1614.04        28.79 o                         
  -7   9   3        552.50        580.17        12.34 o                         
  -6   9   3          3.69          2.27         2.41 o                         
  -5   9   3       4532.89       4221.06       260.66 o                         
  -4   9   3         77.65         65.91         5.14 o                         
  -3   9   3       1385.60       1376.87        44.04 o                         
  -2   9   3       5747.22       5824.51        89.11 o                         
  -1   9   3       1233.26       1354.83        25.42 o                         
   0   9   3       2026.39       1870.73        39.40 o                         
   1   9   3        284.75        256.90         6.22 o                         
   2   9   3        108.50         85.72         3.01 o                         
   3   9   3       3707.74       3542.85       113.91 o                         
   4   9   3        276.91        265.33         8.78 o                         
   5   9   3       1020.34       1038.82        26.68 o                         
   6   9   3        495.52        536.79         9.82 o                         
   7   9   3          7.50         10.15         2.67 o                         
   8   9   3       1832.56       1870.63        39.70 o                         
   9   9   3         18.16          8.82         4.10 o                         
  10   9   3        219.98        242.81        13.97 o                         
 -11  10   3        615.92        588.09        19.13 o                         
 -10  10   3         44.43         57.45         4.57 o                         
  -9  10   3       1691.31       1724.78        66.27 o                         
  -8  10   3        366.94        385.64        15.30 o                         
  -7  10   3       2468.79       2434.96        65.19 o                         
  -6  10   3        988.24       1007.99        16.12 o                         
  -5  10   3        304.25        274.35        19.26 o                         
  -4  10   3       4425.11       4177.66       171.95 o                         
  -3  10   3         31.93         34.49         4.13 o                         
  -2  10   3       1659.57       1672.27        25.51 o                         
  -1  10   3       5352.98       5556.79        67.82 o                         
   0  10   3         51.22         77.48         3.77 o                         
   1  10   3       2205.59       2174.68        29.26 o                         
   2  10   3       4782.94       5144.70       101.28 o                         
   3  10   3        264.25        286.39        13.60 o                         
   4  10   3       2810.71       2884.56        37.87 o                         
   5  10   3       1337.30       1366.44        17.76 o                         
   6  10   3        371.17        386.44        11.37 o                         
   7  10   3       2297.91       2336.70        44.89 o                         
   8  10   3        207.32        206.07        12.84 o                         
   9  10   3       1262.50       1227.36        24.56 o                         
  10  10   3       1313.19       1241.77        33.99 o                         
 -10  11   3        332.37        344.83        11.26 o                         
  -9  11   3         80.09         81.21         8.84 o                         
  -8  11   3       1619.88       1708.16        78.41 o                         
  -7  11   3        204.16        223.74         8.76 o                         
  -6  11   3        476.88        495.65        27.62 o                         
  -5  11   3       4035.30       3699.16       254.27 o                         
  -4  11   3        681.53        699.96        15.36 o                         
  -3  11   3       2932.66       2878.12        47.43 o                         
  -2  11   3       3979.38       3918.80        69.85 o                         
  -1  11   3         23.76         27.83         2.83 o                         
   0  11   3       3943.91       3808.02        47.85 o                         
   1  11   3       1503.31       1496.26        21.86 o                         
   2  11   3        566.99        520.20        24.13 o                         
   3  11   3       6289.03       5835.28       321.37 o                         
   4  11   3         78.13         75.05         5.94 o                         
   5  11   3       2189.73       2217.87        40.31 o                         
   6  11   3       3510.68       3574.57        59.39 o                         
   7  11   3        316.95        311.83        12.60 o                         
   8  11   3       1455.51       1429.35        28.79 o                         
   9  11   3        360.38        377.41        15.63 o                         
 -10  12   3        807.73        792.20        20.20 o                         
  -9  12   3       1561.87       1580.07        44.13 o                         
  -8  12   3       1112.83       1210.17        27.91 o                         
  -7  12   3       1259.20       1377.24        28.36 o                         
  -6  12   3       1269.42       1260.41        26.22 o                         
  -5  12   3        232.13        258.20        17.34 o                         
  -4  12   3       3026.83       3089.80        50.76 o                         
  -3  12   3       1424.64       1415.20        26.29 o                         
  -2  12   3        119.11        119.80         5.54 o                         
  -1  12   3       4506.35       4480.46        60.94 o                         
   0  12   3         50.55         59.15         3.44 o                         
   1  12   3       1803.81       1859.75        24.46 o                         
   2  12   3       5361.58       5382.40        97.43 o                         
   3  12   3         17.56         17.11         2.12 o                         
   4  12   3        757.77        803.32        13.56 o                         
   5  12   3        548.66        573.13         9.53 o                         
   6  12   3         44.53         68.53         5.04 o                         
   7  12   3       1302.89       1440.14        33.29 o                         
   8  12   3         12.44         13.70         4.19 o                         
   9  12   3        197.42        193.67        12.63 o                         
 -10  13   3          5.88         -0.12         4.48 o                         
  -9  13   3         89.45         88.95         8.03 o                         
  -8  13   3        149.26        181.93         9.62 o                         
  -7  13   3        159.94        201.61        11.75 o                         
  -6  13   3       1011.74       1020.93        34.97 o                         
  -5  13   3        775.76        855.81        40.39 o                         
  -4  13   3         77.24         65.96         4.74 o                         
  -3  13   3        657.31        628.90        19.45 o                         
  -2  13   3        181.98        183.16         9.29 o                         
  -1  13   3          3.34          2.61         2.77 o                         
   0  13   3       2693.95       2628.22        39.41 o                         
   1  13   3          7.01         12.43         3.08 o                         
   2  13   3        189.73        206.22         9.87 o                         
   3  13   3        834.50        858.05        22.44 o                         
   4  13   3       1114.13       1121.98        24.16 o                         
   5  13   3       1029.34       1019.28        18.15 o                         
   6  13   3       2638.25       2587.34        34.64 o                         
   7  13   3        320.12        332.53        10.35 o                         
   8  13   3         34.33         48.60         7.02 o                         
   9  13   3        323.52        302.47        13.86 o                         
 -10  14   3         12.28          3.98         3.66 o                         
  -9  14   3        230.60        248.38         9.60 o                         
  -8  14   3        358.49        341.65        13.59 o                         
  -7  14   3          8.38         17.09         4.39 o                         
  -6  14   3        467.44        477.00        25.56 o                         
  -5  14   3         62.27         56.68         9.43 o                         
  -4  14   3        377.79        410.36        10.27 o                         
  -3  14   3        520.68        529.68        16.85 o                         
  -2  14   3        459.99        464.42        14.88 o                         
  -1  14   3        987.91       1061.91        42.84 o                         
   0  14   3        154.67        151.68         5.89 o                         
   1  14   3         97.26        101.04         5.10 o                         
   2  14   3        282.17        260.94         9.59 o                         
   3  14   3       2468.88       2499.32        55.59 o                         
   4  14   3        213.15        219.20        10.60 o                         
   5  14   3          6.10          8.06         3.82 o                         
   6  14   3        129.00        132.43         5.94 o                         
   7  14   3        399.83        400.36        16.98 o                         
   8  14   3         78.96         66.70         9.41 o                         
   9  14   3         46.82         26.40         6.53 o                         
  -9  15   3         16.36         17.08         6.26 o                         
  -8  15   3         45.41         54.61         4.53 o                         
  -7  15   3        663.24        673.03        23.14 o                         
  -6  15   3         23.95         10.15         4.77 o                         
  -5  15   3          4.70          2.22         3.73 o                         
  -4  15   3        498.01        526.60        12.32 o                         
  -3  15   3         22.74         30.39         3.55 o                         
  -2  15   3        152.99        143.11         8.95 o                         
  -1  15   3        462.25        458.08        14.75 o                         
   0  15   3         29.32         37.15         3.82 o                         
   1  15   3       3294.76       3307.34        51.84 o                         
   2  15   3        268.72        268.49        12.95 o                         
   3  15   3        103.52        107.19         5.64 o                         
   4  15   3        515.24        529.20        14.97 o                         
   5  15   3        128.05        135.70         8.50 o                         
   6  15   3         49.41         45.94         3.82 o                         
   7  15   3          0.58         -1.47         3.18 o                         
   8  15   3         98.96         81.41         9.38 o                         
  -9  16   3        651.25        642.54        26.67 o                         
  -8  16   3         95.08         91.22         7.56 o                         
  -7  16   3        143.29        134.37         9.52 o                         
  -6  16   3       1063.39       1117.62        36.02 o                         
  -5  16   3       1121.00       1147.95        29.40 o                         
  -4  16   3       1873.54       1879.79        32.99 o                         
  -3  16   3        645.88        607.60        17.16 o                         
  -2  16   3        560.25        544.88        19.38 o                         
  -1  16   3        107.46         89.13         6.27 o                         
   0  16   3          2.09          0.52         4.24 o                         
   1  16   3        282.52        289.76        10.89 o                         
   2  16   3         48.27         51.43         4.44 o                         
   3  16   3          0.47          0.03         4.11 o                         
   4  16   3        677.09        667.47        17.67 o                         
   5  16   3        455.39        494.41        16.73 o                         
   6  16   3        178.71        235.99        11.02 o                         
   7  16   3       1108.80       1132.03        23.94 o                         
   8  16   3        226.38        224.84        15.05 o                         
  -8  17   3        452.42        442.35        18.30 o                         
  -7  17   3        292.72        300.82        14.34 o                         
  -6  17   3         32.96         38.72         6.44 o                         
  -5  17   3        916.29        960.47        21.87 o                         
  -4  17   3        671.20        656.54        21.95 o                         
  -3  17   3        159.25        145.50         6.72 o                         
  -2  17   3       1400.39       1508.29        27.51 o                         
  -1  17   3         12.64          5.00         2.79 o                         
   0  17   3       4864.22       4830.71       125.21 o                         
   1  17   3       1581.75       1713.32        48.96 o                         
   2  17   3        698.62        715.74        19.70 o                         
   3  17   3       1499.36       1515.68        27.30 o                         
   4  17   3         36.01         38.89         3.60 o                         
   5  17   3       1202.04       1222.34        20.87 o                         
   6  17   3        370.04        354.22        16.11 o                         
   7  17   3        103.15         96.54         7.97 o                         
  -8  18   3         15.37          8.18         4.01 o                         
  -7  18   3        506.65        536.41        23.62 o                         
  -6  18   3       1578.84       1623.34        43.79 o                         
  -5  18   3         46.05         72.06        19.75 o                         
  -4  18   3       1579.84       1488.97        32.13 o                         
  -3  18   3        975.90       1016.24        20.23 o                         
  -2  18   3         11.37         23.76         3.20 o                         
  -1  18   3       3202.90       3121.08        55.93 o                         
   0  18   3        254.11        233.65         9.48 o                         
   1  18   3       1431.38       1457.77        31.29 o                         
   2  18   3        778.43        835.44        20.75 o                         
   3  18   3         73.03         75.31         5.55 o                         
   4  18   3       2003.11       2035.95        53.89 o                         
   5  18   3        118.71        105.16         7.42 o                         
   6  18   3        295.15        288.67        10.67 o                         
   7  18   3       1460.43       1298.78       162.26 o                         
  -7  19   3        533.96        536.77        21.39 o                         
  -6  19   3        416.71        425.06        19.20 o                         
  -5  19   3        882.86        861.78        25.15 o                         
  -4  19   3         59.02         54.95        10.36 o                         
  -3  19   3       1311.17       1326.52        35.47 o                         
  -2  19   3        219.06        252.11        10.03 o                         
  -1  19   3        407.40        413.13        18.11 o                         
   0  19   3       1101.73       1072.10        20.47 o                         
   1  19   3         10.22          7.85         4.38 o                         
   2  19   3        152.70        156.98        12.18 o                         
   3  19   3       1735.32       1773.51        46.27 o                         
   4  19   3        245.77        274.79         9.92 o                         
   5  19   3        317.27        325.55        10.56 o                         
   6  19   3       1252.25       1242.43        23.33 o                         
  -7  20   3        539.89        548.07        29.77 o                         
  -6  20   3         55.37         42.91         7.15 o                         
  -5  20   3        185.71        193.32        14.13 o                         
  -4  20   3        580.81        478.67        33.97 o                         
  -3  20   3        608.92        588.33        15.06 o                         
  -2  20   3          4.79          3.95         3.02 o                         
  -1  20   3       1153.81       1079.53        39.62 o                         
   0  20   3        229.59        207.20         9.79 o                         
   1  20   3         98.81        125.17         7.13 o                         
   2  20   3        962.10       1005.91        21.89 o                         
   3  20   3        168.00        172.44         9.80 o                         
   4  20   3        209.28        207.04        14.79 o                         
   5  20   3        233.27        214.32        13.69 o                         
   6  20   3         63.25         58.40         9.90 o                         
  -6  21   3          1.07         11.98         4.70 o                         
  -5  21   3        142.54        150.46        21.44 o                         
  -4  21   3          9.61         12.41         3.69 o                         
  -3  21   3          9.20          6.67         4.04 o                         
  -2  21   3         30.88         23.32         4.00 o                         
  -1  21   3          1.96         -0.60         3.46 o                         
   0  21   3        383.62        413.52        13.06 o                         
   1  21   3         12.84         10.24         8.95 o                         
   2  21   3         54.79         54.26         8.82 o                         
   3  21   3        192.67        179.10        11.05 o                         
   4  21   3        309.00        323.54        13.98 o                         
   5  21   3          1.64          4.54         5.89 o                         
  -5  22   3         61.60         47.74         5.86 o                         
  -4  22   3        196.21        177.24        11.67 o                         
  -3  22   3        714.06        761.92        14.90 o                         
  -2  22   3        135.58        160.75        10.27 o                         
  -1  22   3          2.53          6.08         3.73 o                         
   0  22   3        323.38        334.72        13.52 o                         
   1  22   3        111.11         98.82         7.54 o                         
   2  22   3          6.58         10.38         5.17 o                         
   3  22   3          0.33          8.18         3.69 o                         
   4  22   3         25.72         28.20         6.34 o                         
  -4  23   3        108.98        122.68         8.42 o                         
  -3  23   3         84.55         86.05        11.11 o                         
  -2  23   3        311.18        279.64        30.81 o                         
  -1  23   3        171.60        172.01        12.07 o                         
   0  23   3        141.13        137.94        10.32 o                         
   1  23   3        566.69        574.43        15.21 o                         
   2  23   3        395.19        406.12        19.24 o                         
   3  23   3        272.04        273.49        19.18 o                         
  -3  24   3        405.94        419.76        16.23 o                         
  -2  24   3        277.72        288.02        17.61 o                         
  -1  24   3        122.29        129.62         9.46 o                         
   0  24   3         21.74         14.28         4.15 o                         
   1  24   3        405.99        407.91        14.42 o                         
   2  24   3        193.37        184.56        12.53 o                         
 -11   0   4        127.33        120.69        11.49 o                         
 -10   0   4        554.26        561.36        25.78 o                         
  -9   0   4         65.52         51.58         5.70 o                         
  -8   0   4        907.54        949.17        19.58 o                         
  -7   0   4       7355.60       7607.68       125.91 o                         
  -6   0   4        847.72        802.20        22.04 o                         
  -5   0   4       6014.04       6157.20       111.19 o                         
  -4   0   4        122.54        156.65        11.48 o                         
  -3   0   4      17948.57      18005.35       575.98 o                         
  -2   0   4      40914.98      41038.87      1091.22 o                         
  -1   0   4       1888.66       1800.37        26.68 o                         
   0   0   4       5526.85       5542.77        75.89 o                         
   1   0   4       2517.58       2431.00        31.45 o                         
   2   0   4       4401.07       4425.21        90.41 o                         
   3   0   4       3930.30       3896.49        75.51 o                         
   4   0   4       1642.40       1729.08        34.83 o                         
   5   0   4        335.91        377.03        23.23 o                         
   6   0   4       4399.70       4577.02       176.70 o                         
   7   0   4        279.92        290.86        13.15 o                         
   8   0   4       1464.49       1670.10       176.76 o                         
   9   0   4       2965.32       3029.70       134.80 o                         
  10   0   4         70.76         42.09         7.96 o                         
 -11   1   4        444.84        438.26        15.51 o                         
 -10   1   4         74.50         67.99         7.69 o                         
  -9   1   4       2143.98       2134.31        32.27 o                         
  -8   1   4         49.45         48.43         4.01 o                         
  -7   1   4        372.16        422.94        11.40 o                         
  -6   1   4       5285.89       5335.84        92.64 o                         
  -5   1   4         81.30         57.00         3.50 o                         
  -4   1   4         38.91         45.07         2.56 o                         
  -3   1   4       2083.16       1925.26        37.19 o                         
  -2   1   4        864.19       1083.37        27.76 o                         
  -1   1   4       1204.68       1083.43        16.87 o                         
   0   1   4          8.03         10.02         1.87 o                         
   1   1   4       1632.16       1661.17        17.13 o                         
   2   1   4       6151.20       6227.19        88.58 o                         
   3   1   4          3.47          2.15         1.95 o                         
   4   1   4       2193.94       2265.92        30.49 o                         
   5   1   4       3444.23       3586.69        62.91 o                         
   6   1   4       2182.33       2297.97        68.16 o                         
   7   1   4        773.87        830.34        16.96 o                         
   8   1   4        351.72        327.84        17.05 o                         
   9   1   4       1373.23       1351.62        24.64 o                         
  10   1   4        247.39        254.45        11.89 o                         
 -11   2   4        242.23        224.65        14.31 o                         
 -10   2   4       1752.91       1752.14        40.22 o                         
  -9   2   4         42.60         41.33         3.98 o                         
  -8   2   4       1024.04        984.82        15.36 o                         
  -7   2   4         78.94         77.13         4.52 o                         
  -6   2   4        192.28        194.79         6.19 o                         
  -5   2   4       1937.45       1869.73        44.38 o                         
  -4   2   4         24.91         32.79         2.00 o                         
  -3   2   4        636.20        666.11        18.03 o                         
  -2   2   4       3683.93       3654.25        62.39 o                         
  -1   2   4         28.48         30.49         2.00 o                         
   0   2   4       2157.66       2065.74        21.63 o                         
   1   2   4       5186.72       5278.15        51.09 o                         
   2   2   4        876.82        851.19        14.30 o                         
   3   2   4       1300.79       1279.62        20.67 o                         
   4   2   4        294.82        296.68         9.21 o                         
   5   2   4       4470.33       4616.13        55.18 o                         
   6   2   4        386.22        409.93        11.69 o                         
   7   2   4        178.16        176.43        11.15 o                         
   8   2   4       1344.97       1362.70        28.80 o                         
   9   2   4        781.20        778.37        16.39 o                         
  10   2   4        194.24        171.61        19.72 o                         
 -11   3   4        417.76        387.64        11.98 o                         
 -10   3   4          4.11          7.05         3.66 o                         
  -9   3   4        263.45        268.41        13.21 o                         
  -8   3   4         20.04         21.88         3.19 o                         
  -7   3   4         13.76          9.87         2.32 o                         
  -6   3   4        770.94        704.27        20.52 o                         
  -5   3   4        256.23        261.12         6.46 o                         
  -4   3   4       1355.17       1372.48        40.54 o                         
  -3   3   4        985.30       1042.77        13.57 o                         
  -2   3   4       2363.24       2495.12        36.40 o                         
  -1   3   4        239.26        210.83         7.61 o                         
   0   3   4         13.15         13.58         1.74 o                         
   1   3   4        664.27        700.53        11.50 o                         
   2   3   4         39.72         37.71         3.06 o                         
   3   3   4         54.68         58.67         3.71 o                         
   4   3   4        234.33        256.45         9.69 o                         
   5   3   4       1202.02       1172.85        27.36 o                         
   6   3   4        555.42        564.04        12.29 o                         
   7   3   4        116.51        114.51         7.63 o                         
   8   3   4        284.54        279.77        11.89 o                         
   9   3   4        386.99        365.85        12.80 o                         
  10   3   4         66.78         62.48         7.38 o                         
 -11   4   4          0.84         -0.09         4.54 o                         
 -10   4   4        150.24        152.18        10.38 o                         
  -9   4   4        122.13        108.47         7.24 o                         
  -8   4   4        194.30        221.30         7.89 o                         
  -7   4   4        953.95        976.05        16.72 o                         
  -6   4   4        119.62        103.78         5.05 o                         
  -5   4   4         24.93         19.12         1.85 o                         
  -4   4   4         94.01         90.71         3.37 o                         
  -3   4   4        746.80        752.89        15.43 o                         
  -2   4   4        583.37        622.52        12.74 o                         
  -1   4   4        179.39        168.30         4.35 o                         
   0   4   4        661.92        628.32        10.67 o                         
   1   4   4        235.15        259.01         7.14 o                         
   2   4   4        536.66        567.13        10.23 o                         
   3   4   4       1451.34       1524.65        25.38 o                         
   4   4   4        316.68        317.53        10.83 o                         
   5   4   4        124.04        133.52         7.52 o                         
   6   4   4        215.04        202.63         9.91 o                         
   7   4   4        112.22        110.68         6.16 o                         
   8   4   4         22.05         19.37         5.87 o                         
   9   4   4        108.94        103.78        10.92 o                         
  10   4   4          1.49         -2.90         4.16 o                         
 -11   5   4         20.93         15.75         4.79 o                         
 -10   5   4          9.57          3.95         7.52 o                         
  -9   5   4        720.75        715.10        15.92 o                         
  -8   5   4        306.04        327.94        10.62 o                         
  -7   5   4         44.40         44.83         3.31 o                         
  -6   5   4        621.91        581.89        14.17 o                         
  -5   5   4         17.89         16.57         2.17 o                         
  -4   5   4       2395.22       2305.81        48.34 o                         
  -3   5   4        482.25        456.59        10.50 o                         
  -2   5   4         54.40         56.80         2.68 o                         
  -1   5   4       3332.20       3307.02        46.64 o                         
   0   5   4        379.74        382.48        10.06 o                         
   1   5   4        491.24        429.60         9.76 o                         
   2   5   4         70.84         56.72         2.32 o                         
   3   5   4        384.12        414.48        11.14 o                         
   4   5   4       1175.95       1122.02        34.50 o                         
   5   5   4        910.89        876.95        23.89 o                         
   6   5   4        313.90        326.26         8.38 o                         
   7   5   4        236.57        249.84        15.60 o                         
   8   5   4        551.19        538.66        21.20 o                         
   9   5   4       1036.88       1068.73        18.25 o                         
  10   5   4        245.52        216.20        12.74 o                         
 -11   6   4        136.15        138.19         9.21 o                         
 -10   6   4       1668.49       1618.04        32.36 o                         
  -9   6   4         45.95         42.48         4.37 o                         
  -8   6   4       1769.74       1908.53        30.22 o                         
  -7   6   4        753.24        745.79        12.04 o                         
  -6   6   4        364.56        362.61        12.03 o                         
  -5   6   4       5771.39       5527.77       148.94 o                         
  -4   6   4        576.59        540.57        14.22 o                         
  -3   6   4        797.01        769.89        26.62 o                         
  -2   6   4       3137.64       3044.95        39.15 o                         
  -1   6   4        245.81        234.82         7.34 o                         
   0   6   4       4971.02       4781.34       131.83 o                         
   1   6   4       3060.49       2902.25        70.98 o                         
   2   6   4       1661.33       1607.19        28.29 o                         
   3   6   4       3327.77       3359.15        53.38 o                         
   4   6   4        796.23        826.33        17.52 o                         
   5   6   4       3483.02       3482.08        30.40 o                         
   6   6   4        490.43        584.97        17.73 o                         
   7   6   4         41.23         29.58         8.67 o                         
   8   6   4       1503.91       1510.39        26.99 o                         
   9   6   4        824.52        812.75        15.59 o                         
  10   6   4        389.44        317.51        19.05 o                         
 -11   7   4        141.88        131.26         8.05 o                         
 -10   7   4        199.96        160.84         8.70 o                         
  -9   7   4       2151.60       2236.52        31.64 o                         
  -8   7   4        185.79        186.29         8.44 o                         
  -7   7   4         98.26         90.27         8.58 o                         
  -6   7   4       3215.55       3029.13        82.26 o                         
  -5   7   4        214.35        194.75        10.75 o                         
  -4   7   4        702.23        640.75        18.88 o                         
  -3   7   4       4729.65       4398.72       102.90 o                         
  -2   7   4       1529.39       1483.93        42.24 o                         
  -1   7   4       3285.01       3090.37       107.67 o                         
   0   7   4       1169.57       1109.60        40.57 o                         
   1   7   4        623.14        543.04        13.76 o                         
   2   7   4       4828.14       4567.97        95.79 o                         
   3   7   4        532.84        530.60        15.06 o                         
   4   7   4       2912.87       3016.68        46.80 o                         
   5   7   4       3430.17       3383.89        42.06 o                         
   6   7   4        460.25        528.81        16.22 o                         
   7   7   4       1621.83       1616.40        27.49 o                         
   8   7   4        452.27        429.46        12.19 o                         
   9   7   4       1143.48       1138.71        23.38 o                         
 -11   8   4        157.13        143.67        10.38 o                         
 -10   8   4       1509.39       1582.17        35.46 o                         
  -9   8   4         53.22         59.98         3.87 o                         
  -8   8   4       1064.12       1117.41        20.75 o                         
  -7   8   4       1217.50       1257.63        29.48 o                         
  -6   8   4        238.53        237.31        13.06 o                         
  -5   8   4       5741.05       5725.65       356.34 o                         
  -4   8   4         15.27         15.12         2.29 o                         
  -3   8   4        755.67        793.82        26.82 o                         
  -2   8   4      10750.35      10491.72       221.98 o                         
  -1   8   4        957.54        953.69        24.07 o                         
   0   8   4       1357.68       1384.43        41.97 o                         
   1   8   4       5567.59       5441.82       133.98 o                         
   2   8   4       2045.85       2034.38        44.63 o                         
   3   8   4       2486.06       2443.27        54.35 o                         
   4   8   4        877.26        900.21        29.69 o                         
   5   8   4       2237.79       2303.17        29.78 o                         
   6   8   4       1206.88       1325.96        25.18 o                         
   7   8   4         58.03         52.78         5.32 o                         
   8   8   4       1686.39       1720.24        32.53 o                         
   9   8   4        299.12        289.90        12.32 o                         
 -10   9   4         11.32         13.07         3.46 o                         
  -9   9   4        939.91        998.85        18.76 o                         
  -8   9   4         12.72         21.14         8.46 o                         
  -7   9   4        122.15        148.06         7.03 o                         
  -6   9   4       3190.64       3234.18        49.68 o                         
  -5   9   4        290.05        268.38        10.57 o                         
  -4   9   4        125.12        116.90         5.31 o                         
  -3   9   4       1829.76       1765.93        36.62 o                         
  -2   9   4        477.66        449.41        18.42 o                         
  -1   9   4        728.88        657.81        21.72 o                         
   0   9   4        140.28        137.73         6.42 o                         
   1   9   4       1081.28       1070.05        24.85 o                         
   2   9   4       3202.63       3205.39        92.14 o                         
   3   9   4        104.86        106.90         4.37 o                         
   4   9   4        180.07        165.41         7.04 o                         
   5   9   4       1463.27       1484.87        20.74 o                         
   6   9   4        890.51        931.08        28.31 o                         
   7   9   4        853.23        827.91        41.77 o                         
   8   9   4        590.08        589.62        21.14 o                         
   9   9   4        108.09         84.41         9.72 o                         
 -10  10   4        103.94        100.82         7.52 o                         
  -9  10   4          6.10          5.84         4.67 o                         
  -8  10   4        153.60        166.72         9.44 o                         
  -7  10   4        104.49         93.94        10.52 o                         
  -6  10   4          8.19          4.74         3.95 o                         
  -5  10   4        837.79        812.83        31.35 o                         
  -4  10   4          1.87          3.21         3.65 o                         
  -3  10   4        603.14        632.85        19.36 o                         
  -2  10   4       1307.26       1298.91        36.64 o                         
  -1  10   4        407.85        421.33        17.08 o                         
   0  10   4        297.07        285.33         9.96 o                         
   1  10   4        516.47        518.25        31.29 o                         
   2  10   4        777.59        779.02        18.89 o                         
   3  10   4         11.84          9.47         4.43 o                         
   4  10   4        189.71        177.38         7.18 o                         
   5  10   4        441.52        454.47        13.14 o                         
   6  10   4        223.00        228.54        14.29 o                         
   7  10   4          0.92          8.01         5.40 o                         
   8  10   4        254.66        278.52        13.65 o                         
   9  10   4        233.05        254.51        15.19 o                         
 -10  11   4         89.33         82.38         6.92 o                         
  -9  11   4        145.58        151.68         8.52 o                         
  -8  11   4        341.16        376.18        11.71 o                         
  -7  11   4         30.41         36.07         5.20 o                         
  -6  11   4         23.00         21.81         6.70 o                         
  -5  11   4         49.13         37.23         4.85 o                         
  -4  11   4        151.41        162.89         9.01 o                         
  -3  11   4        310.85        316.02        11.44 o                         
  -2  11   4        299.40        297.19        12.30 o                         
  -1  11   4        295.87        314.46        15.49 o                         
   0  11   4         34.07         36.30         3.36 o                         
   1  11   4         35.04         32.83         4.43 o                         
   2  11   4         24.27         24.75         3.24 o                         
   3  11   4          2.77          6.66         2.42 o                         
   4  11   4         14.55         11.46         3.05 o                         
   5  11   4          2.15         -0.14         2.62 o                         
   6  11   4        107.35         98.11         8.29 o                         
   7  11   4        594.34        561.10        24.60 o                         
   8  11   4         71.96         77.89        12.62 o                         
   9  11   4         30.68         15.11         5.40 o                         
 -10  12   4         42.60         43.11         6.13 o                         
  -9  12   4         58.48         61.27         5.17 o                         
  -8  12   4        419.42        451.97        13.37 o                         
  -7  12   4       1300.30       1266.09        23.16 o                         
  -6  12   4        323.46        320.46        19.60 o                         
  -5  12   4        520.83        531.82        13.79 o                         
  -4  12   4         17.40         13.92         2.79 o                         
  -3  12   4        260.58        304.34         9.11 o                         
  -2  12   4        961.31        954.70        24.88 o                         
  -1  12   4        247.27        279.40         8.95 o                         
   0  12   4        602.23        614.75        16.99 o                         
   1  12   4        293.03        309.10         9.64 o                         
   2  12   4        431.32        443.15        10.67 o                         
   3  12   4        471.45        439.77        20.29 o                         
   4  12   4        205.58        243.78        10.76 o                         
   5  12   4        442.41        459.99        23.31 o                         
   6  12   4         25.10         30.81         5.68 o                         
   7  12   4          3.37         -2.11         8.34 o                         
   8  12   4        363.70        338.00        26.52 o                         
  -9  13   4        582.24        607.18        13.60 o                         
  -8  13   4         25.89         29.59         4.38 o                         
  -7  13   4       1286.93       1327.18        42.30 o                         
  -6  13   4        446.02        467.52        30.59 o                         
  -5  13   4        181.72        175.20        18.41 o                         
  -4  13   4       1044.43       1138.62        21.50 o                         
  -3  13   4        455.07        389.04        19.87 o                         
  -2  13   4         10.24         21.83         3.05 o                         
  -1  13   4       2303.64       2420.71        34.94 o                         
   0  13   4       1891.61       1931.92        28.58 o                         
   1  13   4       1803.28       1837.92        28.03 o                         
   2  13   4       3112.36       3288.97        67.67 o                         
   3  13   4       1005.38       1034.74        16.73 o                         
   4  13   4       2176.47       2150.46        30.86 o                         
   5  13   4        850.30        858.70        15.59 o                         
   6  13   4        777.05        797.63        21.79 o                         
   7  13   4       1215.07       1230.18        24.63 o                         
   8  13   4        185.02        192.48        12.59 o                         
  -9  14   4        148.87        149.17         9.06 o                         
  -8  14   4        824.16        823.85        16.04 o                         
  -7  14   4       1134.21       1082.77        44.04 o                         
  -6  14   4        122.75        126.61         8.07 o                         
  -5  14   4       2895.53       2947.50        70.53 o                         
  -4  14   4        946.75        959.65        19.72 o                         
  -3  14   4       1479.79       1443.39        25.47 o                         
  -2  14   4       2118.85       2241.33        64.62 o                         
  -1  14   4        240.90        246.88        12.12 o                         
   0  14   4       3227.08       3271.82        49.92 o                         
   1  14   4        986.58        975.06        14.91 o                         
   2  14   4        958.46        922.99        24.32 o                         
   3  14   4       1192.81       1237.06        39.44 o                         
   4  14   4         66.79         58.29         6.41 o                         
   5  14   4       1405.49       1455.79        31.47 o                         
   6  14   4       1006.27       1014.82        23.03 o                         
   7  14   4         10.47          3.67         5.08 o                         
   8  14   4        602.64        592.44        16.25 o                         
  -9  15   4        911.53        837.11        20.30 o                         
  -8  15   4        126.43        124.81         8.82 o                         
  -7  15   4         18.61          6.51        10.35 o                         
  -6  15   4       1775.60       1930.25        60.21 o                         
  -5  15   4         96.46        100.48         6.89 o                         
  -4  15   4        864.54        814.04        26.38 o                         
  -3  15   4       1016.75       1035.70        45.73 o                         
  -2  15   4        523.26        539.42        12.33 o                         
  -1  15   4       1481.09       1422.45        24.40 o                         
   0  15   4         56.07         55.10         6.93 o                         
   1  15   4        147.07        157.54         6.16 o                         
   2  15   4        934.33        953.18        40.46 o                         
   3  15   4        181.52        177.96         6.65 o                         
   4  15   4        874.70        935.28        15.60 o                         
   5  15   4        933.95        912.58        15.55 o                         
   6  15   4        210.07        218.78        12.67 o                         
   7  15   4        628.00        681.58        18.59 o                         
  -8  16   4        285.46        250.80        22.49 o                         
  -7  16   4         10.55         11.25         6.82 o                         
  -6  16   4       1648.42       1723.61        61.21 o                         
  -5  16   4       1454.15       1373.60        55.23 o                         
  -4  16   4        200.08        229.73        12.77 o                         
  -3  16   4        263.45        287.13        11.15 o                         
  -2  16   4       1561.22       1551.75        28.37 o                         
  -1  16   4        640.94        647.57        12.62 o                         
   0  16   4        941.79        992.51        19.34 o                         
   1  16   4       5776.64       5940.46       123.39 o                         
   2  16   4        183.43        184.76         7.20 o                         
   3  16   4       2013.72       2029.95        28.52 o                         
   4  16   4         23.38         22.48         5.74 o                         
   5  16   4        496.61        506.22        15.66 o                         
   6  16   4       1732.63       1659.32        92.09 o                         
   7  16   4         12.24         17.95         4.72 o                         
  -8  17   4          0.15          2.97         5.89 o                         
  -7  17   4         61.07         63.96         6.58 o                         
  -6  17   4        436.85        420.01        19.04 o                         
  -5  17   4          3.84         -1.66         3.94 o                         
  -4  17   4          3.95         16.60         4.83 o                         
  -3  17   4        266.37        268.59        17.69 o                         
  -2  17   4         95.89        101.79         7.69 o                         
  -1  17   4         18.59         18.77         3.45 o                         
   0  17   4          7.60          6.52         3.49 o                         
   1  17   4          5.44          8.59         4.32 o                         
   2  17   4        251.26        246.62        16.83 o                         
   3  17   4        617.11        595.71        18.90 o                         
   4  17   4          6.25          0.15         5.20 o                         
   5  17   4        112.54        112.67         6.23 o                         
   6  17   4        122.19        133.83         9.32 o                         
   7  17   4          5.34          3.64         5.86 o                         
  -7  18   4         13.10          5.64         5.07 o                         
  -6  18   4        141.53        164.30        12.33 o                         
  -5  18   4         91.04        112.10         9.07 o                         
  -4  18   4        276.61        306.04        21.92 o                         
  -3  18   4         19.88         16.51         3.88 o                         
  -2  18   4        103.13         95.71         8.95 o                         
  -1  18   4         72.87         70.07         4.77 o                         
   0  18   4        108.18        100.18         5.12 o                         
   1  18   4          0.00         -3.48         3.48 o                         
   2  18   4        186.48        219.89        10.66 o                         
   3  18   4        167.45        177.55         8.71 o                         
   4  18   4        356.72        330.69        13.31 o                         
   5  18   4         35.54         28.34         4.29 o                         
   6  18   4          3.87          0.73         4.31 o                         
  -7  19   4         45.77         66.78        17.01 o                         
  -6  19   4         31.12         34.71         6.44 o                         
  -5  19   4        156.79        183.16        16.38 o                         
  -4  19   4        277.80        279.80        13.35 o                         
  -3  19   4         14.51         17.36         4.00 o                         
  -2  19   4          0.46          2.05         4.59 o                         
  -1  19   4        426.33        432.71        18.59 o                         
   0  19   4         14.00         13.48        10.00 o                         
   1  19   4          2.68          3.79         2.66 o                         
   2  19   4         90.61         93.35         5.72 o                         
   3  19   4          1.75         -0.90         3.91 o                         
   4  19   4        575.35        592.53        17.60 o                         
   5  19   4          9.70          9.68         5.96 o                         
   6  19   4         14.06         10.34        11.88 o                         
  -6  20   4        121.98        133.70        11.07 o                         
  -5  20   4        676.11        617.04        18.70 o                         
  -4  20   4        686.54        649.33        37.45 o                         
  -3  20   4        821.40        820.33        23.59 o                         
  -2  20   4         96.28         89.33         5.33 o                         
  -1  20   4          2.60          6.58         3.01 o                         
   0  20   4       1375.31       1452.43        33.49 o                         
   1  20   4        178.26        156.33        13.92 o                         
   2  20   4          4.57          9.25         3.04 o                         
   3  20   4        764.80        802.70        16.38 o                         
   4  20   4         28.03         28.44         6.02 o                         
   5  20   4        144.96        139.59        11.42 o                         
  -5  21   4         75.89         92.62        11.58 o                         
  -4  21   4       1029.04       1021.98        29.02 o                         
  -3  21   4        223.18        182.11        10.87 o                         
  -2  21   4         30.42         24.49         3.57 o                         
  -1  21   4        862.13        903.47        18.10 o                         
   0  21   4        391.60        370.10        14.41 o                         
   1  21   4        785.61        831.61        47.21 o                         
   2  21   4        866.79        866.49        21.60 o                         
   3  21   4         48.55         43.64         6.61 o                         
   4  21   4        572.85        547.26        21.44 o                         
  -4  22   4         17.22         16.91         4.23 o                         
  -3  22   4        404.27        389.39        13.12 o                         
  -2  22   4        623.89        610.38        17.05 o                         
  -1  22   4         81.30         74.05         8.02 o                         
   0  22   4        683.45        707.57        18.26 o                         
   1  22   4        289.39        286.03        34.73 o                         
   2  22   4        181.55        175.22        11.98 o                         
   3  22   4        568.55        505.64        14.59 o                         
  -3  23   4        499.65        455.56        23.72 o                         
  -2  23   4        237.08        246.75        19.36 o                         
  -1  23   4        154.59        116.34        12.33 o                         
   0  23   4          7.45          0.46         7.00 o                         
   1  23   4        300.28        291.88        19.54 o                         
   2  23   4        577.12        560.91        29.83 o                         
 -11   1   5        182.47        190.49        25.41 o                         
 -10   1   5        141.75        130.66         7.60 o                         
  -9   1   5         30.20         35.21         5.63 o                         
  -8   1   5        254.80        232.45         9.92 o                         
  -7   1   5        169.95        165.43         5.99 o                         
  -6   1   5          0.82          0.49         1.66 o                         
  -5   1   5        154.59        156.59         5.68 o                         
  -4   1   5       1396.37       1331.11        31.55 o                         
  -3   1   5       1983.48       2065.77        42.26 o                         
  -2   1   5        848.46        900.93        16.93 o                         
  -1   1   5         32.08         28.31         2.17 o                         
   0   1   5        596.40        529.57        22.90 o                         
   1   1   5        841.10        813.78        22.02 o                         
   2   1   5        818.03        794.20        14.82 o                         
   3   1   5        505.36        500.59        12.00 o                         
   4   1   5        447.12        492.23         9.30 o                         
   5   1   5          4.47          2.99         4.21 o                         
   6   1   5        111.35        113.59         9.57 o                         
   7   1   5        223.44        217.19        10.55 o                         
   8   1   5        384.72        372.96        12.08 o                         
   9   1   5        303.36        324.98        22.87 o                         
 -11   2   5        193.75        184.50        16.11 o                         
 -10   2   5        127.28        134.77        11.56 o                         
  -9   2   5        656.14        672.04        16.82 o                         
  -8   2   5        510.99        499.12        19.10 o                         
  -7   2   5        665.86        623.08        13.28 o                         
  -6   2   5         90.47        108.52         5.46 o                         
  -5   2   5        485.37        420.50        17.82 o                         
  -4   2   5       3854.96       3811.11        90.98 o                         
  -3   2   5       1137.19       1175.73        27.87 o                         
  -2   2   5        165.04        169.88         9.24 o                         
  -1   2   5        579.75        486.21        21.22 o                         
   0   2   5       1270.38       1225.49        32.54 o                         
   1   2   5       3458.95       3379.63       109.66 o                         
   2   2   5       1921.17       1928.92        45.71 o                         
   3   2   5          0.91          1.23         1.38 o                         
   4   2   5       3147.25       3169.17        52.13 o                         
   5   2   5        281.19        256.35         9.47 o                         
   6   2   5       1262.85       1260.33        32.24 o                         
   7   2   5       1530.82       1550.52        34.73 o                         
   8   2   5        251.63        253.67        10.61 o                         
   9   2   5        732.73        668.00        19.34 o                         
 -11   3   5        432.70        461.97        34.60 o                         
 -10   3   5       2631.88       2423.06        85.55 o                         
  -9   3   5         37.39         36.67         3.28 o                         
  -8   3   5       1876.71       1824.80        28.08 o                         
  -7   3   5       3065.85       3089.90        80.56 o                         
  -6   3   5        635.33        597.13        17.66 o                         
  -5   3   5       2542.66       2590.99        39.33 o                         
  -4   3   5       1489.21       1518.54        34.95 o                         
  -3   3   5       3069.16       3192.16        43.52 o                         
  -2   3   5       2056.68       2007.86        49.35 o                         
  -1   3   5        686.07        716.86        18.42 o                         
   0   3   5       1306.80       1238.18        21.19 o                         
   1   3   5       2979.75       2918.73        85.45 o                         
   2   3   5         32.22         36.46         2.83 o                         
   3   3   5       4130.40       3975.16        86.47 o                         
   4   3   5       1658.31       1669.10        26.47 o                         
   5   3   5        137.64        140.04         7.82 o                         
   6   3   5       1431.60       1406.79        40.37 o                         
   7   3   5        202.12        208.68        13.81 o                         
   8   3   5       2663.50       2655.12        39.10 o                         
   9   3   5        154.76        156.99        14.22 o                         
 -10   4   5        360.18        324.96        13.10 o                         
  -9   4   5        223.60        220.11        10.43 o                         
  -8   4   5        364.78        369.72        14.24 o                         
  -7   4   5        421.65        431.57        13.62 o                         
  -6   4   5       1518.83       1561.30        28.94 o                         
  -5   4   5         36.90         30.27         2.92 o                         
  -4   4   5       2267.44       2282.19        54.68 o                         
  -3   4   5       3104.06       3064.22       100.29 o                         
  -2   4   5        687.90        641.51        24.04 o                         
  -1   4   5       5021.80       5085.27       112.19 o                         
   0   4   5        510.02        489.24        12.00 o                         
   1   4   5       5199.89       5153.92       112.43 o                         
   2   4   5       2058.37       1946.60        65.05 o                         
   3   4   5          0.86          3.57         4.66 o                         
   4   4   5       5419.70       5640.50        47.40 o                         
   5   4   5        233.64        233.17        14.84 o                         
   6   4   5         17.40         18.15         6.48 o                         
   7   4   5       4775.28       5081.80       102.06 o                         
   8   4   5         19.76          9.30         6.08 o                         
   9   4   5        397.02        402.58        13.21 o                         
 -10   5   5       1011.38        988.61        36.83 o                         
  -9   5   5         11.66          7.50         3.53 o                         
  -8   5   5        299.30        292.51        13.56 o                         
  -7   5   5       1934.84       2022.48        41.25 o                         
  -6   5   5        303.31        296.79         6.90 o                         
  -5   5   5        773.49        737.53        28.85 o                         
  -4   5   5       1572.82       1447.72        55.07 o                         
  -3   5   5       2071.98       1923.21        58.30 o                         
  -2   5   5       1097.31       1051.80        48.54 o                         
  -1   5   5        735.94        745.74        13.88 o                         
   0   5   5       6491.60       6484.24       165.69 o                         
   1   5   5        994.34        996.31        34.81 o                         
   2   5   5         53.51         43.00         2.49 o                         
   3   5   5       2611.96       2502.00        99.60 o                         
   4   5   5        575.68        575.53        34.84 o                         
   5   5   5       1066.57       1098.85        34.48 o                         
   6   5   5        980.59        935.38        23.12 o                         
   7   5   5         98.51        107.61         7.72 o                         
   8   5   5        745.75        799.26        15.48 o                         
   9   5   5        105.85        116.61        16.73 o                         
 -10   6   5        177.01        177.17        12.30 o                         
  -9   6   5        206.24        208.86        10.52 o                         
  -8   6   5        474.99        519.96        17.99 o                         
  -7   6   5       1629.69       1664.15        29.88 o                         
  -6   6   5        799.98        764.47        41.29 o                         
  -5   6   5          1.36          6.34         2.61 o                         
  -4   6   5        319.03        308.96        12.43 o                         
  -3   6   5       1041.96        988.94        25.77 o                         
  -2   6   5        392.28        344.95        12.22 o                         
  -1   6   5         21.54         21.04         4.41 o                         
   0   6   5       1620.10       1621.75        22.58 o                         
   1   6   5        412.11        356.62        11.98 o                         
   2   6   5         25.71         28.39         2.20 o                         
   3   6   5        660.20        652.96        15.84 o                         
   4   6   5       1074.96       1133.72        19.65 o                         
   5   6   5         47.83         58.02         6.40 o                         
   6   6   5         21.94         27.55         4.96 o                         
   7   6   5       1062.91       1049.98        32.94 o                         
   8   6   5         41.26         33.68         8.44 o                         
   9   6   5         80.71         87.09         8.18 o                         
 -10   7   5          1.03          1.09         3.48 o                         
  -9   7   5         10.71          8.10         5.89 o                         
  -8   7   5         33.45         33.35         4.23 o                         
  -7   7   5          0.15          4.89         4.06 o                         
  -6   7   5        131.23        143.76         6.66 o                         
  -5   7   5        247.13        273.00        15.30 o                         
  -4   7   5        291.11        262.30        14.38 o                         
  -3   7   5        609.60        588.50        27.63 o                         
  -2   7   5        313.43        300.21         9.86 o                         
  -1   7   5         79.41         69.99         5.51 o                         
   0   7   5        859.00        813.51        34.34 o                         
   1   7   5          4.10          1.72         1.77 o                         
   2   7   5         45.22         53.50         6.39 o                         
   3   7   5         45.19         46.76         3.63 o                         
   4   7   5        216.53        209.50         9.01 o                         
   5   7   5        307.39        322.75        13.11 o                         
   6   7   5         14.72          3.84         5.81 o                         
   7   7   5        182.98        177.16        11.57 o                         
   8   7   5          3.82         -4.50         4.50 o                         
   9   7   5         21.40         16.86         7.75 o                         
 -10   8   5          9.46         12.62         7.84 o                         
  -9   8   5        280.70        301.64        11.68 o                         
  -8   8   5        128.31        121.90         6.76 o                         
  -7   8   5         14.70         19.66         3.57 o                         
  -6   8   5        248.95        244.44        15.55 o                         
  -5   8   5         16.32         14.87         2.42 o                         
  -4   8   5        531.94        492.13        32.59 o                         
  -3   8   5        524.03        494.97        26.17 o                         
  -2   8   5         49.78         41.11         2.65 o                         
  -1   8   5         95.87         87.23         9.60 o                         
   0   8   5         39.66         39.40         5.21 o                         
   1   8   5        119.56        120.96        10.50 o                         
   2   8   5        935.32        876.29        28.72 o                         
   3   8   5          8.51          7.83         3.16 o                         
   4   8   5         70.52         73.36         6.95 o                         
   5   8   5        564.65        559.19        19.39 o                         
   6   8   5         17.55         25.47         5.03 o                         
   7   8   5        384.68        348.64        14.88 o                         
   8   8   5          1.03         -4.30        11.57 o                         
 -10   9   5        260.14        298.73        19.09 o                         
  -9   9   5         23.69         29.50         6.67 o                         
  -8   9   5        762.41        815.96        28.03 o                         
  -7   9   5        291.54        301.94        23.28 o                         
  -6   9   5          2.24          5.78         2.80 o                         
  -5   9   5        202.91        246.21        15.26 o                         
  -4   9   5        203.06        183.00        12.11 o                         
  -3   9   5       2241.29       2065.20       105.69 o                         
  -2   9   5        319.71        290.97        11.63 o                         
  -1   9   5         92.22         94.74         6.23 o                         
   0   9   5       2594.78       2590.27        38.02 o                         
   1   9   5        898.45        896.29        41.08 o                         
   2   9   5        567.66        563.54        14.19 o                         
   3   9   5        914.33        934.46        20.17 o                         
   4   9   5        505.21        500.18        16.65 o                         
   5   9   5        791.50        812.04        22.35 o                         
   6   9   5        857.06        927.07        25.24 o                         
   7   9   5          0.81         -3.47         5.08 o                         
   8   9   5        446.84        439.68        19.57 o                         
 -10  10   5         35.55         32.19         4.88 o                         
  -9  10   5        652.58        664.82        14.87 o                         
  -8  10   5        587.01        532.21        58.58 o                         
  -7  10   5        727.58        770.76        21.45 o                         
  -6  10   5       1500.39       1588.43        33.01 o                         
  -5  10   5        213.50        211.00        10.51 o                         
  -4  10   5       2080.95       2110.44        33.83 o                         
  -3  10   5       5104.61       4377.06        99.52 o                         
  -2  10   5        112.85         98.38         7.27 o                         
  -1  10   5       1037.38       1047.40        22.17 o                         
   0  10   5       1537.61       1522.37        17.92 o                         
   1  10   5       1935.01       1901.78        28.62 o                         
   2  10   5       1835.88       1884.56        24.28 o                         
   3  10   5         64.41         61.35         3.89 o                         
   4  10   5       2279.42       2315.54        48.65 o                         
   5  10   5        343.94        353.79        17.26 o                         
   6  10   5        115.49        109.55         8.48 o                         
   7  10   5       1566.67       1655.93        33.55 o                         
   8  10   5         12.11         -2.47         7.95 o                         
  -9  11   5          2.18          4.71         3.36 o                         
  -8  11   5        695.50        678.01        20.05 o                         
  -7  11   5       1513.47       1629.02        35.08 o                         
  -6  11   5        137.70        149.51        14.20 o                         
  -5  11   5        837.45        888.49        36.16 o                         
  -4  11   5        972.66        887.07        48.53 o                         
  -3  11   5       2189.22       2157.05        31.25 o                         
  -2  11   5       1153.38       1268.48        25.05 o                         
  -1  11   5         53.93         49.72         4.02 o                         
   0  11   5       3510.00       3487.42        42.09 o                         
   1  11   5       1240.67       1235.34        18.21 o                         
   2  11   5          4.70          6.21         3.18 o                         
   3  11   5       2342.84       2419.38        49.13 o                         
   4  11   5        363.28        381.05        10.47 o                         
   5  11   5        347.77        416.04        19.55 o                         
   6  11   5        919.06        986.78        40.08 o                         
   7  11   5         93.75         79.42        15.84 o                         
   8  11   5       1767.25       1639.58        37.82 o                         
  -9  12   5         35.68         38.83         5.05 o                         
  -8  12   5          7.51         16.99         4.24 o                         
  -7  12   5        902.65        945.85        20.33 o                         
  -6  12   5        985.77       1051.14        83.64 o                         
  -5  12   5          3.97         -3.32         4.30 o                         
  -4  12   5        928.76        928.79        29.53 o                         
  -3  12   5        459.90        447.74        14.38 o                         
  -2  12   5        237.59        246.94         8.75 o                         
  -1  12   5       1731.86       1779.90        57.13 o                         
   0  12   5        436.02        425.25         9.15 o                         
   1  12   5        950.29       1045.71        18.23 o                         
   2  12   5        480.91        496.71        16.69 o                         
   3  12   5         22.60         28.32         4.65 o                         
   4  12   5       4866.89       4695.23        91.90 o                         
   5  12   5        432.11        405.87        14.65 o                         
   6  12   5          4.25          4.73         4.23 o                         
   7  12   5       1455.73       1401.94        31.68 o                         
  -9  13   5         97.02         87.35        10.48 o                         
  -8  13   5         98.60        104.01         7.58 o                         
  -7  13   5       1455.14       1455.94        33.12 o                         
  -6  13   5        272.25        274.91        14.88 o                         
  -5  13   5        267.08        286.60        15.89 o                         
  -4  13   5        442.38        440.04        18.44 o                         
  -3  13   5        301.38        312.65        10.42 o                         
  -2  13   5        416.16        388.91        12.59 o                         
  -1  13   5         42.05         40.11         4.17 o                         
   0  13   5       1487.85       1536.95        31.03 o                         
   1  13   5       1080.24       1072.53        24.39 o                         
   2  13   5        340.60        349.73        10.52 o                         
   3  13   5        470.38        481.01        19.94 o                         
   4  13   5        368.04        349.01        11.37 o                         
   5  13   5         94.09        134.29         8.20 o                         
   6  13   5        149.34        171.93        15.05 o                         
   7  13   5         33.15         36.61         7.68 o                         
  -8  14   5         16.00         14.98         6.42 o                         
  -7  14   5        531.47        554.69        25.78 o                         
  -6  14   5         25.17         24.30         8.86 o                         
  -5  14   5         56.41         74.89        16.91 o                         
  -4  14   5        144.39        152.61         9.19 o                         
  -3  14   5          7.44          3.24         2.48 o                         
  -2  14   5          0.46          0.17         4.79 o                         
  -1  14   5          4.35          1.43         4.16 o                         
   0  14   5          1.20          1.00         2.70 o                         
   1  14   5        762.20        784.36        16.67 o                         
   2  14   5       1282.47       1261.49        23.89 o                         
   3  14   5         81.12         76.56        10.70 o                         
   4  14   5        432.49        418.39        11.28 o                         
   5  14   5         14.43          8.80         4.42 o                         
   6  14   5          8.15          9.27         4.83 o                         
   7  14   5          1.94          7.51         4.84 o                         
  -8  15   5         30.66         35.10         4.97 o                         
  -7  15   5         85.23         90.56         8.54 o                         
  -6  15   5          8.02          5.29         9.79 o                         
  -5  15   5        852.60        868.35        22.63 o                         
  -4  15   5          0.64          4.65         4.62 o                         
  -3  15   5         24.65         26.25         4.45 o                         
  -2  15   5        198.03        215.79         9.35 o                         
  -1  15   5         91.84        109.29         4.28 o                         
   0  15   5        160.73        173.09         6.67 o                         
   1  15   5         45.00         47.27         4.24 o                         
   2  15   5        142.32        143.28        15.11 o                         
   3  15   5        211.32        202.17        11.12 o                         
   4  15   5         92.20         82.14         4.84 o                         
   5  15   5         21.70         14.78         5.61 o                         
   6  15   5        298.40        318.23        15.88 o                         
  -7  16   5         23.03         21.47         5.03 o                         
  -6  16   5        492.69        517.37        22.94 o                         
  -5  16   5        739.29        776.87        24.10 o                         
  -4  16   5        158.04        145.94        10.10 o                         
  -3  16   5        306.59        307.90        19.77 o                         
  -2  16   5         61.14         53.82         6.41 o                         
  -1  16   5       2994.47       2992.92        72.12 o                         
   0  16   5        660.76        685.85        12.86 o                         
   1  16   5        339.92        364.69        14.17 o                         
   2  16   5        910.09        983.36        21.76 o                         
   3  16   5        119.72        128.34         7.52 o                         
   4  16   5        164.48        143.22        12.91 o                         
   5  16   5        323.56        305.90        12.21 o                         
   6  16   5        101.63         86.40        25.17 o                         
  -7  17   5        318.84        352.84        26.92 o                         
  -6  17   5        593.21        567.13        27.49 o                         
  -5  17   5       1302.98       1431.36        30.84 o                         
  -4  17   5         80.79         74.97         6.68 o                         
  -3  17   5        225.17        258.91        19.23 o                         
  -2  17   5        532.22        542.00        26.55 o                         
  -1  17   5          0.40          9.66         2.94 o                         
   0  17   5        239.11        255.65         8.97 o                         
   1  17   5        804.71        817.99        23.96 o                         
   2  17   5         83.47         92.08        11.73 o                         
   3  17   5        606.58        629.63        21.74 o                         
   4  17   5        515.87        501.41        17.45 o                         
   5  17   5        686.27        681.93        20.69 o                         
  -6  18   5        367.98        397.85        24.33 o                         
  -5  18   5         39.05         34.02         9.97 o                         
  -4  18   5        671.19        716.79        33.51 o                         
  -3  18   5        149.67        133.88         9.45 o                         
  -2  18   5        121.15        117.22         7.36 o                         
  -1  18   5       1384.57       1441.86        36.04 o                         
   0  18   5        207.98        216.42         9.18 o                         
   1  18   5        851.53        842.81        18.07 o                         
   2  18   5        698.17        716.35        15.85 o                         
   3  18   5         79.18         61.45         7.60 o                         
   4  18   5        664.72        616.82        15.71 o                         
   5  18   5        621.22        621.08        38.86 o                         
  -6  19   5          2.49          5.68         3.90 o                         
  -5  19   5        565.80        570.18        22.80 o                         
  -4  19   5        922.91        874.46        25.70 o                         
  -3  19   5        144.72        143.28        13.86 o                         
  -2  19   5       1910.02       1881.25        39.42 o                         
  -1  19   5        184.94        174.22         9.00 o                         
   0  19   5       1257.96       1251.84        25.35 o                         
   1  19   5        273.96        278.66         9.95 o                         
   2  19   5         45.09         30.58         4.61 o                         
   3  19   5        528.37        537.12        14.22 o                         
   4  19   5         23.38          3.94        12.23 o                         
  -5  20   5        200.26        190.73        15.19 o                         
  -4  20   5        117.62         91.61        12.74 o                         
  -3  20   5         26.99         40.42        15.23 o                         
  -2  20   5        295.59        295.88        22.05 o                         
  -1  20   5        154.96        157.52         9.61 o                         
   0  20   5          1.68          1.24         4.01 o                         
   1  20   5        141.81        127.23        10.39 o                         
   2  20   5        253.51        221.65        12.67 o                         
   3  20   5        105.57        103.71        10.16 o                         
  -4  21   5        111.29         93.04        10.74 o                         
  -3  21   5        198.34        198.67        15.69 o                         
  -2  21   5         49.85         48.52         8.02 o                         
  -1  21   5        153.65        130.61        13.14 o                         
   0  21   5        190.56        168.52        12.02 o                         
   1  21   5          2.70         -0.94         8.36 o                         
   2  21   5          9.09          2.40         3.26 o                         
  -2  22   5         33.09         24.56         4.09 o                         
  -1  22   5        138.88        138.70        11.55 o                         
   0  22   5        118.51        108.13        11.81 o                         
 -10   0   6        445.77        392.60        42.68 o                         
  -9   0   6        134.63        186.52        26.43 o                         
  -8   0   6       1195.25       1210.45        47.41 o                         
  -7   0   6        374.61        429.83        33.01 o                         
  -6   0   6        631.60        627.18        28.59 o                         
  -5   0   6       1174.95       1134.57        26.39 o                         
  -4   0   6        144.67        182.10        12.85 o                         
  -3   0   6       3472.58       3562.16        53.51 o                         
  -2   0   6       1769.18       1730.64        85.67 o                         
  -1   0   6         69.33         57.74         7.50 o                         
   0   0   6       3698.36       3885.05        83.94 o                         
   1   0   6       1882.07       1964.03        35.37 o                         
   2   0   6         78.21         79.67         8.23 o                         
   3   0   6       4672.00       4593.33       129.14 o                         
   4   0   6         32.71         39.06         6.04 o                         
   5   0   6       1189.06       1309.83       157.64 o                         
   6   0   6       1753.42       1846.07       173.59 o                         
   7   0   6         20.18         28.44         9.45 o                         
   8   0   6        474.10        406.48        20.82 o                         
 -10   1   6         25.87         17.78         5.89 o                         
  -9   1   6       1331.30       1303.96        30.05 o                         
  -8   1   6        647.50        618.22        22.43 o                         
  -7   1   6        300.79        317.71        17.86 o                         
  -6   1   6       1491.18       1564.65        43.39 o                         
  -5   1   6        237.19        230.24        11.66 o                         
  -4   1   6       8090.06       8371.76       108.34 o                         
  -3   1   6       2572.75       2828.89        60.12 o                         
  -2   1   6          5.32          2.31         3.79 o                         
  -1   1   6       6154.45       6470.65       123.36 o                         
   0   1   6         37.01         35.89         4.62 o                         
   1   1   6        659.29        564.32        23.01 o                         
   2   1   6       2614.82       2652.52        44.88 o                         
   3   1   6         85.79         76.36         4.73 o                         
   4   1   6        931.60        959.37        36.55 o                         
   5   1   6       1208.76       1239.89        35.81 o                         
   6   1   6        337.91        331.98        20.33 o                         
   7   1   6       1864.73       1906.12        57.18 o                         
   8   1   6        648.08        673.70        38.51 o                         
 -10   2   6         55.32         58.35        13.48 o                         
  -9   2   6        239.41        221.50        16.63 o                         
  -8   2   6        833.85        915.41        41.90 o                         
  -7   2   6        685.80        642.34        18.08 o                         
  -6   2   6         45.10         65.17         7.25 o                         
  -5   2   6       1355.18       1373.87        25.94 o                         
  -4   2   6        293.61        320.68        11.26 o                         
  -3   2   6        179.94        186.93        13.08 o                         
  -2   2   6        756.79        757.76        20.63 o                         
  -1   2   6         92.41         95.22         5.94 o                         
   0   2   6        422.49        438.34        14.96 o                         
   1   2   6        643.61        609.72        28.23 o                         
   2   2   6          2.48          2.17         2.28 o                         
   3   2   6       1501.61       1539.28        24.57 o                         
   4   2   6        819.41        830.13        21.28 o                         
   5   2   6        113.41        105.09        15.68 o                         
   6   2   6       1004.80       1010.81        39.70 o                         
   7   2   6         55.39         62.76        10.27 o                         
   8   2   6         94.45        104.55         9.00 o                         
 -10   3   6          2.99          7.75         4.92 o                         
  -9   3   6          7.90         12.79         5.59 o                         
  -8   3   6         32.35         20.10         4.55 o                         
  -7   3   6        254.36        267.98        15.88 o                         
  -6   3   6          7.35          7.07         2.99 o                         
  -5   3   6        237.09        220.97         9.65 o                         
  -4   3   6         57.67         52.77         5.02 o                         
  -3   3   6          8.79         14.05         3.78 o                         
  -2   3   6          1.99         -2.98         2.98 o                         
  -1   3   6        684.27        676.49        19.23 o                         
   0   3   6        389.73        399.68        16.41 o                         
   1   3   6        250.27        236.31        15.43 o                         
   2   3   6        524.74        501.87         9.99 o                         
   3   3   6       1238.41       1264.94        38.21 o                         
   4   3   6        239.62        255.52        14.18 o                         
   5   3   6         41.92         48.88         7.33 o                         
   6   3   6        349.80        339.52        16.31 o                         
   7   3   6        154.27        156.92         9.99 o                         
   8   3   6         16.83         15.42         5.56 o                         
 -10   4   6         38.55         28.10         5.66 o                         
  -9   4   6         52.39         74.92        11.59 o                         
  -8   4   6         22.12         15.90        15.78 o                         
  -7   4   6         30.67         43.86         6.89 o                         
  -6   4   6         86.41        103.03         7.71 o                         
  -5   4   6         19.68         14.32         2.72 o                         
  -4   4   6          0.65          4.58         2.41 o                         
  -3   4   6        279.70        274.13        10.75 o                         
  -2   4   6        295.61        291.70        13.87 o                         
  -1   4   6          2.24          3.80         2.72 o                         
   0   4   6          0.91         -2.44         3.43 o                         
   1   4   6        105.49         92.88         4.17 o                         
   2   4   6         75.62         87.94         7.53 o                         
   3   4   6         14.64          8.44         5.52 o                         
   4   4   6          6.63          1.07         4.45 o                         
   5   4   6        548.82        538.31        25.94 o                         
   6   4   6         85.64         96.18         7.36 o                         
   7   4   6         18.45          8.14         7.47 o                         
   8   4   6         87.36         69.58        15.22 o                         
 -10   5   6         19.56         -1.24         8.38 o                         
  -9   5   6        404.04        378.45        21.33 o                         
  -8   5   6        279.94        291.66        24.79 o                         
  -7   5   6        297.46        326.89        37.68 o                         
  -6   5   6        450.80        455.01        18.27 o                         
  -5   5   6         50.22         45.17         3.51 o                         
  -4   5   6        164.54        167.40         7.92 o                         
  -3   5   6       1000.40       1062.60        29.96 o                         
  -2   5   6        119.51        124.40         7.07 o                         
  -1   5   6        958.08        963.10        22.49 o                         
   0   5   6        194.29        192.09        14.21 o                         
   1   5   6       1404.13       1456.34        32.41 o                         
   2   5   6       1520.50       1570.68        41.36 o                         
   3   5   6          5.55          7.72         7.65 o                         
   4   5   6        342.61        359.91        21.43 o                         
   5   5   6        351.93        373.36        17.51 o                         
   6   5   6        355.13        345.83        14.48 o                         
   7   5   6        258.85        251.62        10.58 o                         
   8   5   6        170.17        161.07        11.38 o                         
  -9   6   6        392.63        302.93        25.45 o                         
  -8   6   6        353.76        371.83        19.13 o                         
  -7   6   6        402.30        436.92        23.21 o                         
  -6   6   6          1.10          2.32         3.95 o                         
  -5   6   6       1442.79       1482.70        25.37 o                         
  -4   6   6        573.42        584.61        15.33 o                         
  -3   6   6        551.26        560.07        20.23 o                         
  -2   6   6       2715.96       2753.06        29.83 o                         
  -1   6   6        191.39        178.32        10.37 o                         
   0   6   6        356.68        336.42        15.00 o                         
   1   6   6        994.88        997.31        17.95 o                         
   2   6   6         57.27         59.53         7.28 o                         
   3   6   6       2344.37       2399.85        46.88 o                         
   4   6   6        901.91        901.31        22.95 o                         
   5   6   6         76.92         70.57         7.56 o                         
   6   6   6       1430.49       1458.49        33.37 o                         
   7   6   6         20.87         27.45         8.34 o                         
   8   6   6        414.59        405.14        29.48 o                         
  -9   7   6        899.65        912.80        35.91 o                         
  -8   7   6        214.74        249.49        17.97 o                         
  -7   7   6        822.52        868.08        19.73 o                         
  -6   7   6       2372.01       2425.14        38.69 o                         
  -5   7   6        202.09        219.51         9.16 o                         
  -4   7   6       2200.14       2239.91        34.00 o                         
  -3   7   6        645.65        645.35        14.30 o                         
  -2   7   6          1.75          5.71         3.20 o                         
  -1   7   6       6117.44       5894.80       159.87 o                         
   0   7   6         62.45         64.27         4.68 o                         
   1   7   6         96.96        105.36         7.94 o                         
   2   7   6       4207.65       4310.69        48.93 o                         
   3   7   6          5.87          7.90        10.13 o                         
   4   7   6       1217.47       1272.08        25.35 o                         
   5   7   6        568.71        587.45        30.38 o                         
   6   7   6        209.43        212.05        14.33 o                         
   7   7   6       1214.01       1247.49        29.86 o                         
  -9   8   6        195.24        192.02        15.53 o                         
  -8   8   6        904.28        898.51        50.95 o                         
  -7   8   6        243.24        239.75        13.21 o                         
  -6   8   6        260.73        240.89        11.25 o                         
  -5   8   6       2174.51       2173.88        74.81 o                         
  -4   8   6        113.96        121.97         5.39 o                         
  -3   8   6        130.85        129.01         8.16 o                         
  -2   8   6       1283.56       1285.40        22.94 o                         
  -1   8   6        222.29        240.35         8.55 o                         
   0   8   6       2211.43       2236.15        27.18 o                         
   1   8   6        454.25        430.03        12.46 o                         
   2   8   6          9.35         15.22         2.68 o                         
   3   8   6       3088.63       3177.43        52.46 o                         
   4   8   6        134.52        126.86        17.78 o                         
   5   8   6        144.45        138.86        11.85 o                         
   6   8   6       2416.68       2437.42        41.19 o                         
   7   8   6         15.59          3.41         5.90 o                         
  -9   9   6        475.32        450.85        16.50 o                         
  -8   9   6        215.47        203.93        19.41 o                         
  -7   9   6        109.81        113.60         8.68 o                         
  -6   9   6        591.21        567.59        16.01 o                         
  -5   9   6         24.91         27.48         2.88 o                         
  -4   9   6       2432.07       2473.25        49.62 o                         
  -3   9   6        317.77        331.29        12.63 o                         
  -2   9   6        124.83        123.98         8.89 o                         
  -1   9   6       3004.60       2988.61        70.21 o                         
   0   9   6          9.89         11.75         2.39 o                         
   1   9   6         27.17         31.21         3.26 o                         
   2   9   6       1990.25       1862.02        29.00 o                         
   3   9   6         84.69         85.35         5.78 o                         
   4   9   6        303.98        304.09        17.73 o                         
   5   9   6        607.85        638.79        19.05 o                         
   6   9   6        120.40        104.90         8.57 o                         
   7   9   6        676.61        666.50        25.27 o                         
  -9  10   6          2.60          7.68        10.51 o                         
  -8  10   6        458.11        415.00        19.28 o                         
  -7  10   6          2.10          4.74         4.19 o                         
  -6  10   6         44.36         46.49         4.41 o                         
  -5  10   6         96.32         85.83         7.64 o                         
  -4  10   6          2.38          4.53         3.04 o                         
  -3  10   6         85.14         76.43         4.10 o                         
  -2  10   6        217.36        208.16         7.81 o                         
  -1  10   6          2.46         -2.17         5.47 o                         
   0  10   6        161.64        157.93         7.43 o                         
   1  10   6        581.39        587.34        14.79 o                         
   2  10   6          0.44         -1.76         3.56 o                         
   3  10   6        258.48        285.69        18.87 o                         
   4  10   6         29.86         21.14         5.68 o                         
   5  10   6          2.71          5.93         7.25 o                         
   6  10   6        567.46        559.55        17.11 o                         
   7  10   6         23.49         21.33         6.78 o                         
  -8  11   6         63.40         71.53        18.86 o                         
  -7  11   6         96.96         78.67         7.36 o                         
  -6  11   6         21.01         22.15         3.31 o                         
  -5  11   6         23.22         26.24         3.55 o                         
  -4  11   6        104.14        107.08         6.16 o                         
  -3  11   6        102.45        114.49         4.55 o                         
  -2  11   6        283.35        286.35        10.99 o                         
  -1  11   6          0.47          2.52         5.48 o                         
   0  11   6          7.37         10.77         4.15 o                         
   1  11   6         60.16         68.34         4.93 o                         
   2  11   6         21.00         19.79         2.20 o                         
   3  11   6        189.53        189.31         8.36 o                         
   4  11   6         89.78         99.12         7.64 o                         
   5  11   6        177.25        166.36        11.24 o                         
   6  11   6          2.63         -0.83        11.49 o                         
  -8  12   6         60.56         50.08        12.24 o                         
  -7  12   6        137.98        147.51        12.66 o                         
  -6  12   6        328.19        354.54        23.01 o                         
  -5  12   6        153.02        138.92        10.02 o                         
  -4  12   6        306.21        325.81        20.25 o                         
  -3  12   6        165.67        179.33         8.10 o                         
  -2  12   6        398.38        411.77        18.73 o                         
  -1  12   6        269.19        283.91        11.65 o                         
   0  12   6       1172.05       1154.05        18.35 o                         
   1  12   6       1000.27        990.58        16.21 o                         
   2  12   6         14.66          8.71         2.74 o                         
   3  12   6        211.93        193.44         9.20 o                         
   4  12   6        252.58        260.63        18.17 o                         
   5  12   6        473.27        402.86        25.40 o                         
   6  12   6        535.15        494.01        21.00 o                         
  -8  13   6       1653.51       1571.62        59.49 o                         
  -7  13   6         27.52         33.97         9.10 o                         
  -6  13   6       1011.93       1022.45        23.71 o                         
  -5  13   6         26.47         37.87         6.53 o                         
  -4  13   6        784.14        798.44        60.04 o                         
  -3  13   6        840.22        880.95        21.60 o                         
  -2  13   6        180.68        221.11         9.60 o                         
  -1  13   6        378.83        354.18        14.27 o                         
   0  13   6         28.86         27.12         3.66 o                         
   1  13   6        479.39        513.22        16.62 o                         
   2  13   6        336.69        349.86        11.62 o                         
   3  13   6          6.05          8.37         3.62 o                         
   4  13   6        167.33        190.40        13.95 o                         
   5  13   6        712.29        708.17        31.02 o                         
   6  13   6         95.14         85.08         9.62 o                         
  -7  14   6        303.28        301.22        13.34 o                         
  -6  14   6         18.31          0.95         5.85 o                         
  -5  14   6        536.75        556.18        28.37 o                         
  -4  14   6        284.53        293.88        12.36 o                         
  -3  14   6         76.06         78.41         5.60 o                         
  -2  14   6       1839.97       1815.25        41.75 o                         
  -1  14   6        166.01        160.00         7.54 o                         
   0  14   6        512.11        516.96        13.23 o                         
   1  14   6       1783.60       1830.70        27.18 o                         
   2  14   6          5.17          9.56         5.71 o                         
   3  14   6       1511.62       1498.28        78.31 o                         
   4  14   6        321.83        278.16        21.72 o                         
   5  14   6        360.94        374.67        18.62 o                         
  -7  15   6        614.47        601.30        19.23 o                         
  -6  15   6        961.63        943.65        27.33 o                         
  -5  15   6        283.01        309.33        14.58 o                         
  -4  15   6        822.36        858.63        25.27 o                         
  -3  15   6        346.70        330.21        11.82 o                         
  -2  15   6        172.82        182.14         9.12 o                         
  -1  15   6       3125.72       3190.17        57.94 o                         
   0  15   6        942.37        898.70        20.94 o                         
   1  15   6        310.10        307.01         8.50 o                         
   2  15   6       1438.41       1431.49        26.82 o                         
   3  15   6         36.07         27.34         5.20 o                         
   4  15   6       1130.22        993.92        60.64 o                         
   5  15   6        625.11        530.38        33.25 o                         
  -6  16   6        542.32        535.22        21.74 o                         
  -5  16   6        986.15        996.78        28.41 o                         
  -4  16   6          6.16         10.87         6.66 o                         
  -3  16   6         32.58         32.35         3.41 o                         
  -2  16   6        461.22        462.06        15.60 o                         
  -1  16   6         20.87         30.37         3.88 o                         
   0  16   6         11.50         17.87         3.29 o                         
   1  16   6         14.70         22.21         4.58 o                         
   2  16   6         14.26          4.50         7.86 o                         
   3  16   6        757.61        705.52        34.63 o                         
   4  16   6          3.49          4.18         3.86 o                         
  -6  17   6        125.57        123.56        10.56 o                         
  -5  17   6          7.65         12.12         7.24 o                         
  -4  17   6        557.49        534.97        19.97 o                         
  -3  17   6          2.61          9.63         3.83 o                         
  -2  17   6          7.26          2.94         4.02 o                         
  -1  17   6        739.73        710.17        13.87 o                         
   0  17   6         70.60         66.07         4.33 o                         
   1  17   6          3.44          2.69         4.75 o                         
   2  17   6        809.99        739.48        15.47 o                         
   3  17   6          8.49          3.85         8.10 o                         
   4  17   6        124.45         95.35        11.29 o                         
  -5  18   6          3.47          5.55         4.28 o                         
  -4  18   6          0.16         -3.90         3.90 o                         
  -3  18   6         20.97         32.82         7.85 o                         
  -2  18   6          5.91          7.28         6.15 o                         
  -1  18   6          0.80         -1.16         3.55 o                         
   0  18   6         30.29         26.48         3.81 o                         
   1  18   6         11.84          5.73         4.20 o                         
   2  18   6         21.21         27.03         7.73 o                         
   3  18   6         20.61         17.95         7.03 o                         
  -4  19   6          2.66         -2.34         6.04 o                         
  -3  19   6        105.42        114.17        11.03 o                         
  -2  19   6        205.46        190.96        15.12 o                         
  -1  19   6        110.17        108.94         7.65 o                         
   0  19   6        544.98        532.15        14.22 o                         
   1  19   6        176.13        175.54        10.82 o                         
   2  19   6          4.61         13.06         9.86 o                         
  -2  20   6        490.50        477.62        15.91 o                         
  -1  20   6         70.06         60.64         7.17 o                         
   0  20   6         91.46        102.96         7.64 o                         
  -9   1   7         17.53         16.21         7.56 o                         
  -8   1   7          2.10          3.85         5.59 o                         
  -7   1   7        196.87        226.34        17.79 o                         
  -6   1   7        102.13        125.09         9.70 o                         
  -5   1   7         93.28         92.12         6.83 o                         
  -4   1   7        258.94        236.38         9.00 o                         
  -3   1   7          3.49         -4.53         4.68 o                         
  -2   1   7        187.03        196.36         9.20 o                         
  -1   1   7          0.42         -4.29         9.35 o                         
   0   1   7         30.47         27.59         4.89 o                         
   1   1   7        819.69        861.29        20.32 o                         
   2   1   7         44.04         45.98        22.67 o                         
   3   1   7        509.12        584.18        31.44 o                         
   4   1   7         46.21         40.88        17.97 o                         
   5   1   7        299.13        323.38        76.66 o                         
   6   1   7        299.82        308.49        67.19 o                         
   7   1   7          1.91          1.18        26.81 o                         
  -9   2   7        718.32        659.34        26.09 o                         
  -8   2   7        153.28        144.38        18.44 o                         
  -7   2   7         21.73         18.56         7.27 o                         
  -6   2   7       1188.82       1231.31        28.22 o                         
  -5   2   7         14.49         25.06         5.56 o                         
  -4   2   7        468.55        498.40        27.06 o                         
  -3   2   7       2458.66       2596.79        44.27 o                         
  -2   2   7        526.29        527.00        28.09 o                         
  -1   2   7         88.94         97.97        14.72 o                         
   0   2   7       1338.19       1351.83        26.44 o                         
   1   2   7        353.27        375.99        19.92 o                         
   2   2   7       1630.52       1790.61       111.71 o                         
   3   2   7        394.58        444.03        42.23 o                         
   4   2   7         12.86          6.26        18.14 o                         
   5   2   7        930.57        981.19        51.70 o                         
   6   2   7          7.69         -9.69        16.75 o                         
   7   2   7        788.11        842.51        79.47 o                         
  -9   3   7          2.42        -11.47        11.47 o                         
  -8   3   7         10.03         20.64        17.36 o                         
  -7   3   7        631.25        686.42        21.43 o                         
  -6   3   7          1.47         -5.33         5.33 o                         
  -5   3   7       1367.20       1391.60        31.54 o                         
  -4   3   7       1063.32       1068.32        22.36 o                         
  -3   3   7        584.71        584.43        17.87 o                         
  -2   3   7       1583.00       1608.26        42.12 o                         
  -1   3   7         14.17         18.84         9.94 o                         
   0   3   7       1781.15       1831.89        43.68 o                         
   1   3   7       1645.10       1622.59        48.66 o                         
   2   3   7        809.44        857.73        58.62 o                         
   3   3   7       1059.92       1106.29        50.63 o                         
   4   3   7        249.62        294.88        17.65 o                         
   5   3   7       1306.90       1279.49        34.45 o                         
   6   3   7        880.64        869.10        29.21 o                         
  -9   4   7       1582.90       1507.84        55.38 o                         
  -8   4   7        238.21        238.02        30.31 o                         
  -7   4   7         73.80         49.37        15.51 o                         
  -6   4   7       1918.37       1996.23        42.80 o                         
  -5   4   7         18.06         17.05         4.27 o                         
  -4   4   7        448.81        479.54        14.49 o                         
  -3   4   7       1614.89       1710.56        31.03 o                         
  -2   4   7          0.43          9.97         3.85 o                         
  -1   4   7        712.37        726.27        22.99 o                         
   0   4   7       2582.88       2629.90        49.88 o                         
   1   4   7        532.62        502.89        18.21 o                         
   2   4   7       1307.43       1263.48        50.42 o                         
   3   4   7        711.66        716.34        27.35 o                         
   4   4   7        647.92        660.53        25.35 o                         
   5   4   7        974.47        934.75        27.26 o                         
   6   4   7         85.89         38.39        24.62 o                         
  -8   5   7        325.28        328.28        17.21 o                         
  -7   5   7        632.73        706.86        35.67 o                         
  -6   5   7         48.55         46.37         5.59 o                         
  -5   5   7        796.10        815.00        20.67 o                         
  -4   5   7        379.88        407.26        15.76 o                         
  -3   5   7        163.70        158.38        10.55 o                         
  -2   5   7       1237.26       1210.45        33.37 o                         
  -1   5   7          9.37         13.38         4.68 o                         
   0   5   7        187.11        190.39        13.85 o                         
   1   5   7       1531.93       1592.17        88.13 o                         
   2   5   7        567.28        608.32        23.00 o                         
   3   5   7        163.04        148.79        22.56 o                         
   4   5   7       1259.43       1298.76        95.69 o                         
   5   5   7       1028.77       1085.68        53.55 o                         
   6   5   7        502.82        433.72        31.51 o                         
  -8   6   7         54.65         73.81        10.35 o                         
  -7   6   7         34.78         24.78         7.46 o                         
  -6   6   7        538.71        552.86        25.47 o                         
  -5   6   7         86.73         90.24        10.10 o                         
  -4   6   7          8.30          6.82         2.99 o                         
  -3   6   7        919.33        938.43        19.07 o                         
  -2   6   7        375.81        381.89        12.49 o                         
  -1   6   7        918.34        949.29        19.25 o                         
   0   6   7         83.95         86.85         8.06 o                         
   1   6   7        284.77        262.28        24.69 o                         
   2   6   7        627.70        645.58        24.28 o                         
   3   6   7          0.87          6.05        20.45 o                         
   4   6   7        203.17        197.14        16.75 o                         
   5   6   7        619.38        632.06        35.24 o                         
   6   6   7          0.46          9.65        15.17 o                         
  -8   7   7         51.88         39.95         7.14 o                         
  -7   7   7        183.10        205.74        32.87 o                         
  -6   7   7         36.82         57.18         6.17 o                         
  -5   7   7         15.42         21.29         3.88 o                         
  -4   7   7          3.50          0.14         4.44 o                         
  -3   7   7         15.75         12.54         4.07 o                         
  -2   7   7        213.70        218.34        10.09 o                         
  -1   7   7         37.86         38.26         5.97 o                         
   0   7   7        447.07        490.73        16.45 o                         
   1   7   7        100.79        113.14         8.19 o                         
   2   7   7         81.90         54.30        13.99 o                         
   3   7   7        100.61        122.25        24.54 o                         
   4   7   7          5.00         -8.44         9.50 o                         
   5   7   7         82.86         86.42        20.98 o                         
   6   7   7         16.52         31.11        31.18 o                         
  -8   8   7         88.08        118.50        12.05 o                         
  -7   8   7          1.63         16.38         6.34 o                         
  -6   8   7         37.60         41.24         7.60 o                         
  -5   8   7         27.83         31.46         4.56 o                         
  -4   8   7        226.97        231.21        15.00 o                         
  -3   8   7         46.84         50.59         5.33 o                         
  -2   8   7          8.59          5.00         6.21 o                         
  -1   8   7        301.83        302.10        16.61 o                         
   0   8   7         46.51         52.70         4.30 o                         
   1   8   7         49.05         52.30         8.75 o                         
   2   8   7        117.07         87.02        18.80 o                         
   3   8   7          1.57         -9.27         9.27 o                         
   4   8   7         35.68         26.87        19.72 o                         
   5   8   7         21.89         23.00        11.93 o                         
   6   8   7          2.48        -12.12        12.12 o                         
  -8   9   7        210.47        210.13        17.35 o                         
  -7   9   7        447.00        441.85        23.17 o                         
  -6   9   7         24.78         30.35         5.57 o                         
  -5   9   7        933.72        925.28        24.31 o                         
  -4   9   7       1336.42       1331.43        28.57 o                         
  -3   9   7          2.41          6.41         3.24 o                         
  -2   9   7        577.40        596.79        16.00 o                         
  -1   9   7          7.74         11.15         2.89 o                         
   0   9   7        112.08        118.49         6.87 o                         
   1   9   7       1577.83       1622.47        42.05 o                         
   2   9   7         66.74         79.64        21.34 o                         
   3   9   7        227.40        229.03        30.92 o                         
   4   9   7        221.18        172.25        20.83 o                         
   5   9   7        101.48        112.76        14.06 o                         
  -7  10   7          4.59         -4.04         4.04 o                         
  -6  10   7        412.65        442.12        19.92 o                         
  -5  10   7         22.83         27.04         4.24 o                         
  -4  10   7        366.36        377.58        12.19 o                         
  -3  10   7        798.22        849.15        20.39 o                         
  -2  10   7        218.19        226.61        11.34 o                         
  -1  10   7       1148.50       1168.30        25.75 o                         
   0  10   7        418.59        421.29        21.24 o                         
   1  10   7        129.36        108.48        10.17 o                         
   2  10   7       1520.91       1627.01        70.74 o                         
   3  10   7         51.46         60.83        10.63 o                         
   4  10   7        402.10        376.50        59.84 o                         
   5  10   7        877.49        839.03        32.99 o                         
  -7  11   7        533.19        471.52        25.47 o                         
  -6  11   7          3.49          2.39         4.50 o                         
  -5  11   7        921.78        920.65        57.35 o                         
  -4  11   7        737.10        711.58        18.06 o                         
  -3  11   7        155.25        177.54         9.97 o                         
  -2  11   7       1306.46       1332.05        25.46 o                         
  -1  11   7         57.77         54.53         6.42 o                         
   0  11   7        412.09        428.59        20.98 o                         
   1  11   7       1361.47       1384.10        27.98 o                         
   2  11   7        542.45        566.33        30.13 o                         
   3  11   7       1028.69        982.63        45.67 o                         
   4  11   7        660.91        642.88        54.08 o                         
   5  11   7        790.91        747.19        40.52 o                         
  -7  12   7          5.15          1.80         7.24 o                         
  -6  12   7        989.83       1013.04        52.74 o                         
  -5  12   7         44.36         44.94         7.50 o                         
  -4  12   7        252.75        218.63        15.52 o                         
  -3  12   7        905.30        895.92        22.04 o                         
  -2  12   7        234.94        225.79         9.08 o                         
  -1  12   7        607.92        605.38        14.77 o                         
   0  12   7       1365.60       1348.43        25.91 o                         
   1  12   7        153.65        157.76         9.81 o                         
   2  12   7        268.42        280.59        30.37 o                         
   3  12   7        424.64        402.52        18.16 o                         
   4  12   7        161.24        167.13        15.45 o                         
  -6  13   7         33.08         29.29         7.42 o                         
  -5  13   7         74.08         62.52         7.83 o                         
  -4  13   7         11.34          6.99         5.57 o                         
  -3  13   7         66.76         58.86         5.68 o                         
  -2  13   7        496.20        485.33        16.31 o                         
  -1  13   7          1.36          3.57         4.06 o                         
   0  13   7         73.93         80.72         7.97 o                         
   1  13   7         26.78         32.99         6.86 o                         
   2  13   7        739.17        724.54        22.47 o                         
   3  13   7        480.18        403.17        38.66 o                         
   4  13   7        397.91        398.24        26.50 o                         
  -6  14   7        101.87        102.78        11.59 o                         
  -5  14   7        281.74        282.79        16.28 o                         
  -4  14   7        175.61        167.20        11.38 o                         
  -3  14   7        291.07        295.11        12.56 o                         
  -2  14   7        223.45        232.94        21.24 o                         
  -1  14   7         65.21         54.81         4.99 o                         
   0  14   7        991.00        936.49        20.92 o                         
   1  14   7          0.38          3.00         5.25 o                         
   2  14   7         61.42         44.71         8.35 o                         
   3  14   7         73.21         54.05         9.57 o                         
  -5  15   7         33.23         30.93         5.90 o                         
  -4  15   7         11.19         14.02         4.80 o                         
  -3  15   7        202.71        189.04        14.82 o                         
  -2  15   7        203.44        220.36        17.24 o                         
  -1  15   7        413.82        400.81        13.87 o                         
   0  15   7        300.29        301.52        19.71 o                         
   1  15   7        237.61        207.25        18.19 o                         
   2  15   7         85.92         90.88        14.08 o                         
   3  15   7        166.32        135.99        12.20 o                         
  -4  16   7        127.96        108.49         9.59 o                         
  -3  16   7          7.02         15.13         3.50 o                         
  -2  16   7         37.83         25.68         4.50 o                         
  -1  16   7         10.02         17.51         7.24 o                         
   0  16   7         82.42         68.97        14.43 o                         
   1  16   7         34.52         39.02         7.14 o                         
   2  16   7        370.99        367.90        25.41 o                         
  -3  17   7        262.33        265.64        16.89 o                         
  -2  17   7       1414.71       1225.03        63.95 o                         
  -1  17   7         78.04         68.19         7.28 o                         
   0  17   7        566.23        547.47        28.56 o                         
   1  17   7        124.51         90.36        17.55 o                         
  -7   0   8        486.14        525.27        31.43 o                         
  -6   0   8       1572.59       1523.46        60.90 o                         
  -5   0   8       3860.91       3750.24       685.49 o                         
  -4   0   8       1437.82       1409.54        78.93 o                         
  -3   0   8       1079.12       1158.16        37.85 o                         
  -2   0   8        410.51        474.98        47.18 o                         
  -1   0   8        494.80        500.54        22.97 o                         
   0   0   8       2350.14       2412.53       150.59 o                         
   1   0   8        204.86        257.41        36.49 o                         
   2   0   8        598.69        583.75        55.03 o                         
   3   0   8        885.62       1150.55        58.95 o                         
   4   0   8        557.48        534.65       106.73 o                         
   5   0   8        376.43        221.29        55.38 o                         
  -7   1   8        105.58        154.15        13.94 o                         
  -6   1   8         52.84         73.34         8.35 o                         
  -5   1   8       1256.29       1228.44        48.72 o                         
  -4   1   8         11.55         11.13         6.95 o                         
  -3   1   8        110.41        134.83        15.79 o                         
  -2   1   8         30.17         30.49         4.70 o                         
  -1   1   8       1363.86       1364.19        28.80 o                         
   0   1   8        717.90        730.47        44.47 o                         
   1   1   8        187.63        201.94        25.49 o                         
   2   1   8        771.01        876.96        37.65 o                         
   3   1   8        253.49        229.58        27.16 o                         
   4   1   8        676.80        748.66        35.07 o                         
   5   1   8        339.26        261.48        94.44 o                         
  -7   2   8        133.84        154.63        12.97 o                         
  -6   2   8         41.82         24.11         6.78 o                         
  -5   2   8        255.20        246.99        18.41 o                         
  -4   2   8        511.89        545.31        20.09 o                         
  -3   2   8        182.64        190.46        13.45 o                         
  -2   2   8        879.22        897.84        21.22 o                         
  -1   2   8        305.49        296.74        10.84 o                         
   0   2   8        572.24        575.54        29.01 o                         
   1   2   8         44.35         35.36        17.13 o                         
   2   2   8          5.42         15.08        30.52 o                         
   3   2   8        961.54        900.34        81.33 o                         
   4   2   8         29.42         17.64        19.98 o                         
   5   2   8        183.09        130.16        24.90 o                         
  -7   3   8          2.74         -5.40         5.40 o                         
  -6   3   8        226.38        221.75        16.30 o                         
  -5   3   8          9.83         11.60         5.43 o                         
  -4   3   8        269.63        261.65        10.34 o                         
  -3   3   8         10.57         14.60         8.12 o                         
  -2   3   8         12.48         13.01         4.30 o                         
  -1   3   8         12.94          2.26         6.62 o                         
   0   3   8          6.89          0.36         6.36 o                         
   1   3   8         12.56         26.98        22.08 o                         
   2   3   8        346.76        364.71        45.63 o                         
   3   3   8        856.83        863.05        81.23 o                         
   4   3   8          2.08          5.62        18.35 o                         
   5   3   8         34.24         54.07        32.06 o                         
  -7   4   8         44.45         24.16         7.29 o                         
  -6   4   8         40.78         43.70         9.39 o                         
  -5   4   8        218.78        247.12        15.76 o                         
  -4   4   8         18.95         26.69         4.02 o                         
  -3   4   8          8.17          1.14         3.98 o                         
  -2   4   8          6.10         12.91         4.15 o                         
  -1   4   8         99.53         89.96        12.32 o                         
   0   4   8        513.87        482.09        19.66 o                         
   1   4   8         47.51         47.20        17.96 o                         
   2   4   8        173.60        190.73        50.56 o                         
   3   4   8          4.97        -10.70        16.34 o                         
   4   4   8         50.68         53.26        20.81 o                         
  -7   5   8        127.14        123.13        16.23 o                         
  -6   5   8        266.66        241.43        13.77 o                         
  -5   5   8         27.93         23.01         6.32 o                         
  -4   5   8         84.75         89.66         7.93 o                         
  -3   5   8        426.79        411.50        18.70 o                         
  -2   5   8        117.74        110.55         7.23 o                         
  -1   5   8        275.51        277.42        10.48 o                         
   0   5   8         62.72         69.29         8.37 o                         
   1   5   8         84.24         60.44        17.02 o                         
   2   5   8        530.07        587.67        36.97 o                         
   3   5   8         88.23         70.00        16.77 o                         
   4   5   8        184.76        169.62        23.45 o                         
  -7   6   8        641.18        656.60        21.80 o                         
  -6   6   8          2.80         18.20         7.07 o                         
  -5   6   8        181.69        197.35        14.25 o                         
  -4   6   8        342.07        322.35        18.63 o                         
  -3   6   8        210.77        213.20        12.88 o                         
  -2   6   8       1086.99       1070.32        22.85 o                         
  -1   6   8         56.02         65.35        10.17 o                         
   0   6   8        931.13        856.63        61.57 o                         
   1   6   8        465.45        535.93        78.42 o                         
   2   6   8         19.38         32.02        19.38 o                         
   3   6   8        959.66       1043.92        60.36 o                         
   4   6   8         10.22          6.80        13.61 o                         
  -6   7   8        333.73        355.12        14.85 o                         
  -5   7   8        307.89        295.15        14.04 o                         
  -4   7   8        636.34        620.48        19.55 o                         
  -3   7   8        612.62        596.26        24.91 o                         
  -2   7   8         78.07         71.71        11.83 o                         
  -1   7   8        560.63        609.04        23.45 o                         
   0   7   8        377.62        417.49        28.77 o                         
   1   7   8        423.52        413.90        29.99 o                         
   2   7   8        771.85        869.71        66.76 o                         
   3   7   8        826.23        809.27        32.65 o                         
   4   7   8        927.02        908.02        91.66 o                         
  -6   8   8         46.61         52.94         7.21 o                         
  -5   8   8        576.46        493.74        21.09 o                         
  -4   8   8        918.01        957.58        23.25 o                         
  -3   8   8        650.54        640.40        23.61 o                         
  -2   8   8        443.63        447.80        20.30 o                         
  -1   8   8        533.65        515.02        22.55 o                         
   0   8   8        860.17        842.19        39.98 o                         
   1   8   8        563.62        580.98        44.26 o                         
   2   8   8          0.55         13.36        18.92 o                         
   3   8   8        580.32        602.49        34.33 o                         
   4   8   8        153.23        155.65        15.40 o                         
  -6   9   8         45.07         51.97         7.36 o                         
  -5   9   8        266.32        239.75        18.65 o                         
  -4   9   8        151.59        156.69        14.33 o                         
  -3   9   8         60.71         57.30         9.05 o                         
  -2   9   8          9.49          5.37         5.10 o                         
  -1   9   8        517.82        496.29        16.08 o                         
   0   9   8        529.92        464.85        19.89 o                         
   1   9   8        185.44        188.52        23.99 o                         
   2   9   8        106.90        100.35        13.15 o                         
   3   9   8        162.61        139.71        32.00 o                         
  -5  10   8        203.16        185.57        13.24 o                         
  -4  10   8         32.69         21.36         6.59 o                         
  -3  10   8        235.85        213.12        10.93 o                         
  -2  10   8          6.91         -0.61         4.58 o                         
  -1  10   8         73.53         57.06        13.04 o                         
   0  10   8        201.29        216.58        53.00 o                         
   1  10   8         41.02         39.95        12.67 o                         
   2  10   8         25.32         40.15         9.69 o                         
   3  10   8        350.60        352.89        68.16 o                         
  -5  11   8         45.34         48.96         6.28 o                         
  -4  11   8          1.42          3.92         6.80 o                         
  -3  11   8         16.07         17.73         4.31 o                         
  -2  11   8         15.68         20.45         4.56 o                         
  -1  11   8         12.59          3.62         7.08 o                         
   0  11   8         32.09         22.87         8.24 o                         
   1  11   8          3.21          5.15         7.25 o                         
   2  11   8          7.71          1.01         9.14 o                         
  -4  12   8         75.59         67.46         8.39 o                         
  -3  12   8         73.13         61.81        13.47 o                         
  -2  12   8         51.19         50.65         8.38 o                         
  -1  12   8        128.66        111.65        10.49 o                         
   0  12   8         15.04          2.61         7.56 o                         
   1  12   8        205.70        239.14        23.14 o                         
   2  12   8          5.45          4.62        10.18 o                         
  -3  13   8        847.65        770.06        22.81 o                         
  -2  13   8         63.20         51.18        11.49 o                         
  -1  13   8       1253.98       1208.26        27.74 o                         
   0  13   8        748.25        676.32        28.68 o                         
   1  13   8          6.94          4.95         7.38 o                         
  -5   1   9        597.26        571.91        19.59 o                         
  -4   1   9          2.97         -5.25         5.32 o                         
  -3   1   9          6.73         -2.07         5.55 o                         
  -2   1   9        183.01        189.34        23.65 o                         
  -1   1   9          0.79         18.69        14.97 o                         
   0   1   9         30.18         40.22        17.90 o                         
   1   1   9        225.64        233.94        68.35 o                         
   2   1   9        121.71         89.64        29.17 o                         
  -4   2   9         39.42         37.32         6.01 o                         
  -3   2   9        168.86        172.09        21.97 o                         
  -2   2   9          0.23         -6.35         7.00 o                         
  -1   2   9        698.81        776.21        51.17 o                         
   0   2   9         86.00        105.70        19.52 o                         
   1   2   9          8.19         -6.01        17.70 o                         
   2   2   9        764.26        722.63        65.40 o                         
  -4   3   9        169.51        152.30        13.16 o                         
  -3   3   9         32.48         22.64         5.26 o                         
  -2   3   9        775.76        767.81        24.84 o                         
  -1   3   9        249.11        256.49        31.94 o                         
   0   3   9         30.45         32.91        42.79 o                         
   1   3   9       1728.71       2098.57       167.42 o                         
  -4   4   9        400.91        403.99        27.99 o                         
  -3   4   9        372.77        336.65        20.85 o                         
  -2   4   9         32.61         25.70         7.48 o                         
  -1   4   9        655.99        691.54        38.93 o                         
   0   4   9        136.71        119.29        58.68 o                         
   1   4   9        118.08        158.64        27.93 o                         
  -4   5   9        114.47        116.14        12.00 o                         
  -3   5   9          1.17         -5.70         5.70 o                         
  -2   5   9       1009.25        855.59        32.58 o                         
  -1   5   9         33.94         22.43        32.21 o                         
   0   5   9        108.28         96.24        19.73 o                         
   1   5   9        707.48        667.65        60.97 o                         
  -3   6   9         59.97         44.67         9.50 o                         
  -2   6   9        224.82        212.98        17.34 o                         
  -1   6   9        135.73        131.86        19.67 o                         
   0   6   9          5.72        -14.92        14.92 o                         
  -3   7   9          0.20         -0.02         4.28 o                         
  -2   7   9        142.29        101.62        11.34 o                         
  -1   7   9         66.64         46.60        22.57 o                         
   0   7   9         25.23         12.76        11.51 o                         
                                                                                
