# Supplementary material for: Different packing motifs of isomeric (E)-N′-(halo­phenyl­methyl­idene)-N-methyl-2-(thio­phen-2-yl)acetohydrazides controlled by C—H⋯O inter­actions
Source: Acta Crystallogr E Crystallogr Commun. 2018 Feb 7;74(Pt 3):313–8. doi: 10.1107/S2056989018001251 (PMC5947793; doi:10.1107/S2056989018001251)
Supplement: Supplementary file 4 [file e-74-00313-IIIsup4.hkl]

data_III                                                                        
_shelx_title ' 2013ncs0395  Jim'                                                
_shelx_refln_list_code          4                                               
_shelx_F_calc_maximum      212.77                                               
_exptl_crystal_F_000       608.00                                               
_reflns_d_resolution_high  0.7711                                               
                                                                                
loop_                                                                           
 _space_group_symop_operation_xyz                                               
 'x, y, z'                                                                      
 '-x+1/2, y+1/2, -z+1/2'                                                        
 '-x, -y, -z'                                                                   
 'x-1/2, -y-1/2, z-1/2'                                                         
                                                                                
_cell_length_a     4.2194                                                       
_cell_length_b    13.0131                                                       
_cell_length_c    25.0758                                                       
_cell_angle_alpha  90.000                                                       
_cell_angle_beta   93.752                                                       
_cell_angle_gamma  90.000                                                       
                                                                                
_shelx_F_squared_multiplier     1.000                                           
                                                                                
loop_                                                                           
 _refln_index_h                                                                 
 _refln_index_k                                                                 
 _refln_index_l                                                                 
 _refln_F_squared_calc                                                          
 _refln_F_squared_meas                                                          
 _refln_F_squared_sigma                                                         
 _refln_observed_status                                                         
   4   0   0        138.76         91.98        57.74 o                         
   1   1   0      27599.78      22630.66       186.74 o                         
   2   1   0       2868.58       2484.23        46.99 o                         
   3   1   0         26.43         67.72        22.93 o                         
   4   1   0          2.51         18.86        40.77 o                         
   5   1   0         69.47        132.44        31.09 o                         
   0   2   0       1215.95       1173.95        49.37 o                         
   1   2   0       1853.63       1682.39        32.19 o                         
   2   2   0        825.27        773.30        18.46 o                         
   3   2   0        334.73        303.65        18.05 o                         
   4   2   0         68.40        113.71        24.95 o                         
   5   2   0         25.26         13.08        31.90 o                         
   1   3   0        441.19        354.01        10.21 o                         
   2   3   0        287.29        240.36        10.62 o                         
   3   3   0        854.25        799.31        26.35 o                         
   4   3   0          4.68         66.94        44.54 o                         
   5   3   0         39.88         75.54        27.46 o                         
   0   4   0        199.14        317.05        40.68 o                         
   1   4   0        203.62        216.82         8.72 o                         
   2   4   0        938.48        802.25        18.98 o                         
   3   4   0          2.88          6.45        14.55 o                         
   4   4   0          3.87         30.14        21.75 o                         
   5   4   0          2.73          6.59        31.40 o                         
   1   5   0        275.60        332.37        12.22 o                         
   2   5   0        600.12        585.97        14.54 o                         
   3   5   0        130.70        125.32        14.76 o                         
   4   5   0        109.89        122.33        27.67 o                         
   5   5   0         58.47         56.49        48.93 o                         
   0   6   0       5522.31       6604.50       307.52 o                         
   1   6   0       1775.04       1581.48        37.45 o                         
   2   6   0        344.03        272.84        13.67 o                         
   3   6   0        135.72        141.36        11.09 o                         
   4   6   0         28.44         63.47        21.63 o                         
   5   6   0        113.51        178.49        43.31 o                         
   1   7   0        276.79        300.31        17.63 o                         
   2   7   0         96.40        113.49        14.11 o                         
   3   7   0        143.41        149.57        16.16 o                         
   4   7   0         26.26         35.77        59.25 o                         
   0   8   0         45.17        147.93        32.22 o                         
   1   8   0         11.40         57.50        17.58 o                         
   2   8   0        516.00        474.33        22.79 o                         
   3   8   0         30.68          2.06        15.82 o                         
   4   8   0          1.22         44.43        59.66 o                         
   1   9   0        127.50        182.90        22.39 o                         
   2   9   0        276.67        233.56        26.16 o                         
   3   9   0        367.72        415.75        32.28 o                         
   4   9   0         28.56          8.55        41.90 o                         
   0  10   0        900.58       1005.12        71.12 o                         
   1  10   0        432.31        409.52        30.68 o                         
   2  10   0        137.93         92.24        50.03 o                         
   3  10   0         51.04         64.36        34.08 o                         
   4  10   0         19.89         91.91        50.00 o                         
   1  11   0       1206.04        991.51        37.40 o                         
   2  11   0         74.75         80.93        34.66 o                         
   3  11   0         59.44         45.47        58.09 o                         
   4  11   0          0.38         67.92       100.10 o                         
   0  12   0       2442.31       2717.46       141.67 o                         
   1  12   0          3.25         40.84        35.92 o                         
   2  12   0        182.11        168.50        56.67 o                         
   3  12   0          1.05        -24.51        24.51 o                         
   1  13   0        405.72        488.27        32.62 o                         
   2  13   0         53.04         81.58        27.35 o                         
   3  13   0          0.56         -5.64        31.10 o                         
   0  14   0        557.70        708.84        65.07 o                         
   1  14   0        219.12        155.86        43.61 o                         
   2  14   0          3.42        -41.56        41.56 o                         
   3  14   0          0.83        -25.26        25.26 o                         
   1  15   0        191.80        188.52        34.00 o                         
   2  15   0        145.14        132.31        28.12 o                         
   0  16   0         33.26         52.05        48.06 o                         
   1  16   0        167.28        128.12        58.68 o                         
  -5   0   1        222.64        254.89        49.90 o                         
  -3   0   1        819.71        842.45        39.26 o                         
   1   0   1       1070.78        901.36        31.67 o                         
   3   0   1        258.34        252.58        23.70 o                         
   5   0   1          0.21         37.92        36.11 o                         
  -5   1   1          0.63          8.46        26.95 o                         
  -4   1   1        627.06        626.72        33.88 o                         
  -3   1   1         83.14         71.82        23.87 o                         
  -2   1   1        853.15        689.99        20.92 o                         
   1   1   1       5724.08       4892.22        54.16 o                         
   2   1   1       1551.25       1438.43        29.92 o                         
   3   1   1          8.61         23.24        25.68 o                         
   4   1   1         73.77        143.36        45.97 o                         
   5   1   1        232.89        239.10        36.07 o                         
  -5   2   1        314.80        360.99        94.69 o                         
  -4   2   1         74.94         49.36        25.37 o                         
  -3   2   1        340.31        315.20        16.07 o                         
  -2   2   1         19.19          8.23        29.79 o                         
   0   2   1       1939.01       2144.40        41.91 o                         
   1   2   1        631.96        498.31        11.56 o                         
   2   2   1         34.25         50.02        40.40 o                         
   3   2   1        435.14        496.20        36.91 o                         
   4   2   1        108.06        191.26        23.03 o                         
   5   2   1          7.60          0.37        31.51 o                         
  -5   3   1          7.89        -24.38        24.38 o                         
  -4   3   1        155.32        244.65        52.99 o                         
  -3   3   1         80.11         84.85        15.63 o                         
  -2   3   1        410.04        338.73        12.04 o                         
  -1   3   1        492.70        424.11        10.62 o                         
   0   3   1        943.68       1017.49        32.61 o                         
   1   3   1        480.41        414.85        19.89 o                         
   2   3   1        538.97        459.26        12.84 o                         
   3   3   1        281.26        301.93        15.07 o                         
   4   3   1         87.86         73.03        26.05 o                         
   5   3   1          5.11        -32.62        32.62 o                         
  -5   4   1          5.16         74.20        32.75 o                         
  -4   4   1         44.91         62.15        20.26 o                         
  -3   4   1        860.67        827.33        23.63 o                         
  -2   4   1        862.62        748.45        18.79 o                         
  -1   4   1        146.06        119.98         8.69 o                         
   0   4   1         70.70         86.79        19.79 o                         
   1   4   1        157.23        112.08         8.27 o                         
   2   4   1        744.77        723.73        17.53 o                         
   3   4   1          4.20         24.70        13.43 o                         
   4   4   1        236.05        364.68        29.08 o                         
   5   4   1        108.05        176.02        40.76 o                         
  -5   5   1        142.24        164.40        39.52 o                         
  -4   5   1         76.72         80.52        22.42 o                         
  -3   5   1         27.45         11.80        11.90 o                         
  -2   5   1        549.11        461.58        13.67 o                         
  -1   5   1         93.03         90.97        11.67 o                         
   0   5   1        844.34        844.70        23.94 o                         
   1   5   1        261.62        225.64        12.14 o                         
   2   5   1        211.73        196.45        10.97 o                         
   3   5   1        766.32        761.23        28.03 o                         
   4   5   1          4.40        -14.49        15.33 o                         
   5   5   1         96.75         88.25        37.68 o                         
  -5   6   1          5.88        -57.57        57.57 o                         
  -4   6   1        150.28        144.80        24.71 o                         
  -3   6   1          0.02        -14.32        19.52 o                         
  -2   6   1         43.87         31.56        11.19 o                         
  -1   6   1         58.51        115.82        48.08 o                         
   0   6   1       2650.88       3081.70       159.02 o                         
   1   6   1        115.25        159.88        22.86 o                         
   2   6   1        256.14        198.87         9.86 o                         
   3   6   1         13.76         14.45         9.38 o                         
   4   6   1        241.84        248.06        27.90 o                         
   5   6   1         10.12        -19.63        77.25 o                         
  -4   7   1         65.22         97.08        38.76 o                         
  -3   7   1         13.38         10.36        13.62 o                         
  -2   7   1         60.00         45.54        20.47 o                         
  -1   7   1         14.73         88.09        33.37 o                         
   0   7   1         40.92        152.10        19.93 o                         
   1   7   1       1701.21       1696.60        44.68 o                         
   2   7   1         91.51         88.72        16.26 o                         
   3   7   1        896.20        860.18        41.42 o                         
   4   7   1          0.39         34.25        41.36 o                         
  -4   8   1          5.96        -68.12        68.12 o                         
  -3   8   1         47.68         54.34        17.90 o                         
  -2   8   1        255.81        224.10        18.90 o                         
  -1   8   1        285.54        206.82        16.82 o                         
   0   8   1          0.30         25.10        20.08 o                         
   1   8   1         40.73         80.96        23.15 o                         
   2   8   1         24.65         51.26        13.42 o                         
   3   8   1        121.40         94.55        21.27 o                         
   4   8   1        150.65        358.91       104.87 o                         
  -4   9   1         22.56        163.46       196.66 o                         
  -3   9   1          0.00        137.87        69.84 o                         
  -2   9   1        114.03         93.87        23.89 o                         
  -1   9   1        542.56        423.98        38.86 o                         
   0   9   1        689.49        726.10        66.18 o                         
   1   9   1         12.20         61.73        15.55 o                         
   2   9   1        606.67        559.77        41.81 o                         
   3   9   1        158.08        128.58        36.54 o                         
   4   9   1         34.58        231.85        56.52 o                         
  -4  10   1          0.35        -27.88        79.36 o                         
  -3  10   1       1604.14       1624.95       123.92 o                         
  -2  10   1          2.29        -19.46        19.46 o                         
  -1  10   1          5.08         90.45        50.26 o                         
   0  10   1        649.54        607.41        37.18 o                         
   1  10   1        186.64        247.52        37.25 o                         
   2  10   1        123.68        123.97        32.72 o                         
   3  10   1         17.77         19.58        23.27 o                         
   4  10   1          0.10        119.60        83.32 o                         
  -4  11   1        286.85        187.05       102.56 o                         
  -3  11   1          6.79        -21.64        21.64 o                         
  -2  11   1        818.12        819.35        60.18 o                         
  -1  11   1          0.27        185.72        55.60 o                         
   0  11   1          7.92         23.67        18.57 o                         
   1  11   1         51.26        412.17        30.34 o                         
   2  11   1         86.23         46.80        25.69 o                         
   3  11   1          2.94          2.92        46.23 o                         
   4  11   1          9.30         -8.39        56.44 o                         
  -3  12   1         98.75        100.67        26.89 o                         
  -2  12   1        101.98         62.24        45.94 o                         
  -1  12   1         71.30         67.82        25.34 o                         
   0  12   1         99.81        116.66        27.63 o                         
   1  12   1         43.44         21.10        44.86 o                         
   2  12   1         23.17         15.27        23.43 o                         
   3  12   1          8.34          4.67        20.61 o                         
  -3  13   1        116.51        122.19        33.57 o                         
  -2  13   1         47.94        106.84        77.47 o                         
  -1  13   1        125.10        129.43        64.30 o                         
   0  13   1        123.36        125.77        57.45 o                         
   1  13   1          5.04        -28.53        28.53 o                         
   2  13   1        196.01        170.84        45.62 o                         
   3  13   1         13.43         31.76        60.12 o                         
  -3  14   1        111.74        150.39        39.05 o                         
  -2  14   1         44.06         20.43        27.52 o                         
  -1  14   1         53.92         65.56        32.48 o                         
   0  14   1          4.41         11.53        51.01 o                         
   1  14   1        166.82        125.16        38.90 o                         
   2  14   1        169.01        225.51        54.24 o                         
   3  14   1         28.84         18.46        34.85 o                         
  -2  15   1         32.46         42.34        31.17 o                         
  -1  15   1         67.35        132.00        48.47 o                         
   0  15   1         19.84         41.11        35.78 o                         
   1  15   1        179.82        261.50        43.01 o                         
   2  15   1         16.44         18.98        33.43 o                         
  -1  16   1         86.83        176.23        93.81 o                         
   0  16   1         11.49         78.12        45.23 o                         
   1  16   1         11.28        -15.81        54.02 o                         
  -4   0   2         70.41         95.99        46.13 o                         
  -2   0   2        693.46        628.60        27.89 o                         
   2   0   2        738.06        674.97        29.28 o                         
   4   0   2        101.66        137.27        47.15 o                         
  -5   1   2          9.72         -4.94        51.68 o                         
  -4   1   2         47.19        233.21        27.59 o                         
  -3   1   2        160.92        153.14        16.57 o                         
   1   1   2       2325.81       1871.13        71.07 o                         
   2   1   2         58.40         70.53        17.58 o                         
   3   1   2         22.61        -29.56        29.56 o                         
   4   1   2         11.45         63.30        25.27 o                         
   5   1   2        138.32        157.74        33.25 o                         
  -5   2   2         36.35        -21.72        30.03 o                         
  -4   2   2         27.24         23.72        29.50 o                         
  -3   2   2        392.14        308.23        15.75 o                         
  -2   2   2        673.34        557.64        17.65 o                         
   0   2   2        803.66        760.49        19.62 o                         
   1   2   2       4674.73       3947.91        42.38 o                         
   2   2   2        535.81        513.41        15.36 o                         
   3   2   2          4.42         59.34        18.03 o                         
   4   2   2         88.40         70.85        22.94 o                         
   5   2   2        471.32        465.17        44.91 o                         
  -5   3   2         15.80         44.58        28.05 o                         
  -4   3   2         71.32        122.99        49.04 o                         
  -3   3   2        557.62        522.29        25.30 o                         
  -2   3   2         45.92         41.33        14.47 o                         
  -1   3   2       1162.92       1084.75        16.83 o                         
   0   3   2       3230.74       3376.16        54.31 o                         
   1   3   2        148.75        144.17        26.95 o                         
   2   3   2         12.24          1.32        22.11 o                         
   3   3   2        934.49        905.88        27.37 o                         
   4   3   2        292.19        313.10        28.39 o                         
   5   3   2          9.36        -23.53        33.53 o                         
  -5   4   2          6.67         42.12        23.50 o                         
  -4   4   2         38.26         74.67        23.64 o                         
  -3   4   2         62.76         63.32        10.72 o                         
  -2   4   2        457.79        459.18        15.17 o                         
  -1   4   2          0.67         20.98        18.13 o                         
   0   4   2       3907.93       4058.77        85.54 o                         
   1   4   2       1341.66       1221.94        28.82 o                         
   2   4   2       2912.59       2713.28        45.53 o                         
   3   4   2          3.33          1.37        12.93 o                         
   4   4   2         52.07        118.90        19.23 o                         
   5   4   2         24.94        -37.04        53.97 o                         
  -5   5   2         60.44         34.61        55.93 o                         
  -4   5   2          8.15         39.92        22.80 o                         
  -3   5   2         83.46         74.60        12.77 o                         
  -2   5   2         35.28         34.21        45.79 o                         
  -1   5   2        660.52        583.74        16.37 o                         
   0   5   2       3226.99       3366.83       124.20 o                         
   1   5   2         32.97        266.51        17.46 o                         
   2   5   2        661.40        636.94        21.11 o                         
   3   5   2        116.00         94.80        18.06 o                         
   4   5   2          3.91          3.75        17.51 o                         
   5   5   2          7.08        -32.93        67.53 o                         
  -5   6   2          1.10        -29.91        29.91 o                         
  -4   6   2          8.41         19.19        37.28 o                         
  -3   6   2          2.46         28.34        18.94 o                         
  -2   6   2         79.11         79.93        11.31 o                         
  -1   6   2        483.02        449.56        20.44 o                         
   0   6   2        168.39        158.32        14.54 o                         
   1   6   2       3009.51       2507.37        56.23 o                         
   2   6   2         98.75        139.55         9.81 o                         
   3   6   2        123.53        111.35        14.80 o                         
   4   6   2         84.04        202.43        28.60 o                         
   5   6   2          3.07         32.55        42.55 o                         
  -4   7   2         68.68         56.00        78.64 o                         
  -3   7   2          8.81          7.47        15.82 o                         
  -2   7   2         12.29         25.62        14.62 o                         
  -1   7   2          1.67        211.54        44.50 o                         
   0   7   2       2125.73       2371.23        90.86 o                         
   1   7   2        394.78        324.38        17.04 o                         
   3   7   2        262.81        306.70        22.09 o                         
   4   7   2         23.01         45.22        58.96 o                         
  -4   8   2         26.84         20.03        61.59 o                         
  -3   8   2        233.85        215.04        17.61 o                         
  -2   8   2         39.42         30.71        16.21 o                         
  -1   8   2        534.30        495.75        23.71 o                         
   0   8   2          0.36         -3.99        18.59 o                         
   1   8   2       1104.61        939.91        46.35 o                         
   2   8   2        819.27        758.69        40.20 o                         
   3   8   2        192.03        202.81        18.53 o                         
   4   8   2          6.85        -45.50        56.41 o                         
  -4   9   2         86.29         98.50        56.00 o                         
  -3   9   2          4.08         37.83        19.53 o                         
  -2   9   2        148.05        137.59        29.33 o                         
  -1   9   2        390.63        350.97        22.30 o                         
   0   9   2       1243.84       1290.42        51.93 o                         
   1   9   2        315.37        388.70        23.77 o                         
   2   9   2       2261.01       2000.97        47.83 o                         
   3   9   2        234.58        250.77        31.60 o                         
   4   9   2         45.60        124.64        67.04 o                         
  -4  10   2         67.58        -30.64       228.39 o                         
  -3  10   2          8.35         53.56        66.78 o                         
  -2  10   2        258.22        319.78        77.19 o                         
  -1  10   2        217.86        185.89        27.22 o                         
   0  10   2        407.08        435.38        45.40 o                         
   1  10   2       1486.17       1377.26        68.95 o                         
   2  10   2        901.26        828.16        43.43 o                         
   3  10   2        134.06        127.21        36.20 o                         
   4  10   2         38.09        131.46        62.77 o                         
  -4  11   2          5.55        274.29        75.17 o                         
  -3  11   2         26.37         15.30        70.29 o                         
  -2  11   2         44.16        106.97        86.65 o                         
  -1  11   2       1452.75       1256.01        52.35 o                         
   0  11   2        139.71        185.54        41.40 o                         
   1  11   2        222.51        190.02        37.26 o                         
   2  11   2         86.22         38.29        33.09 o                         
   3  11   2         84.68        108.82        43.57 o                         
   4  11   2         63.10         66.57        57.47 o                         
  -3  12   2         68.99        124.37        45.79 o                         
  -2  12   2         64.01         -4.61        27.72 o                         
  -1  12   2          0.24         15.97        23.21 o                         
   0  12   2        244.80        276.75        43.03 o                         
   1  12   2         92.20        147.15        26.02 o                         
   2  12   2        132.84        143.82        29.33 o                         
   3  12   2          0.89         20.40        22.56 o                         
  -3  13   2         60.01         66.30        32.44 o                         
  -2  13   2         73.57        134.17        32.21 o                         
  -1  13   2         19.57         21.62        56.45 o                         
   0  13   2        195.73        292.89        35.51 o                         
   1  13   2          1.44         41.93        33.14 o                         
   3  13   2          3.00        -33.45        50.01 o                         
  -3  14   2         24.87        -24.68        35.19 o                         
  -2  14   2        150.57        208.62        40.34 o                         
  -1  14   2         98.96        171.20        28.30 o                         
   0  14   2          0.23        -28.49        48.41 o                         
   1  14   2        191.44        116.76        40.50 o                         
   2  14   2          0.54          4.68        23.95 o                         
   3  14   2          0.56          4.62       114.52 o                         
  -2  15   2          7.28         30.54        32.54 o                         
  -1  15   2         75.71        130.86        41.62 o                         
   0  15   2        306.28        310.86        34.98 o                         
   1  15   2         10.20         25.70        82.43 o                         
   2  15   2         12.86         42.33        33.19 o                         
  -1  16   2         11.23        -13.23        38.44 o                         
   0  16   2         23.76         50.73        86.92 o                         
   1  16   2        174.53        251.07        77.51 o                         
  -5   0   3         56.59        104.18        58.25 o                         
  -3   0   3        132.41        104.58        20.52 o                         
  -1   0   3       6699.92       4786.30       110.92 o                         
   1   0   3       1386.17       1225.76        37.72 o                         
   3   0   3        285.95        295.43        52.65 o                         
   5   0   3         10.39        -35.24        46.34 o                         
  -5   1   3          5.41         15.64        45.05 o                         
  -4   1   3        180.58        237.17        24.11 o                         
  -3   1   3        328.77        318.38        15.52 o                         
  -2   1   3       1786.66       1606.80        54.75 o                         
  -1   1   3      12913.08      10724.48       237.64 o                         
   0   1   3       1458.34       1496.75        36.54 o                         
   1   1   3       1779.47       1645.52        38.17 o                         
   2   1   3         10.64         71.44        38.30 o                         
   3   1   3         33.76         31.65        17.55 o                         
   4   1   3         94.29        200.44        40.60 o                         
   5   1   3          1.94         23.87        26.22 o                         
  -5   2   3          2.39        133.60        34.16 o                         
  -4   2   3         91.60        147.20        25.47 o                         
  -3   2   3        129.12        183.94        20.18 o                         
  -2   2   3        368.13        328.42        13.74 o                         
  -1   2   3       2517.02       2161.58        60.75 o                         
   0   2   3       5128.32       5384.90        86.11 o                         
   1   2   3       4994.07       4104.70        59.04 o                         
   3   2   3         16.50         24.85        17.17 o                         
   4   2   3          0.89          2.64        24.37 o                         
   5   2   3        248.85        268.37        54.40 o                         
  -5   3   3         11.64        -21.37        25.85 o                         
  -4   3   3          9.65         12.61        36.95 o                         
  -3   3   3        514.18        487.29        23.09 o                         
  -2   3   3          4.45        -27.93        27.93 o                         
  -1   3   3        587.23        467.83        12.07 o                         
   0   3   3        348.81        424.27        16.19 o                         
   1   3   3        170.19        215.77        18.05 o                         
   2   3   3       1139.02       1048.90        21.16 o                         
   3   3   3        533.11        567.91        24.67 o                         
   4   3   3        219.32        208.52        23.68 o                         
   5   3   3          3.13        -23.50        34.18 o                         
  -5   4   3         67.30         94.07        42.39 o                         
  -4   4   3        142.07        178.35        40.85 o                         
  -3   4   3          3.60          3.34        14.19 o                         
  -2   4   3        535.55        506.17        16.87 o                         
  -1   4   3       1533.01       1498.61        29.73 o                         
   0   4   3         20.73         51.31        11.39 o                         
   1   4   3        261.87        264.23        49.36 o                         
   2   4   3       1751.88       1618.54        29.72 o                         
   3   4   3        129.48        151.03        14.94 o                         
   4   4   3        146.19        148.23        36.01 o                         
   5   4   3          0.12         44.48        85.26 o                         
  -5   5   3          4.73         10.07        43.91 o                         
  -4   5   3         28.48        -10.62        24.00 o                         
  -3   5   3        116.33        190.53        29.78 o                         
  -2   5   3        328.06        322.81        13.46 o                         
  -1   5   3       1352.31       1306.25        27.82 o                         
   0   5   3          8.92         13.79        16.17 o                         
   1   5   3        202.40        234.76        10.00 o                         
   2   5   3        457.62        383.94        13.33 o                         
   3   5   3        207.98        188.36        16.64 o                         
   4   5   3         21.85         41.69        25.27 o                         
   5   5   3          3.81         48.59        60.77 o                         
  -5   6   3          5.50        -49.97        49.97 o                         
  -4   6   3          5.27         -8.01        30.64 o                         
  -3   6   3          3.43         -9.49        16.30 o                         
  -2   6   3        296.98        227.44        12.03 o                         
  -1   6   3        220.10        491.07        32.62 o                         
   0   6   3         12.23          4.71        15.79 o                         
   1   6   3          0.96        667.78       102.41 o                         
   2   6   3        150.34        123.75        10.23 o                         
   3   6   3          0.42          4.84        13.06 o                         
   4   6   3         30.30         56.93        22.76 o                         
   5   6   3         18.38         64.77        81.78 o                         
  -4   7   3          7.17         39.68        43.94 o                         
  -3   7   3        482.90        596.53        39.33 o                         
  -2   7   3          9.24         -0.84        13.30 o                         
  -1   7   3          0.74         51.34        38.63 o                         
   0   7   3        191.49        236.44        36.66 o                         
   1   7   3        170.33        255.99        28.68 o                         
   2   7   3         18.05         32.60        18.21 o                         
   3   7   3       1039.92       1161.09        40.41 o                         
   4   7   3          0.08        -35.06        51.62 o                         
  -4   8   3        188.55        162.97        79.18 o                         
  -3   8   3         95.36        145.65        32.52 o                         
  -2   8   3        360.50        278.47        51.73 o                         
  -1   8   3         18.41        162.98        27.11 o                         
   0   8   3         10.64         24.42        19.51 o                         
   1   8   3        386.71        412.81        55.08 o                         
   2   8   3       2238.37       1928.40        95.02 o                         
   3   8   3         69.60         77.70        17.38 o                         
   4   8   3        277.06        272.81        72.06 o                         
  -4   9   3          4.21        -64.62        64.62 o                         
  -3   9   3         36.22         46.63        26.27 o                         
  -2   9   3        258.55        242.00        64.87 o                         
  -1   9   3        357.77        385.24        33.60 o                         
   0   9   3         84.09        126.69        22.59 o                         
   1   9   3        254.74        243.59        25.54 o                         
   2   9   3        336.91        304.00        22.10 o                         
   3   9   3        898.18        924.16        33.96 o                         
   4   9   3         69.20         23.99        47.21 o                         
  -4  10   3        105.99         87.52       210.42 o                         
  -3  10   3         29.21         47.46        23.34 o                         
  -2  10   3         93.93         92.77        26.80 o                         
  -1  10   3         95.39        371.99        63.42 o                         
   0  10   3        634.51        749.12        42.32 o                         
   1  10   3        239.68        233.02        45.36 o                         
   2  10   3        603.41        505.51        32.02 o                         
   3  10   3        372.80        440.62        36.57 o                         
   4  10   3         47.20         67.27        59.87 o                         
  -4  11   3         10.82        -58.14       136.62 o                         
  -3  11   3        471.67        549.97        58.16 o                         
  -2  11   3        109.94         45.89        48.44 o                         
  -1  11   3         33.87        170.71        45.68 o                         
   0  11   3         28.90         33.38        24.59 o                         
   1  11   3        760.02        741.35        39.39 o                         
   2  11   3        123.05         47.34        27.83 o                         
   3  11   3         56.32         30.18        37.94 o                         
   4  11   3         77.39        101.65        68.31 o                         
  -3  12   3          6.22        -16.36        24.43 o                         
  -2  12   3         44.79         28.50        37.63 o                         
  -1  12   3         16.59         48.11        24.94 o                         
   0  12   3         31.96         18.91        24.18 o                         
   1  12   3          2.07         12.27        24.04 o                         
   2  12   3          2.51        -22.15        32.55 o                         
   3  12   3          9.87         16.37        38.04 o                         
  -3  13   3         35.84         56.37        28.13 o                         
  -2  13   3          8.01        -42.75        42.75 o                         
  -1  13   3        138.85         82.02        20.65 o                         
   0  13   3         28.85         37.65        25.58 o                         
   1  13   3          4.48         59.30        36.22 o                         
   2  13   3         18.08         -6.92        59.94 o                         
   3  13   3         72.12        106.24        35.31 o                         
  -3  14   3         61.34         86.55        37.01 o                         
  -2  14   3          5.40         -9.38        35.68 o                         
  -1  14   3         23.96         31.98        45.43 o                         
   0  14   3        396.62        506.03        49.40 o                         
   1  14   3         16.12         -4.60        27.09 o                         
   2  14   3        131.86        236.47        69.21 o                         
  -2  15   3         61.82         91.05        34.21 o                         
  -1  15   3        114.62        161.43        31.42 o                         
   0  15   3          0.12        -40.79        40.79 o                         
   1  15   3          0.07         50.52        33.83 o                         
   2  15   3         10.26         47.79        45.29 o                         
  -1  16   3         22.18        133.55        30.11 o                         
   0  16   3         42.31        186.94        62.33 o                         
   1  16   3          0.03         -0.89        28.99 o                         
  -4   0   4          1.96        -41.06        41.06 o                         
  -2   0   4        507.54        462.63        27.69 o                         
   0   0   4       6464.24       8307.15       117.89 o                         
   2   0   4       5296.30       4826.11       153.53 o                         
   4   0   4          4.16        -14.45        29.31 o                         
  -5   1   4         36.36         22.02        32.35 o                         
  -4   1   4         52.05         39.09        29.41 o                         
  -3   1   4         83.02        115.12        14.64 o                         
  -2   1   4        150.87        197.18        17.81 o                         
  -1   1   4       2886.54       2161.55        52.97 o                         
   0   1   4        927.79       1209.05        18.50 o                         
   1   1   4       7460.75       6639.13        81.41 o                         
   2   1   4        255.66        237.75        15.43 o                         
   3   1   4         15.48        -10.97        16.55 o                         
   4   1   4          5.31         67.05        21.94 o                         
   5   1   4          3.35         35.03        26.13 o                         
  -5   2   4          0.27         15.74        82.12 o                         
  -4   2   4         54.12         58.55        23.80 o                         
  -3   2   4         34.60         10.94        19.15 o                         
  -2   2   4        827.88        631.32        17.95 o                         
   0   2   4       1552.55       1586.64        25.19 o                         
   1   2   4       2674.37       2315.85        27.22 o                         
   2   2   4        512.03        465.82        15.56 o                         
   3   2   4         78.83         65.66        16.99 o                         
   4   2   4         76.00        113.68        23.96 o                         
   5   2   4          7.16        -33.41        33.41 o                         
  -5   3   4          0.64          9.73        28.27 o                         
  -4   3   4         47.26         99.39        21.31 o                         
  -3   3   4        539.53        526.93        24.99 o                         
  -2   3   4        125.42        150.78        16.33 o                         
  -1   3   4        544.76        507.10        15.10 o                         
   0   3   4        344.22        403.95        15.56 o                         
   1   3   4         28.18         52.73        28.35 o                         
   2   3   4        288.78        256.75         9.72 o                         
   3   3   4          4.42         -5.46        21.30 o                         
   4   3   4          1.78         28.72        22.30 o                         
   5   3   4         32.69         35.64        35.09 o                         
  -5   4   4          8.87         41.36        25.44 o                         
  -4   4   4        295.27        353.88        39.30 o                         
  -3   4   4          5.07          9.22        11.24 o                         
  -1   4   4       1394.43       1306.66        22.84 o                         
   0   4   4       2491.75       2624.40        45.72 o                         
   1   4   4         11.66        323.58        78.35 o                         
   2   4   4        420.73        437.03        12.28 o                         
   3   4   4          3.06          0.54        19.95 o                         
   4   4   4        138.35        151.73        24.25 o                         
   5   4   4          0.97         22.67        32.37 o                         
  -5   5   4         12.39         24.08        25.28 o                         
  -4   5   4         85.64         68.85        23.68 o                         
  -3   5   4        357.65        267.90        15.13 o                         
  -2   5   4       2635.99       2470.66        44.91 o                         
  -1   5   4        180.24        182.75        10.86 o                         
   0   5   4       2852.19       3056.65        69.43 o                         
   1   5   4        155.29        181.01         9.65 o                         
   2   5   4        285.82        305.29        14.23 o                         
   3   5   4         14.35         26.78        10.22 o                         
   4   5   4          0.14        116.14        23.25 o                         
   5   5   4         37.22         56.15        41.58 o                         
  -5   6   4         66.81        132.44        52.78 o                         
  -4   6   4         22.43         64.74        41.43 o                         
  -3   6   4        309.20        279.55        19.31 o                         
  -2   6   4         46.75         67.14        13.34 o                         
  -1   6   4      10740.09       9697.46       299.75 o                         
   0   6   4          0.01         -4.81         9.64 o                         
   1   6   4         87.37        380.73        46.25 o                         
   2   6   4         73.17         62.06        15.01 o                         
   3   6   4         33.28         43.47        30.03 o                         
   4   6   4        174.71        165.39        35.88 o                         
   5   6   4         14.01         28.49        46.47 o                         
  -4   7   4          1.48         -5.43        19.36 o                         
  -3   7   4        458.81        490.28        26.26 o                         
  -2   7   4       1935.89       1856.69        54.89 o                         
  -1   7   4        724.95        699.09        23.18 o                         
   0   7   4       2200.91       2564.61        96.59 o                         
   1   7   4        519.40        473.36        19.24 o                         
   2   7   4         36.77         51.42        44.82 o                         
   3   7   4        207.65        203.94        21.04 o                         
   4   7   4          6.34         45.77        50.06 o                         
  -4   8   4        175.60        211.65        61.41 o                         
  -3   8   4        292.86        324.48        20.12 o                         
  -2   8   4        556.81        455.19        31.99 o                         
  -1   8   4        769.66        799.47        29.42 o                         
   0   8   4         15.57         12.61        18.05 o                         
   1   8   4        246.50        214.30        16.18 o                         
   2   8   4        101.73         80.98        19.31 o                         
   3   8   4          0.33         11.60        15.68 o                         
   4   8   4          8.95         10.56        69.13 o                         
  -4   9   4        571.14        648.21        90.18 o                         
  -3   9   4        522.64        576.70        64.88 o                         
  -2   9   4        433.61        493.36        70.78 o                         
  -1   9   4        113.02        139.29        19.78 o                         
   0   9   4        394.93        425.34        49.49 o                         
   1   9   4          2.17         18.62        18.10 o                         
   2   9   4         19.47        -14.00        76.22 o                         
   3   9   4          1.77         18.56        30.59 o                         
   4   9   4         48.45        -50.08        64.29 o                         
  -4  10   4          5.30         56.71       127.77 o                         
  -3  10   4        490.37        599.61        55.60 o                         
  -2  10   4         94.44        101.42        27.89 o                         
  -1  10   4         64.42        112.91        25.58 o                         
   0  10   4        806.98        758.60        47.39 o                         
   1  10   4        381.83        341.74        21.69 o                         
   2  10   4        493.93        511.30        56.44 o                         
   3  10   4          1.60        100.38        24.75 o                         
   4  10   4         38.15        -47.70        74.89 o                         
  -4  11   4          5.98        -52.81        52.81 o                         
  -3  11   4          0.06        -30.35        30.35 o                         
  -2  11   4         16.31        -24.97        34.92 o                         
  -1  11   4        210.14        324.44        81.50 o                         
   0  11   4        221.78        246.77        23.64 o                         
   1  11   4        186.52        193.41        31.88 o                         
   2  11   4         92.18         87.23        41.57 o                         
   3  11   4         15.94          9.57        38.98 o                         
   4  11   4          6.36          2.83       191.86 o                         
  -3  12   4          1.84         30.03        24.49 o                         
  -2  12   4          1.83        -16.81        33.24 o                         
  -1  12   4         88.79         50.44        25.25 o                         
   0  12   4        159.19        168.69        31.06 o                         
   1  12   4        172.31        161.91        23.61 o                         
   2  12   4        307.38        318.76        47.92 o                         
   3  12   4         24.19        -12.40        43.20 o                         
  -3  13   4         11.89         33.46        35.42 o                         
  -2  13   4         63.75         44.07        28.30 o                         
  -1  13   4        108.85         85.88        21.30 o                         
   0  13   4          4.13         15.02        73.33 o                         
   1  13   4        309.54        301.45        96.60 o                         
   2  13   4        202.65        219.83        72.27 o                         
   3  13   4         13.25         43.15        55.69 o                         
  -3  14   4          0.03         39.18        32.54 o                         
  -2  14   4         58.92         32.27        29.73 o                         
  -1  14   4         42.72        100.27        30.29 o                         
   0  14   4          8.48          6.39        35.11 o                         
   1  14   4         29.21        -36.73        36.73 o                         
   2  14   4        137.46         97.66        56.73 o                         
  -2  15   4         69.08          1.38        34.69 o                         
  -1  15   4          1.26        -44.03        44.03 o                         
   0  15   4        123.18         60.89        31.62 o                         
   1  15   4        190.12        214.82        32.51 o                         
   2  15   4          2.52        -27.63        32.46 o                         
  -1  16   4        269.85        243.26        34.22 o                         
   0  16   4          1.80        -26.20        85.20 o                         
   1  16   4          0.01         77.71        32.17 o                         
  -3   0   5        889.84        969.07        42.75 o                         
  -1   0   5      45273.09      37128.15      1064.26 o                         
   1   0   5      10747.92       9587.79       193.57 o                         
   3   0   5        579.58        563.47        39.02 o                         
   5   0   5        122.72        157.78        68.45 o                         
  -5   1   5          5.31        104.22        42.40 o                         
  -4   1   5        136.90        157.99        16.83 o                         
  -3   1   5        221.63        205.72        14.54 o                         
  -2   1   5        326.79        330.34        22.72 o                         
   0   1   5       3887.36       4946.86        51.05 o                         
   2   1   5       3435.81       3244.96        65.97 o                         
   3   1   5        131.06         84.03        18.01 o                         
   4   1   5        365.95        406.48        36.22 o                         
   5   1   5        107.06        121.14        35.11 o                         
  -5   2   5          4.94         89.99        38.74 o                         
  -4   2   5         32.37         64.75        37.78 o                         
  -3   2   5         36.23         23.91        21.65 o                         
  -2   2   5        252.05        223.10        13.28 o                         
   0   2   5       1092.05       1345.19        26.12 o                         
   1   2   5       1001.69        886.33        17.39 o                         
   2   2   5        285.85        264.45        12.40 o                         
   3   2   5       1250.75       1237.63        47.43 o                         
   4   2   5        156.79        200.61        25.93 o                         
   5   2   5         92.99         12.75        34.11 o                         
  -5   3   5         14.61        -10.29        24.85 o                         
  -4   3   5        116.60        217.75        22.38 o                         
  -3   3   5          0.73          9.59        25.29 o                         
  -2   3   5        211.09        171.80        19.18 o                         
  -1   3   5         41.39         45.78        11.45 o                         
   0   3   5         59.55         80.82        13.00 o                         
   1   3   5       3037.15       2567.97        43.85 o                         
   2   3   5        561.56        574.21        15.91 o                         
   3   3   5          4.72          9.30        25.90 o                         
   4   3   5         75.76        104.22        18.43 o                         
   5   3   5          4.77         55.97        43.85 o                         
  -5   4   5          7.16         47.54        26.79 o                         
  -4   4   5        383.13        408.13        26.14 o                         
  -3   4   5          2.63          9.01        14.25 o                         
  -1   4   5       2509.42       2226.61        41.64 o                         
   0   4   5          5.95         26.69        13.58 o                         
   1   4   5        423.94        438.45        14.23 o                         
   2   4   5        287.72        225.91        11.32 o                         
   3   4   5         10.75         30.54        27.48 o                         
   4   4   5        118.14        175.83        20.11 o                         
   5   4   5         10.58        -31.80        35.43 o                         
  -5   5   5        152.11        174.80        22.57 o                         
  -4   5   5          8.84         -9.82        43.07 o                         
  -3   5   5       1025.27       1006.14        33.94 o                         
  -2   5   5        553.94        534.46        18.17 o                         
  -1   5   5         22.57         38.11         9.04 o                         
   0   5   5       1814.69       1908.91        42.56 o                         
   1   5   5        152.40        146.30        13.23 o                         
   2   5   5          6.01          4.77        36.02 o                         
   3   5   5          5.20          8.62        22.60 o                         
   4   5   5        119.90        141.40        25.74 o                         
   5   5   5         92.48        135.70        42.26 o                         
  -5   6   5          0.35         35.28        83.07 o                         
  -4   6   5        620.72        705.12        53.55 o                         
  -3   6   5        104.32        136.97        18.18 o                         
  -2   6   5          0.62          2.32        12.32 o                         
  -1   6   5       1951.98       1944.45        54.45 o                         
   0   6   5        198.53        260.88        18.45 o                         
   1   6   5         65.35         88.53         8.94 o                         
   2   6   5        193.15        190.39        13.78 o                         
   3   6   5         32.93         64.30        27.54 o                         
   4   6   5         15.39          9.09        24.08 o                         
  -4   7   5         57.83        101.20        35.25 o                         
  -3   7   5        294.99        214.98        31.17 o                         
  -2   7   5         21.20         30.96        14.34 o                         
  -1   7   5        123.96        159.66        39.26 o                         
   0   7   5        404.33        451.28        29.20 o                         
   1   7   5        246.55        265.53        25.21 o                         
   2   7   5         56.19         25.16        20.87 o                         
   3   7   5         46.69         28.45        25.70 o                         
   4   7   5         12.11         17.38        39.49 o                         
  -4   8   5         99.89         71.38        41.59 o                         
  -3   8   5        105.49         65.53        19.73 o                         
  -2   8   5         27.97        152.31        75.32 o                         
  -1   8   5         12.79         40.52        26.03 o                         
   0   8   5         62.89        111.83        22.51 o                         
   1   8   5       2974.30       2587.45        75.10 o                         
   2   8   5        197.77        205.58        21.28 o                         
   3   8   5         61.07         72.52        17.66 o                         
   4   8   5         48.46        143.46       187.40 o                         
  -4   9   5        125.89        174.56        27.99 o                         
  -3   9   5          5.57         29.72        46.59 o                         
  -2   9   5         98.70        135.19        19.95 o                         
  -1   9   5         38.84         71.22        19.61 o                         
   0   9   5        401.46        392.77        28.03 o                         
   1   9   5         12.11         89.27        27.42 o                         
   2   9   5        154.36        122.08        27.57 o                         
   3   9   5         21.68         40.30        22.33 o                         
   4   9   5        111.21        237.54       123.58 o                         
  -4  10   5          1.34          4.66        85.71 o                         
  -3  10   5         40.19         57.81        32.01 o                         
  -2  10   5          0.25         -3.76        20.18 o                         
  -1  10   5        161.52        221.00        22.56 o                         
   0  10   5        156.40        194.45        28.79 o                         
   1  10   5         59.45         53.73        15.06 o                         
   2  10   5        132.87        145.08        29.69 o                         
   3  10   5        267.43        275.14        24.77 o                         
   4  10   5         16.78         43.93       122.30 o                         
  -4  11   5         26.77         93.78        60.22 o                         
  -3  11   5         17.46          4.58        23.63 o                         
  -2  11   5         86.91         51.55        28.55 o                         
  -1  11   5         60.83         87.82        24.62 o                         
   0  11   5         40.49         20.80        29.13 o                         
   1  11   5         29.91        317.53        37.75 o                         
   2  11   5        489.81        510.99        52.29 o                         
   3  11   5         15.84         14.89        26.24 o                         
   4  11   5         43.90         12.24       115.28 o                         
  -3  12   5          6.67        -28.21        28.21 o                         
  -2  12   5          1.48         -6.00        28.29 o                         
  -1  12   5         62.96         69.60        25.87 o                         
   0  12   5         67.89         82.06        28.54 o                         
   1  12   5         89.35        119.08        46.24 o                         
   2  12   5          0.02        -16.61        68.74 o                         
   3  12   5        240.73        279.06        35.47 o                         
  -3  13   5         49.80        180.41        70.78 o                         
  -2  13   5         34.08         51.82        27.58 o                         
  -1  13   5         27.26         77.26        31.59 o                         
   0  13   5          7.40         32.72        32.81 o                         
   1  13   5         18.85         -9.31        27.01 o                         
   2  13   5        396.54        399.22        51.61 o                         
   3  13   5          1.39          0.53        52.04 o                         
  -2  14   5        186.86        225.99        31.60 o                         
  -1  14   5          0.76        -20.72        30.06 o                         
   0  14   5         26.04         46.31        25.11 o                         
   1  14   5         76.48         96.31        36.05 o                         
   2  14   5         66.70         99.19        32.77 o                         
  -2  15   5         10.77        -41.71        60.17 o                         
  -1  15   5         40.72         80.15        66.67 o                         
   0  15   5          8.97         -1.52        33.69 o                         
   1  15   5         95.55        129.90        87.96 o                         
   2  15   5         18.16         19.20        44.04 o                         
  -1  16   5         49.70         -4.31        36.60 o                         
   0  16   5          8.70        -58.69        58.69 o                         
   1  16   5         19.24          2.83        31.16 o                         
  -4   0   6         25.31         33.56        23.55 o                         
  -2   0   6       9052.44       8017.78       339.83 o                         
   0   0   6      20806.51      27825.64       453.67 o                         
   4   0   6        120.68         16.99        32.39 o                         
  -5   1   6          3.91         14.25        54.17 o                         
  -4   1   6        200.57        219.36        17.16 o                         
  -3   1   6         33.41         29.91        11.11 o                         
  -2   1   6        212.28        187.29        30.48 o                         
  -1   1   6      16688.72      15140.71       242.92 o                         
   0   1   6         29.20        100.32         9.73 o                         
   1   1   6       1242.32       1216.50        52.97 o                         
   2   1   6       2764.54       2622.14        53.82 o                         
   3   1   6         32.41         17.58        20.94 o                         
   4   1   6        609.28        629.44        46.23 o                         
   5   1   6        136.65        189.89       102.93 o                         
  -5   2   6         99.15        159.18        42.82 o                         
  -4   2   6          0.50         38.92        67.85 o                         
  -3   2   6         19.92         42.83        17.55 o                         
  -2   2   6         13.57         14.19        29.40 o                         
   0   2   6       4356.63       4949.42        93.64 o                         
   1   2   6       5014.31       4712.36        77.20 o                         
   2   2   6       1131.64        920.16        26.86 o                         
   3   2   6          5.47        -11.10        24.09 o                         
   4   2   6        224.27        249.70        35.07 o                         
   5   2   6          1.23         40.99        33.13 o                         
  -5   3   6         37.01          8.92        53.32 o                         
  -4   3   6          1.33         19.65        18.53 o                         
  -3   3   6         41.35         87.43        29.58 o                         
  -2   3   6         91.69         94.59        14.06 o                         
  -1   3   6       2286.51       2234.60        62.52 o                         
   0   3   6          7.86         47.17        10.77 o                         
   1   3   6       3163.27       2857.98        34.48 o                         
   2   3   6        120.77         99.24        13.19 o                         
   3   3   6        491.86        420.36        23.46 o                         
   4   3   6         31.03         43.50        17.90 o                         
   5   3   6         16.42         15.22        32.75 o                         
  -5   4   6         14.44         31.64        56.96 o                         
  -4   4   6         20.36         41.92        21.97 o                         
  -3   4   6        349.52        342.50        22.34 o                         
  -2   4   6        565.21        503.95        16.98 o                         
  -1   4   6        308.21        260.71        10.81 o                         
   0   4   6       1699.73       1950.25        30.48 o                         
   1   4   6         78.94        104.85        12.10 o                         
   2   4   6         85.79         95.41         9.20 o                         
   3   4   6         19.10         -7.93        32.17 o                         
   4   4   6         24.49         22.11        25.96 o                         
   5   4   6          6.14        -54.11        54.11 o                         
  -5   5   6          1.56         69.13        25.09 o                         
  -4   5   6        123.98        121.45        23.63 o                         
  -3   5   6         32.61         32.72        14.60 o                         
  -2   5   6        939.26        845.85        25.57 o                         
  -1   5   6        196.86        217.80        13.16 o                         
   0   5   6        595.87        661.33        19.90 o                         
   1   5   6        121.42         96.89         9.55 o                         
   2   5   6        116.77        128.44        11.64 o                         
   3   5   6          4.16          7.02        19.91 o                         
   4   5   6          0.48        -19.95        22.66 o                         
   5   5   6          8.23         27.58        59.37 o                         
  -5   6   6         38.32         12.45        65.93 o                         
  -4   6   6         43.82         44.21        17.42 o                         
  -3   6   6        369.66        379.85        38.84 o                         
  -2   6   6        280.33        249.18        22.55 o                         
  -1   6   6          4.75         48.35        21.29 o                         
   0   6   6        236.45        248.76        12.85 o                         
   1   6   6        448.60        392.71        13.69 o                         
   2   6   6        469.79        400.64        17.82 o                         
   3   6   6         17.35          6.26        17.25 o                         
   4   6   6          0.11         56.06        54.04 o                         
  -4   7   6          8.78        -20.50        20.50 o                         
  -3   7   6         27.08        -42.84        45.96 o                         
  -2   7   6        588.87        484.34        23.96 o                         
  -1   7   6        185.99        262.68        39.80 o                         
   0   7   6        302.40        421.65        26.56 o                         
   1   7   6          1.39         60.89        58.36 o                         
   2   7   6         80.15         84.67        15.51 o                         
   3   7   6        131.21        162.95        15.72 o                         
   4   7   6        181.60        200.54        32.90 o                         
  -4   8   6        119.32        132.23        36.54 o                         
  -3   8   6        146.17        130.05        26.30 o                         
  -2   8   6          2.15        -19.25        19.25 o                         
  -1   8   6        160.36        636.95        36.83 o                         
   0   8   6        337.89        381.40        23.03 o                         
   1   8   6        420.12        375.79        26.91 o                         
   2   8   6         10.26         11.48        19.54 o                         
   3   8   6        129.94        134.58        20.41 o                         
   4   8   6        119.14        133.75        77.77 o                         
  -4   9   6          7.56         -1.24        28.40 o                         
  -3   9   6          9.44         33.96        41.59 o                         
  -2   9   6        273.73        242.22        21.36 o                         
  -1   9   6        663.86        608.99        39.87 o                         
   0   9   6        423.30        532.46        31.54 o                         
   1   9   6        256.70        198.08        28.21 o                         
   2   9   6       2389.58       2176.07        64.38 o                         
   3   9   6        132.12        169.79        32.63 o                         
   4   9   6         44.70        -57.84        57.95 o                         
  -4  10   6        127.85        115.05        44.99 o                         
  -3  10   6          5.14         39.45        30.69 o                         
  -2  10   6        180.19        220.17        34.21 o                         
  -1  10   6         71.03         67.24        53.76 o                         
   0  10   6        906.46       1012.90        58.50 o                         
   1  10   6       2051.62       1903.97        48.64 o                         
   2  10   6        123.63        136.02        24.18 o                         
   3  10   6        246.97        191.60        53.06 o                         
   4  10   6          5.49        -51.86        51.86 o                         
  -4  11   6          0.93        108.50        73.53 o                         
  -3  11   6         10.21        -17.28        34.01 o                         
  -2  11   6          0.10        -14.37       119.40 o                         
  -1  11   6       1324.02       1202.61        50.48 o                         
   0  11   6          7.24         10.59        45.24 o                         
   1  11   6        773.22        676.83        39.49 o                         
   2  11   6         65.81         60.87        34.26 o                         
   3  11   6          4.56         52.53        31.55 o                         
  -3  12   6         15.96         90.10        65.32 o                         
  -2  12   6         64.83         90.64        37.89 o                         
  -1  12   6         71.93        151.71        33.00 o                         
   0  12   6       1312.72       1364.45        42.50 o                         
   1  12   6        164.02        143.21        36.01 o                         
   2  12   6        166.66        130.10        44.80 o                         
   3  12   6          0.48         52.00        49.05 o                         
  -3  13   6         15.50        -36.65        36.65 o                         
  -2  13   6         93.92         -5.00        34.84 o                         
  -1  13   6        166.71        157.63        29.18 o                         
   0  13   6         16.02         -4.19        26.07 o                         
   1  13   6        214.51        171.32        33.55 o                         
   2  13   6        125.12         97.93        49.18 o                         
   3  13   6         33.99         91.19        57.03 o                         
  -2  14   6        144.92        103.90        37.32 o                         
  -1  14   6         39.40        -44.08        44.08 o                         
   0  14   6        158.01        154.10        27.96 o                         
   1  14   6        432.38        382.44        99.21 o                         
   2  14   6         25.42        100.87        31.80 o                         
  -2  15   6        149.34        105.05        52.74 o                         
  -1  15   6        347.41        373.83        35.35 o                         
   0  15   6        114.49        124.44        31.68 o                         
   1  15   6         96.20         45.72        31.67 o                         
   2  15   6        206.74        154.15        63.19 o                         
  -1  16   6         77.43        139.28        38.28 o                         
   0  16   6        124.63        194.50        56.57 o                         
   1  16   6        174.00        162.03        55.48 o                         
  -5   0   7         74.99        120.41        63.73 o                         
  -3   0   7       1526.11       1536.73        68.27 o                         
  -1   0   7        569.08        604.59        25.57 o                         
   1   0   7        154.11        143.20        17.58 o                         
   3   0   7        174.26        195.17        43.71 o                         
   5   0   7         79.49         30.42        62.93 o                         
  -5   1   7         59.64         80.04        49.17 o                         
  -4   1   7        279.94        307.97        25.97 o                         
  -3   1   7         49.77         50.09        13.87 o                         
  -2   1   7       1292.27       1025.10        54.61 o                         
  -1   1   7       5638.69       5383.43        62.82 o                         
   0   1   7       1423.73       2040.41        29.89 o                         
   1   1   7       1130.29       1270.66        30.59 o                         
   2   1   7        908.77        748.62        38.72 o                         
   3   1   7         74.00        106.13        26.82 o                         
   4   1   7        184.43        233.06        24.02 o                         
   5   1   7          0.18        -19.62        30.05 o                         
  -5   2   7         52.89        192.47        76.24 o                         
  -4   2   7        169.54        206.70        22.09 o                         
  -3   2   7        385.59        439.08        30.89 o                         
  -2   2   7        419.03        424.77        19.28 o                         
  -1   2   7       1449.19       1794.86        64.44 o                         
   0   2   7         62.23        141.35         9.57 o                         
   1   2   7       4120.35       3789.75        42.41 o                         
   2   2   7        663.53        594.01        17.96 o                         
   3   2   7       1040.46       1032.03        42.03 o                         
   4   2   7         29.12         64.57        28.34 o                         
   5   2   7         19.09          5.20        30.47 o                         
  -5   3   7         38.66         37.96        25.34 o                         
  -4   3   7        124.00        129.11        20.58 o                         
  -3   3   7          5.48         29.49        20.04 o                         
  -2   3   7        553.71        462.97        17.86 o                         
  -1   3   7        344.43        628.85        59.87 o                         
   0   3   7        876.76       1102.55        29.09 o                         
   1   3   7        144.78        258.82        17.97 o                         
   2   3   7       3425.78       3313.96        55.24 o                         
   3   3   7        220.10        256.01        32.28 o                         
   4   3   7          5.82         10.95        17.11 o                         
   5   3   7          1.68        -50.98        50.98 o                         
  -5   4   7        188.31        259.11        70.06 o                         
  -4   4   7          1.65         16.56        24.89 o                         
  -3   4   7        729.71        652.45        26.87 o                         
  -2   4   7        347.93        321.20        19.17 o                         
  -1   4   7          2.54         27.58        11.92 o                         
   0   4   7        276.31        302.81        11.49 o                         
   1   4   7       3941.00       3825.83        61.76 o                         
   2   4   7        543.72        512.44        22.31 o                         
   3   4   7          0.48         37.16        34.50 o                         
   4   4   7        234.88        300.48        32.52 o                         
   5   4   7          8.51         -7.87        46.47 o                         
  -5   5   7         56.85        139.02        86.88 o                         
  -4   5   7        503.43        489.32        35.01 o                         
  -3   5   7         65.92         89.38        16.44 o                         
  -2   5   7         58.33         61.95        18.29 o                         
  -1   5   7          9.96         15.26         8.91 o                         
   0   5   7       1429.44       1456.77        31.07 o                         
   1   5   7          0.73         55.88        15.17 o                         
   2   5   7         25.96         25.46        42.02 o                         
   3   5   7        187.81        194.68        14.63 o                         
   4   5   7         64.49         54.52        25.32 o                         
   5   5   7         42.16        -72.61       125.76 o                         
  -5   6   7         14.07         55.18        69.97 o                         
  -4   6   7         66.50        116.93        22.79 o                         
  -3   6   7          0.83        -11.45        16.79 o                         
  -2   6   7         53.35         14.09        15.83 o                         
  -1   6   7         14.60        183.97        20.59 o                         
   0   6   7        350.49        417.20        26.97 o                         
   1   6   7         83.96        220.00        20.98 o                         
   2   6   7         26.95          2.72         9.91 o                         
   3   6   7         26.93         -3.12        27.86 o                         
   4   6   7         90.53        214.34        73.15 o                         
  -4   7   7        106.65         94.38        29.31 o                         
  -3   7   7         11.26         63.49        44.91 o                         
  -2   7   7        389.13        349.54        38.29 o                         
  -1   7   7        276.30        249.45        25.09 o                         
   0   7   7        131.34        218.96        21.69 o                         
   1   7   7          3.55        142.36        31.23 o                         
   2   7   7        217.28        224.39        28.22 o                         
   3   7   7        359.94        336.44        18.06 o                         
   4   7   7          4.89         32.26        30.42 o                         
  -4   8   7         63.97         33.78        37.55 o                         
  -3   8   7        177.26        186.64        42.86 o                         
  -2   8   7         33.33         53.32        28.86 o                         
  -1   8   7         54.78        162.67        24.92 o                         
   0   8   7        220.00        308.18        20.99 o                         
   1   8   7       1232.48       1257.55        36.48 o                         
   2   8   7          7.92        -20.92        20.92 o                         
   3   8   7         75.49         93.50        41.56 o                         
   4   8   7        608.25        532.70        50.34 o                         
  -4   9   7        102.52        176.97        60.23 o                         
  -3   9   7          3.93          6.73        31.53 o                         
  -1   9   7        133.52        167.36        25.31 o                         
   0   9   7        244.17        216.65        42.95 o                         
   1   9   7        962.91        915.05        40.27 o                         
   2   9   7       1119.22       1044.11        49.10 o                         
   3   9   7        290.94        256.91        31.29 o                         
   4   9   7         12.66        146.36       102.22 o                         
  -4  10   7          0.00         32.18        61.69 o                         
  -3  10   7        222.93        250.72        28.18 o                         
  -2  10   7        123.41         42.72        32.39 o                         
  -1  10   7        209.61        575.58        52.54 o                         
   0  10   7         28.86        -16.45        32.70 o                         
   1  10   7       1148.04       1003.30        33.88 o                         
   2  10   7         10.11          1.99        23.56 o                         
   3  10   7        118.34        165.27        28.21 o                         
   4  10   7         37.43         16.79       146.80 o                         
  -4  11   7        307.00        302.65        77.86 o                         
  -3  11   7         35.34         90.22        44.08 o                         
  -2  11   7         60.29        125.20        35.56 o                         
  -1  11   7          5.22        174.44        36.72 o                         
   0  11   7        140.85        183.96        33.12 o                         
   1  11   7        441.79        396.76        31.74 o                         
   2  11   7        221.72        241.29        24.37 o                         
   3  11   7          1.77        -34.63        34.63 o                         
  -3  12   7        135.04        218.99        35.25 o                         
  -2  12   7         31.64        -25.31        25.31 o                         
  -1  12   7          6.57         33.27        28.77 o                         
   0  12   7         32.26         74.34        86.34 o                         
   1  12   7        344.04        255.28        46.58 o                         
   2  12   7         71.64         22.18        54.04 o                         
   3  12   7         21.59         20.53        30.82 o                         
  -3  13   7         84.05         22.01        75.55 o                         
  -2  13   7        257.04        222.81        73.50 o                         
  -1  13   7          4.27         46.24        36.32 o                         
   0  13   7        110.60        104.53        48.89 o                         
   1  13   7         39.51         55.68        31.40 o                         
   2  13   7        124.95        169.53        60.48 o                         
   3  13   7         34.66         55.34        45.83 o                         
  -2  14   7          7.90         -4.22        31.86 o                         
  -1  14   7        267.53        339.41        37.75 o                         
   0  14   7        238.22        226.76        83.24 o                         
   1  14   7         85.31        139.19        58.68 o                         
   2  14   7          7.53         -0.41        45.86 o                         
  -2  15   7        198.45        202.17        79.14 o                         
  -1  15   7          0.00         20.79        70.28 o                         
   0  15   7         49.58        126.02        55.78 o                         
   1  15   7        191.22        225.19        37.29 o                         
   2  15   7         81.01         35.06        72.14 o                         
  -1  16   7        102.91         88.15        34.51 o                         
   0  16   7         99.02         29.34        78.09 o                         
   1  16   7         55.43         13.97        34.92 o                         
  -4   0   8         71.62         75.43        25.52 o                         
  -2   0   8       2303.59       2246.14       119.04 o                         
   0   0   8         61.80         90.06        11.42 o                         
   2   0   8       2237.16       2146.31       105.70 o                         
   4   0   8        987.78        825.59        51.22 o                         
  -5   1   8         14.78        -30.21        30.21 o                         
  -4   1   8         18.75        100.69        21.32 o                         
  -3   1   8        742.96        726.10        29.66 o                         
  -2   1   8       1096.17        997.93        47.02 o                         
  -1   1   8       1917.63       1668.67        34.26 o                         
   0   1   8        618.42        857.47        13.51 o                         
   1   1   8        194.66        176.75        10.75 o                         
   2   1   8         93.90         77.42        44.88 o                         
   3   1   8        865.41        749.18        33.73 o                         
   4   1   8          0.28         35.08        19.12 o                         
   5   1   8         47.12         64.79        41.18 o                         
  -5   2   8         15.55         52.15        29.12 o                         
  -4   2   8        180.50        189.02        26.22 o                         
  -3   2   8         17.34         47.76        23.97 o                         
  -2   2   8       1702.77       1470.00        59.92 o                         
  -1   2   8          6.61        355.53        44.14 o                         
   0   2   8          0.02         23.88        17.16 o                         
   1   2   8       1852.85       1875.39        42.46 o                         
   2   2   8         32.49         77.34        29.82 o                         
   3   2   8        360.90        312.36        24.82 o                         
   4   2   8          2.56         33.55        26.94 o                         
   5   2   8         42.26         43.09        32.29 o                         
  -5   3   8        169.83        191.30        32.87 o                         
  -4   3   8         46.91         99.42        16.46 o                         
  -3   3   8        260.91        274.49        25.48 o                         
  -1   3   8       1214.43       1056.93        20.96 o                         
   0   3   8        810.38        929.97        25.40 o                         
   1   3   8       1659.36       1540.74        31.47 o                         
   2   3   8        279.09        326.22        27.30 o                         
   3   3   8         72.96         62.45        20.62 o                         
   4   3   8        445.94        488.21        39.97 o                         
   5   3   8         11.53          3.12        43.86 o                         
  -5   4   8          0.41        -37.38        42.09 o                         
  -4   4   8        182.69        186.28        17.14 o                         
  -3   4   8         85.05         74.06        18.03 o                         
  -2   4   8        268.56        205.21        18.65 o                         
  -1   4   8        756.54        934.54        33.88 o                         
   0   4   8        155.99        207.89        10.58 o                         
   1   4   8          1.83         34.32        11.14 o                         
   2   4   8        218.84        221.95        17.91 o                         
   3   4   8         35.84         21.41        18.73 o                         
   4   4   8          9.49         -3.50        22.33 o                         
   5   4   8         46.37         20.79        40.20 o                         
  -5   5   8         15.41         89.18        29.19 o                         
  -4   5   8        114.20        156.12        37.77 o                         
  -3   5   8          9.29        -10.28        23.53 o                         
  -2   5   8         46.49         39.71        14.50 o                         
  -1   5   8        732.95        686.69        28.14 o                         
   0   5   8       4149.55       4570.28        76.63 o                         
   1   5   8          5.34        101.45        11.08 o                         
   2   5   8         30.82        -88.54        88.54 o                         
   3   5   8         74.89         98.65        29.09 o                         
   4   5   8          7.77         -6.17        35.20 o                         
  -5   6   8         55.71         92.87        43.38 o                         
  -4   6   8          3.82         19.50        22.83 o                         
  -3   6   8          6.81          3.72        12.62 o                         
  -2   6   8         19.70         24.97        17.97 o                         
  -1   6   8       1382.78       1247.12        44.33 o                         
   0   6   8         38.88         45.05        16.23 o                         
   1   6   8       2384.85       2227.23        55.23 o                         
   2   6   8        118.88         91.52        10.92 o                         
   3   6   8          9.00         18.38        31.75 o                         
   4   6   8         28.17         94.89        45.71 o                         
  -4   7   8         29.21         58.31        32.97 o                         
  -3   7   8         34.17         49.57        23.00 o                         
  -2   7   8          1.93        -13.57        14.20 o                         
  -1   7   8        646.90        666.18        29.87 o                         
   0   7   8       1438.15       1632.50        48.72 o                         
   1   7   8        169.16        216.70        23.25 o                         
   2   7   8         31.55        -17.70        96.73 o                         
   3   7   8         36.67          5.85        45.91 o                         
   4   7   8         27.48        -90.32        96.62 o                         
  -4   8   8         26.36          8.62        19.80 o                         
  -3   8   8         39.17          5.40        16.24 o                         
  -2   8   8        251.29        245.82        32.71 o                         
  -1   8   8        514.66        654.89        32.65 o                         
   0   8   8        158.76        168.32        20.43 o                         
   1   8   8         60.76         35.45        23.94 o                         
   2   8   8        233.89        201.21        28.91 o                         
   3   8   8         17.73         23.53        25.14 o                         
   4   8   8         11.98          0.68        35.21 o                         
  -4   9   8          0.45         68.87        33.04 o                         
  -3   9   8         97.87        121.05        23.49 o                         
  -1   9   8        391.36        511.85        48.28 o                         
   0   9   8       1071.96       1109.93        80.73 o                         
   1   9   8        501.55        392.15        20.63 o                         
   2   9   8          2.69        -17.52        17.52 o                         
   3   9   8         13.44         15.01        37.79 o                         
   4   9   8         58.05         55.00        79.72 o                         
  -4  10   8         16.21         98.28        58.86 o                         
  -3  10   8         12.55         91.83        94.71 o                         
  -2  10   8        514.12        543.71        68.95 o                         
  -1  10   8         97.85        316.82        34.10 o                         
   0  10   8        288.41        328.13        43.29 o                         
   1  10   8        123.66         49.15        17.97 o                         
   2  10   8         29.57         42.59        27.47 o                         
   3  10   8         46.21         34.05        30.08 o                         
   4  10   8          2.93        -20.10       198.69 o                         
  -4  11   8        167.40        228.78       149.71 o                         
  -3  11   8         99.10        236.26       111.19 o                         
  -2  11   8         19.13         12.44        39.45 o                         
  -1  11   8        137.10        223.85        35.32 o                         
   0  11   8        122.32        127.38        26.67 o                         
   1  11   8        364.18        273.52        28.71 o                         
   2  11   8         78.40         74.36        45.14 o                         
   3  11   8         47.18         70.61        26.33 o                         
  -3  12   8          5.78         33.33        66.28 o                         
  -2  12   8        131.61        173.38        38.21 o                         
  -1  12   8          0.60         53.85        26.61 o                         
   0  12   8         28.02         -0.64        24.07 o                         
   1  12   8         18.86         31.20        29.17 o                         
   2  12   8        208.77        243.79        45.88 o                         
   3  12   8        153.49        234.50        57.89 o                         
  -3  13   8         48.71        200.63        70.29 o                         
  -2  13   8          0.47         -0.60        45.40 o                         
  -1  13   8        374.50        249.00        32.64 o                         
   0  13   8         10.08         27.76        22.90 o                         
   1  13   8          0.58        -32.36        69.13 o                         
   2  13   8         21.06         23.06        35.29 o                         
   3  13   8          0.05        -35.15        35.15 o                         
  -2  14   8        199.95        238.57        37.03 o                         
  -1  14   8        146.79         79.24        31.79 o                         
   0  14   8         65.60         86.02        34.11 o                         
   1  14   8          8.58         25.49        27.23 o                         
   2  14   8          4.82        -36.77        36.77 o                         
  -2  15   8         17.11         52.53        49.67 o                         
  -1  15   8        119.57        176.60        35.03 o                         
   0  15   8        142.39         90.52        81.81 o                         
   1  15   8          0.27        -28.28        72.89 o                         
   2  15   8          0.31         11.93        72.25 o                         
  -1  16   8        150.96         68.24        63.90 o                         
   0  16   8         62.28        -39.70        39.70 o                         
   1  16   8          1.96         55.17       112.79 o                         
  -5   0   9        383.53        374.26        77.90 o                         
  -3   0   9        498.30        606.61        36.07 o                         
  -1   0   9       3960.69       3687.86       135.67 o                         
   1   0   9       1325.15       1239.57        65.34 o                         
   3   0   9        813.30        820.01        46.86 o                         
   5   0   9         78.32         79.50        58.27 o                         
  -5   1   9          0.20         10.59        31.00 o                         
  -4   1   9        107.27        299.97        24.57 o                         
  -3   1   9        743.54        803.22        31.03 o                         
  -2   1   9       4399.90       4045.09        90.27 o                         
  -1   1   9         80.71        106.69         9.29 o                         
   0   1   9       1012.04       1333.82        17.00 o                         
   1   1   9        197.88        268.82        19.30 o                         
   2   1   9        386.43        427.24        34.60 o                         
   3   1   9          1.21          1.92        21.70 o                         
   4   1   9        773.70        828.01        53.72 o                         
   5   1   9          3.17         -0.46        34.47 o                         
  -5   2   9          0.04        112.44        72.48 o                         
  -4   2   9         14.78         70.63        27.01 o                         
  -3   2   9         22.83         30.20        23.82 o                         
  -2   2   9        304.71        316.43        20.66 o                         
  -1   2   9        670.13        721.78        24.43 o                         
   0   2   9       2678.13       3491.37        37.29 o                         
   1   2   9       1625.09       1427.57        26.72 o                         
   2   2   9        538.28        521.98        24.60 o                         
   3   2   9       1549.51       1547.52        47.51 o                         
   4   2   9          1.34         -4.52        22.34 o                         
   5   2   9        186.60        138.30        50.46 o                         
  -5   3   9         26.55        -24.80        55.39 o                         
  -4   3   9          5.83         15.09        14.95 o                         
  -3   3   9          0.33          7.66        19.23 o                         
  -2   3   9        488.76        372.26        46.55 o                         
  -1   3   9         39.56        190.87        21.72 o                         
   0   3   9         41.93         73.12         8.51 o                         
   1   3   9        166.04        148.30        11.17 o                         
   2   3   9          0.00         -9.54        26.38 o                         
   3   3   9        925.80        911.94        25.16 o                         
   4   3   9         72.36         25.70        26.12 o                         
   5   3   9         11.62        -51.26        51.26 o                         
  -5   4   9          2.07         55.74        35.13 o                         
  -4   4   9        128.44        162.34        28.68 o                         
  -3   4   9        142.77        126.25        21.56 o                         
  -2   4   9        388.21        350.22        17.39 o                         
  -1   4   9        255.88        257.98        10.46 o                         
   0   4   9        218.98        339.65        18.92 o                         
   1   4   9       2112.32       2228.38        55.47 o                         
   2   4   9       1685.54       1638.95        41.77 o                         
   3   4   9        173.45        175.03        18.11 o                         
   4   4   9         95.95        119.85        28.38 o                         
  -5   5   9          8.40         37.52        26.04 o                         
  -4   5   9         30.64         28.47        14.14 o                         
  -3   5   9        438.08        455.41        20.34 o                         
  -2   5   9        519.02        458.13        19.54 o                         
  -1   5   9        359.58        383.53        35.41 o                         
   0   5   9        823.72        967.59        26.15 o                         
   1   5   9       1241.63       1216.89        28.76 o                         
   2   5   9        177.31        109.26        42.18 o                         
   3   5   9        229.26        204.16        30.19 o                         
   4   5   9         32.19         95.82        42.38 o                         
  -4   6   9        111.56        134.58        22.17 o                         
  -3   6   9        104.27        105.14        18.45 o                         
  -2   6   9          0.04        -10.12        22.48 o                         
  -1   6   9        423.86        366.55        38.56 o                         
   0   6   9        705.04        913.63        31.46 o                         
   1   6   9        117.32        400.81        47.95 o                         
   2   6   9        792.37        769.31        28.49 o                         
   3   6   9         23.07         31.53        22.31 o                         
   4   6   9        159.82         83.98        34.82 o                         
  -4   7   9         62.41        106.62        22.39 o                         
  -3   7   9         18.23         36.14        16.74 o                         
  -2   7   9        469.07        406.28        27.63 o                         
  -1   7   9          0.89         57.94        44.16 o                         
   0   7   9        151.07        129.55        17.77 o                         
   1   7   9       2109.21       2064.44        48.49 o                         
   2   7   9         16.67         55.04        32.05 o                         
   3   7   9        519.42        549.58        45.58 o                         
   4   7   9          0.82        -20.88        86.78 o                         
  -4   8   9          1.14        -12.26        30.23 o                         
  -3   8   9         47.83         62.12        22.09 o                         
  -2   8   9        165.77        111.98        32.89 o                         
  -1   8   9         25.02        -10.42        25.94 o                         
   0   8   9         34.48         33.12        17.24 o                         
   1   8   9        681.26        885.87        44.57 o                         
   2   8   9       1363.27       1327.80        39.28 o                         
   3   8   9          4.76         30.61        29.25 o                         
   4   8   9         24.76         29.19        43.05 o                         
  -4   9   9        112.47         90.64        46.74 o                         
  -3   9   9        105.85        145.37        37.52 o                         
  -2   9   9        108.37         87.60        28.63 o                         
  -1   9   9         41.27         76.06        21.47 o                         
   0   9   9         23.31          7.23        20.52 o                         
   1   9   9        132.58         80.70        46.34 o                         
   2   9   9         20.16        -11.54        15.30 o                         
   3   9   9         17.92         11.65        23.15 o                         
   4   9   9         71.04         68.39        60.30 o                         
  -4  10   9          0.01         77.17       219.52 o                         
  -3  10   9          1.33         16.87        31.01 o                         
  -2  10   9        247.14        236.17        25.17 o                         
  -1  10   9          1.97         19.52        34.47 o                         
   0  10   9          1.32         16.01        19.13 o                         
   1  10   9       1002.52       1022.19        36.05 o                         
   2  10   9        122.67        138.47        27.54 o                         
   3  10   9         23.00        -57.78        57.78 o                         
   4  10   9          0.83        -66.58        66.58 o                         
  -3  11   9         33.17         -8.78        32.94 o                         
  -2  11   9          8.87         -3.60        23.23 o                         
  -1  11   9          3.50         29.62        23.26 o                         
   0  11   9        156.72        109.71        28.08 o                         
   1  11   9        162.49        120.41        25.02 o                         
   2  11   9        353.44        297.41        70.92 o                         
   3  11   9        113.71        128.79        72.99 o                         
  -3  12   9         25.60         94.09        82.03 o                         
  -2  12   9         16.42         -3.65        24.62 o                         
  -1  12   9         48.61         75.03        32.17 o                         
   0  12   9         58.69         98.12        27.82 o                         
   1  12   9         91.77        129.35        20.33 o                         
   2  12   9         54.81         62.41        34.87 o                         
   3  12   9        240.53        209.13        47.92 o                         
  -3  13   9          7.13        -35.32        35.32 o                         
  -2  13   9         99.00        105.59        34.51 o                         
  -1  13   9        185.37        129.63        81.57 o                         
   0  13   9        127.29        208.10        28.30 o                         
   1  13   9         26.94        -14.08        20.81 o                         
   2  13   9         12.63         72.63        51.69 o                         
   3  13   9         31.76         55.67        92.94 o                         
  -2  14   9         51.65        -27.52        28.25 o                         
  -1  14   9         30.68         52.35        51.65 o                         
   0  14   9        242.60        316.68        33.12 o                         
   1  14   9        123.05        128.58        24.78 o                         
   2  14   9        125.90        108.08        27.30 o                         
  -2  15   9          7.27         47.53        40.33 o                         
  -1  15   9        119.74         71.72        41.18 o                         
   0  15   9         46.46         63.20        30.05 o                         
   1  15   9          5.88         14.61        58.99 o                         
   0  16   9          2.36         -8.04       115.15 o                         
  -4   0  10        151.85        169.38        25.71 o                         
  -2   0  10       5764.34       5716.35       206.41 o                         
   0   0  10        498.71        645.66        18.71 o                         
   2   0  10        530.84        498.42        30.53 o                         
   4   0  10          4.88         56.97        65.17 o                         
  -5   1  10         82.85         28.52        64.26 o                         
  -4   1  10        220.51        254.65        18.42 o                         
  -3   1  10          0.04         23.52        25.29 o                         
  -2   1  10        490.31        488.10        16.96 o                         
  -1   1  10       1042.31       1124.89        21.20 o                         
   0   1  10        572.98        760.22        13.52 o                         
   1   1  10        616.63        532.98        23.72 o                         
   2   1  10        228.66        312.86        28.44 o                         
   3   1  10          2.37         -0.18        18.10 o                         
   4   1  10         63.68         94.13        23.14 o                         
   5   1  10         12.38         45.31        42.25 o                         
  -5   2  10         32.28         -2.26        53.88 o                         
  -4   2  10         41.37         36.08        17.81 o                         
  -3   2  10         43.56        120.96        28.24 o                         
  -2   2  10       1475.51       1239.82        35.20 o                         
  -1   2  10        320.52        455.76        19.88 o                         
   0   2  10       3100.12       4014.53        88.56 o                         
   1   2  10        210.93        243.09        10.59 o                         
   2   2  10         10.14         -0.48        20.82 o                         
   3   2  10          0.07        -18.45        24.21 o                         
   4   2  10         45.52         75.11        27.20 o                         
   5   2  10          2.31        -18.70        48.41 o                         
  -5   3  10         26.41         53.26        47.32 o                         
  -4   3  10          2.40          9.00        20.82 o                         
  -3   3  10         39.65         40.75        14.91 o                         
  -2   3  10        108.35         88.88        14.13 o                         
  -1   3  10         78.18        108.44         8.96 o                         
   0   3  10        162.12        162.45         9.62 o                         
   1   3  10       3001.56       2857.06        75.81 o                         
   2   3  10        218.27        189.57        13.10 o                         
   3   3  10         10.93        -23.97        23.97 o                         
   4   3  10         19.55         11.43        27.31 o                         
  -5   4  10          5.91         -9.20        26.70 o                         
  -4   4  10         20.67        105.18        23.84 o                         
  -3   4  10         64.51        110.80        21.39 o                         
  -1   4  10       2135.87       1969.22        65.72 o                         
   0   4  10       1893.71       2143.35        39.02 o                         
   1   4  10         63.66         97.04        15.87 o                         
   2   4  10         14.52         42.92        24.65 o                         
   3   4  10        123.80        121.58        29.80 o                         
   4   4  10          5.33        -38.25        38.25 o                         
  -5   5  10          3.85         -2.31        23.28 o                         
  -4   5  10         60.17         62.13        22.82 o                         
  -3   5  10          3.73         35.38        16.97 o                         
  -2   5  10       2113.33       2040.59        60.69 o                         
  -1   5  10         21.28        174.56        23.38 o                         
   0   5  10       1078.10       1305.72        44.94 o                         
   1   5  10        110.56         95.20        14.14 o                         
   2   5  10         58.21         28.10        18.84 o                         
   3   5  10         60.40         30.74        63.07 o                         
   4   5  10        136.28        206.70        36.46 o                         
  -4   6  10         16.08         85.98        30.39 o                         
  -3   6  10       1068.68        939.64        29.77 o                         
  -2   6  10        349.40        274.80        23.34 o                         
  -1   6  10       3236.93       2875.45       145.37 o                         
   0   6  10          9.16         19.74        13.74 o                         
   1   6  10          2.16         19.94        26.22 o                         
   2   6  10         24.15         36.42        13.96 o                         
   3   6  10          7.52          3.08        36.93 o                         
   4   6  10         48.48        101.85        54.67 o                         
  -4   7  10         17.67         47.05        21.73 o                         
  -3   7  10         13.79         -9.30        40.32 o                         
  -2   7  10       1994.29       1652.52       131.98 o                         
  -1   7  10        123.53        370.23        34.19 o                         
   0   7  10       2000.75       2107.94        54.59 o                         
   1   7  10        415.92        409.71        43.44 o                         
   2   7  10          1.70         -1.60        15.96 o                         
   3   7  10        493.21        503.52        40.78 o                         
   4   7  10         33.95         73.24        41.48 o                         
  -4   8  10         24.63        204.58        22.13 o                         
  -3   8  10         32.92         18.06        17.35 o                         
  -2   8  10        201.50        129.94        52.54 o                         
  -1   8  10       2230.29       2170.76       102.24 o                         
   0   8  10       2954.40       3295.39        89.75 o                         
   1   8  10        124.03        142.32        42.97 o                         
   2   8  10         14.29         23.23        23.05 o                         
   3   8  10         72.64         72.78        28.01 o                         
   4   8  10         34.68         83.03        39.11 o                         
  -4   9  10         88.45        160.50        26.53 o                         
  -3   9  10         95.91         88.70        20.99 o                         
  -2   9  10         36.09         65.25        28.59 o                         
  -1   9  10         72.41        112.64        22.20 o                         
   0   9  10        970.07       1114.24        42.58 o                         
   1   9  10        666.81        611.94        23.72 o                         
   2   9  10          0.61         17.93        17.82 o                         
   3   9  10         10.41         31.80        20.09 o                         
   4   9  10          1.07         50.59       148.44 o                         
  -4  10  10          7.33          9.47        31.90 o                         
  -3  10  10         83.70         35.96        36.67 o                         
  -2  10  10         89.12         65.99       116.40 o                         
  -1  10  10         51.82        273.38        43.65 o                         
   0  10  10         74.97         54.23        21.89 o                         
   1  10  10        284.25        262.51        27.60 o                         
   2  10  10          4.41        -26.83        26.83 o                         
   3  10  10          4.85         55.45        42.33 o                         
  -3  11  10         14.10        -18.07        33.03 o                         
  -2  11  10         34.65          6.38        25.17 o                         
  -1  11  10          5.43         66.87        28.51 o                         
   0  11  10        142.90        176.97        22.43 o                         
   1  11  10         52.59        101.30        25.75 o                         
   2  11  10        101.94         33.25        26.28 o                         
   3  11  10         60.76         65.07        50.02 o                         
  -3  12  10        128.15        128.54        75.34 o                         
  -2  12  10          0.02        -17.19        34.47 o                         
  -1  12  10         10.80          7.67        32.79 o                         
   0  12  10        138.95        106.85        55.51 o                         
   1  12  10        212.87        234.71        66.91 o                         
   2  12  10         92.52         79.45        43.61 o                         
   3  12  10          3.87        -71.17        71.17 o                         
  -3  13  10         38.25         -8.75        36.64 o                         
  -2  13  10         72.27         94.18        25.93 o                         
  -1  13  10          8.28         32.09        25.91 o                         
   0  13  10          0.98         -6.38        44.81 o                         
   1  13  10         53.75         49.72        57.06 o                         
   2  13  10         82.55         39.10        36.33 o                         
  -2  14  10          0.80         17.20        28.12 o                         
  -1  14  10         14.94         19.50        30.14 o                         
   0  14  10        111.04         22.27       127.28 o                         
   1  14  10         18.48         19.50        29.12 o                         
   2  14  10          0.15        -17.66        56.43 o                         
  -1  15  10         60.82         22.69        31.43 o                         
   0  15  10         44.43         53.47        30.85 o                         
   1  15  10        204.04        124.77        55.76 o                         
   0  16  10         91.88        162.13        37.04 o                         
  -5   0  11         28.77        166.37        48.28 o                         
  -3   0  11        886.62        799.10        43.79 o                         
  -1   0  11       1257.96       1363.11        42.89 o                         
   1   0  11        593.70        649.68        29.67 o                         
   3   0  11          0.46          9.88        26.33 o                         
   5   0  11         17.37         48.39        60.63 o                         
  -5   1  11         17.34         43.02        30.94 o                         
  -4   1  11          2.88        -11.50        17.71 o                         
  -3   1  11        220.36        217.81        14.91 o                         
  -2   1  11       1299.67       1237.27        38.73 o                         
  -1   1  11        394.83        462.72        17.85 o                         
   0   1  11         61.81        132.26         8.94 o                         
   1   1  11        442.20        489.99        20.64 o                         
   2   1  11        587.15        546.93        17.90 o                         
   3   1  11       2046.09       1905.86        46.28 o                         
   4   1  11         22.78         79.06        37.26 o                         
  -5   2  11          0.03         77.34        26.85 o                         
  -4   2  11        138.72        135.43        24.21 o                         
  -3   2  11         25.57         55.65        39.13 o                         
  -2   2  11        116.91        104.93        13.98 o                         
  -1   2  11        194.01        215.33         9.49 o                         
   0   2  11       1469.06       2018.49        50.00 o                         
   1   2  11         10.61         31.41        12.98 o                         
   2   2  11        278.91        221.72        12.94 o                         
   3   2  11        847.43        876.11        34.64 o                         
   4   2  11        358.33        426.56        46.89 o                         
  -5   3  11          9.49        -13.19        34.81 o                         
  -4   3  11         15.21        148.93        19.51 o                         
  -3   3  11        212.37        235.05        36.97 o                         
  -2   3  11        114.13         99.32        11.94 o                         
  -1   3  11        139.84        412.98        31.73 o                         
   0   3  11       1603.87       1950.71        36.03 o                         
   1   3  11       1161.05       1149.38        43.60 o                         
   2   3  11        189.13        169.11        16.43 o                         
   3   3  11        195.77        210.38        54.44 o                         
   4   3  11        150.02        191.64        31.74 o                         
  -5   4  11          3.97         11.50        26.41 o                         
  -4   4  11         59.36         72.32        17.94 o                         
  -3   4  11        290.60        376.45        27.80 o                         
  -1   4  11        207.14        193.86        13.14 o                         
   0   4  11         33.93         46.70        11.11 o                         
   1   4  11         38.95         53.52        12.57 o                         
   2   4  11        214.73        174.98        13.97 o                         
   3   4  11         30.32         38.58        52.71 o                         
   4   4  11        156.99        290.44        32.56 o                         
  -4   5  11         19.96         23.17        25.17 o                         
  -3   5  11         65.19         21.64        32.30 o                         
  -2   5  11       1549.33       1408.58        42.25 o                         
  -1   5  11          1.22         43.02        16.47 o                         
   0   5  11          7.76          9.92        28.21 o                         
   1   5  11        324.62        309.77        18.56 o                         
   2   5  11        277.95        217.31        23.47 o                         
   3   5  11          0.21        -17.14        64.66 o                         
   4   5  11          0.03         12.60        82.05 o                         
  -4   6  11        183.36        212.09        21.65 o                         
  -3   6  11         81.78         92.75        33.98 o                         
  -2   6  11        160.54        150.69        17.98 o                         
  -1   6  11         99.38         99.53        19.98 o                         
   0   6  11        267.84        321.64        23.57 o                         
   1   6  11          1.14        -19.53        26.54 o                         
   2   6  11        182.92        134.63        20.48 o                         
   3   6  11        185.50        182.12        42.14 o                         
   4   6  11         17.99         34.48        35.08 o                         
  -4   7  11          6.18        -34.31        34.31 o                         
  -3   7  11         27.66         60.44        34.18 o                         
  -2   7  11         39.67         23.38        23.23 o                         
  -1   7  11        292.76        381.08        31.52 o                         
   0   7  11         75.71         41.17        17.03 o                         
   1   7  11        153.77        157.32        20.87 o                         
   2   7  11         28.59         22.49        25.37 o                         
   3   7  11        163.87        114.59        40.14 o                         
   4   7  11         41.12         69.53        37.91 o                         
  -4   8  11         28.32        -21.34        37.72 o                         
  -3   8  11         41.82         27.77        32.45 o                         
  -2   8  11         24.18         17.53        34.77 o                         
  -1   8  11        153.01        192.51        37.23 o                         
   0   8  11        162.23        181.61        34.25 o                         
   1   8  11         65.98        114.06        28.61 o                         
   2   8  11        310.03        339.92        28.02 o                         
   3   8  11         27.15         -7.72        22.66 o                         
   4   8  11         47.28         67.54        53.07 o                         
  -4   9  11          0.02        -22.38        22.38 o                         
  -3   9  11         22.52         18.35        38.98 o                         
  -2   9  11          1.52         23.53        22.33 o                         
  -1   9  11         10.07        129.33        23.95 o                         
   0   9  11        645.87        794.99        36.88 o                         
   1   9  11        986.35        951.29        26.73 o                         
   2   9  11         62.71         30.56        28.25 o                         
   3   9  11         31.46        -17.98        59.12 o                         
   4   9  11         48.93         83.71        41.10 o                         
  -4  10  11         76.84         -4.27        34.79 o                         
  -3  10  11         33.26         59.18        31.03 o                         
  -2  10  11          0.17        -14.75        24.21 o                         
  -1  10  11         33.43        111.63        28.86 o                         
   0  10  11        450.84        563.21        42.88 o                         
   1  10  11         86.26         76.63        44.19 o                         
   2  10  11          0.44         16.53        29.06 o                         
   3  10  11        269.65        260.82        31.64 o                         
  -3  11  11         55.77        179.22       102.88 o                         
  -2  11  11          0.35         21.87        28.79 o                         
  -1  11  11        141.03         64.58        25.43 o                         
   0  11  11        262.91        255.78        36.46 o                         
   1  11  11         11.27         71.18        26.84 o                         
   2  11  11        268.29        260.61        26.48 o                         
   3  11  11         75.08        -63.17        63.17 o                         
  -3  12  11          3.41        -16.29        32.22 o                         
  -2  12  11        225.66        238.48       145.23 o                         
  -1  12  11        138.96        126.42        25.59 o                         
   0  12  11          8.32        -30.73        30.73 o                         
   1  12  11         36.57         21.53        36.68 o                         
   2  12  11          3.30        -14.70        34.48 o                         
   3  12  11        174.99        167.35        48.77 o                         
  -3  13  11         53.25         42.51        36.23 o                         
  -2  13  11         24.95        -24.32        24.32 o                         
  -1  13  11         57.38        102.10        33.80 o                         
   0  13  11          6.24        -54.68        54.68 o                         
   1  13  11         49.40         88.94        60.24 o                         
   2  13  11        393.31        444.78       124.14 o                         
  -2  14  11         24.69         37.31        32.79 o                         
  -1  14  11        110.07        131.09        32.30 o                         
   0  14  11        137.66        132.69        33.87 o                         
   1  14  11        129.98        123.98        38.40 o                         
   2  14  11         33.27        -32.51        80.54 o                         
  -1  15  11          0.02         11.36        24.39 o                         
   0  15  11         63.05          9.92        39.01 o                         
   1  15  11        273.96        338.48        41.93 o                         
  -4   0  12          6.61         -3.50        57.38 o                         
  -2   0  12        716.47        636.76        32.23 o                         
   0   0  12        731.48        830.72        24.97 o                         
   2   0  12        195.10        243.71        53.22 o                         
   4   0  12         20.26        -36.29       104.55 o                         
  -5   1  12          3.80         42.74        44.81 o                         
  -4   1  12         45.20        297.22        27.01 o                         
  -3   1  12          0.72         -2.21        14.52 o                         
  -2   1  12        413.44        385.21        15.41 o                         
  -1   1  12        915.30        789.47        22.92 o                         
   0   1  12        138.89        152.91         8.36 o                         
   1   1  12        239.39        210.97        13.53 o                         
   2   1  12         44.66         14.73        15.24 o                         
   3   1  12         24.20        105.34        48.51 o                         
   4   1  12         12.69         52.30        33.99 o                         
  -5   2  12          0.03         95.06        47.45 o                         
  -4   2  12         46.94         84.72        32.22 o                         
  -3   2  12        100.92        108.51        65.24 o                         
  -2   2  12        105.55        111.02        12.92 o                         
  -1   2  12         34.82         46.42        11.19 o                         
   0   2  12       3097.17       3660.48        52.17 o                         
   1   2  12        206.58        393.06        25.46 o                         
   3   2  12         85.57        163.22        44.55 o                         
   4   2  12        180.74        204.67        28.20 o                         
  -5   3  12          6.35         10.59        38.08 o                         
  -4   3  12         21.39        -13.19        18.17 o                         
  -3   3  12         35.31         40.53        18.74 o                         
  -2   3  12        362.83        308.00        15.48 o                         
  -1   3  12       1971.63       2038.36        41.84 o                         
   0   3  12         60.99         93.20        10.35 o                         
   1   3  12        109.50         79.85        13.94 o                         
   2   3  12        215.27        161.74        23.15 o                         
   3   3  12        405.87        388.10        18.71 o                         
   4   3  12        227.86        176.51        61.66 o                         
  -5   4  12         24.55         29.75        32.53 o                         
  -4   4  12         55.43         93.72        19.68 o                         
  -3   4  12        336.50        376.33        22.86 o                         
  -2   4  12        703.23        605.34        21.14 o                         
  -1   4  12        232.85        234.64        15.25 o                         
   0   4  12          2.12         31.90        15.28 o                         
   1   4  12         46.01         74.33        42.14 o                         
   2   4  12         93.09         84.54        15.81 o                         
   3   4  12          0.02         21.26        24.34 o                         
   4   4  12        152.01        136.56        43.40 o                         
  -4   5  12         72.61         63.15        21.56 o                         
  -3   5  12        119.26        157.90        20.54 o                         
  -2   5  12         23.49        -19.08        34.98 o                         
  -1   5  12          7.38         47.88        12.32 o                         
   0   5  12        293.65        341.23        22.47 o                         
   1   5  12        260.97        315.88        20.07 o                         
   2   5  12        154.24        154.60        30.31 o                         
   3   5  12         93.10         90.26        48.40 o                         
   4   5  12         21.63         16.18        33.15 o                         
  -4   6  12          1.61         42.45        17.59 o                         
  -3   6  12         38.28         77.83        16.06 o                         
  -2   6  12          0.14        -12.16        13.75 o                         
  -1   6  12         23.16         34.58        17.82 o                         
   0   6  12          0.30         57.31        26.59 o                         
   1   6  12        837.72        893.04        39.91 o                         
   2   6  12        253.55        304.82        23.30 o                         
   3   6  12         31.22         13.61        65.14 o                         
   4   6  12         20.74        -17.70        32.97 o                         
  -4   7  12         66.05         60.12        20.16 o                         
  -3   7  12         18.48          8.40        37.42 o                         
  -2   7  12        135.66        107.13        18.80 o                         
  -1   7  12         83.24        106.98        42.64 o                         
   0   7  12          0.24          2.19        19.25 o                         
   1   7  12         10.15        -16.41        19.40 o                         
   2   7  12        246.49        240.79        66.77 o                         
   3   7  12         13.22         30.56        49.04 o                         
   4   7  12         38.31         17.85        39.39 o                         
  -4   8  12         38.30         43.26        22.27 o                         
  -3   8  12        247.16        206.81        31.07 o                         
  -2   8  12          4.80         36.89        23.28 o                         
  -1   8  12         16.43         32.86        21.70 o                         
   0   8  12        390.59        433.63        25.13 o                         
   1   8  12        637.78        613.07        30.89 o                         
   2   8  12         52.67         24.10        32.98 o                         
   3   8  12          1.29        -36.81        36.81 o                         
   4   8  12        108.99         55.17        38.16 o                         
  -4   9  12         64.15         73.93        47.95 o                         
  -3   9  12          2.00          4.27        34.97 o                         
  -2   9  12        123.10         91.68        28.50 o                         
  -1   9  12        300.59        345.26        64.11 o                         
   0   9  12       2653.54       2962.90        70.89 o                         
   1   9  12         16.14         13.09        21.19 o                         
   2   9  12         33.71         71.36        24.04 o                         
   3   9  12         99.24         25.30        32.49 o                         
   4   9  12         13.45        105.23        54.03 o                         
  -4  10  12         12.58         35.40        31.64 o                         
  -3  10  12        140.49        145.69        30.40 o                         
  -2  10  12        367.29        364.78        35.32 o                         
  -1  10  12        300.70        341.73        23.32 o                         
   0  10  12          2.47          4.47        24.73 o                         
   1  10  12        555.18        594.00        35.61 o                         
   2  10  12        126.15        154.37        30.22 o                         
   3  10  12          8.95        -31.69        31.69 o                         
  -3  11  12        167.31        282.06        72.15 o                         
  -2  11  12          1.18        -30.04        30.04 o                         
  -1  11  12        138.06        197.73        25.51 o                         
   0  11  12         97.41         27.46        31.90 o                         
   1  11  12          4.15         79.73        23.52 o                         
   2  11  12        108.03        152.89        29.37 o                         
   3  11  12        104.59         84.01        83.91 o                         
  -3  12  12          1.22        -34.58        34.58 o                         
  -2  12  12        120.62        169.99        43.75 o                         
  -1  12  12         12.32         17.27        36.21 o                         
   0  12  12        300.86        331.48        36.72 o                         
   1  12  12         96.67         32.02        33.95 o                         
   2  12  12          0.35        -37.02        37.02 o                         
   3  12  12        185.87        208.76        74.69 o                         
  -2  13  12         35.86        185.52        46.02 o                         
  -1  13  12        247.99        188.93        27.40 o                         
   0  13  12         45.84         71.20        62.60 o                         
   1  13  12        232.47        203.70        42.40 o                         
   2  13  12          0.59        -39.51        47.50 o                         
  -2  14  12         22.44        107.56        56.63 o                         
  -1  14  12          5.68        -24.88        24.88 o                         
   0  14  12        344.69        443.58        35.70 o                         
   1  14  12        165.12        123.46        33.23 o                         
   2  14  12         81.33        119.90        44.26 o                         
  -1  15  12        246.50        329.75        42.71 o                         
   0  15  12        340.08        446.67        30.01 o                         
   1  15  12         84.26         47.57        32.82 o                         
  -5   0  13        159.10        253.13        46.78 o                         
  -3   0  13        331.40        296.94        47.52 o                         
  -1   0  13        220.23        218.94        16.18 o                         
   1   0  13       1657.92       1589.55        48.63 o                         
   3   0  13       2280.56       2119.93       124.71 o                         
  -5   1  13          2.15        -25.58        31.70 o                         
  -4   1  13        199.55        243.66        38.64 o                         
  -3   1  13        649.24        621.22        38.23 o                         
  -2   1  13        235.59        219.29        16.81 o                         
  -1   1  13          0.04         41.33        11.02 o                         
   0   1  13         50.64         74.83         7.95 o                         
   1   1  13        241.22        252.34        17.84 o                         
   2   1  13       3819.18       3753.93        78.70 o                         
   3   1  13         11.40        -35.53        35.53 o                         
   4   1  13          6.79         26.13        30.98 o                         
  -5   2  13          1.70         44.67        35.76 o                         
  -4   2  13         43.95         45.54        21.65 o                         
  -3   2  13        286.90        315.12        20.51 o                         
  -2   2  13         21.70         33.08        13.67 o                         
  -1   2  13       1393.45       1451.42        28.88 o                         
   0   2  13        544.18        793.60        22.45 o                         
   1   2  13       3180.70       3107.70       121.38 o                         
   2   2  13        171.70        159.66        25.79 o                         
   3   2  13        141.37         93.69        21.03 o                         
   4   2  13         14.19         73.79        29.04 o                         
  -5   3  13         26.27         56.93        35.79 o                         
  -4   3  13         93.49        137.90        22.28 o                         
  -3   3  13        339.97        324.32        35.42 o                         
  -2   3  13        255.49        224.56        18.22 o                         
  -1   3  13         62.39         56.58        12.56 o                         
   0   3  13       4754.57       6616.40       146.33 o                         
   1   3  13          0.08         77.67        16.06 o                         
   2   3  13        388.04        348.39        26.03 o                         
   3   3  13         46.64         51.46        20.62 o                         
   4   3  13         26.05         45.83        29.93 o                         
  -4   4  13          0.85         16.05        18.12 o                         
  -3   4  13         58.10         47.32        17.42 o                         
  -2   4  13         17.55         18.17        13.53 o                         
  -1   4  13        188.03        215.04        16.98 o                         
   0   4  13        390.47        632.40        18.31 o                         
   1   4  13        884.70        869.68        61.89 o                         
   2   4  13        331.67        270.02        21.86 o                         
   3   4  13          0.17         23.97        34.56 o                         
   4   4  13        182.39        158.27        65.27 o                         
  -4   5  13         85.19        166.01        23.11 o                         
  -3   5  13        601.99        610.59        20.90 o                         
  -2   5  13         34.36         20.77        19.53 o                         
  -1   5  13         27.97         59.75        15.61 o                         
   0   5  13        659.47        792.01        25.15 o                         
   1   5  13         30.72        131.25        22.99 o                         
   2   5  13        151.76         81.68        36.27 o                         
   3   5  13        551.27        579.24        50.81 o                         
   4   5  13         12.20         15.58        29.15 o                         
  -4   6  13          5.35         19.91        27.10 o                         
  -3   6  13          6.39         28.00        45.01 o                         
  -2   6  13        140.31         57.70        31.80 o                         
  -1   6  13        376.62        383.10        25.20 o                         
   0   6  13        258.00        327.63        21.77 o                         
   1   6  13          1.28        121.89        36.66 o                         
   2   6  13        679.53        715.02        53.98 o                         
   3   6  13        137.06         78.49        43.85 o                         
   4   6  13         50.52         59.80        35.81 o                         
  -4   7  13         58.49         66.82        22.68 o                         
  -3   7  13          7.35         19.13        18.11 o                         
  -2   7  13         85.93        140.87        18.02 o                         
  -1   7  13          7.94        -28.49        35.12 o                         
   0   7  13          7.49          7.73        19.51 o                         
   1   7  13        139.04        128.46        19.16 o                         
   2   7  13        243.59        235.97        38.11 o                         
   3   7  13        739.85        802.48        61.76 o                         
   4   7  13         16.47         31.98        42.17 o                         
  -4   8  13          4.79         17.60        33.08 o                         
  -3   8  13         20.74         63.61        18.45 o                         
  -2   8  13         18.22         18.54        24.14 o                         
  -1   8  13          7.79        108.98        24.05 o                         
   0   8  13          0.06        -15.92        16.02 o                         
   1   8  13       1616.42       1525.16        47.37 o                         
   2   8  13        593.13        491.26        33.99 o                         
   3   8  13          8.69          5.06        26.57 o                         
   4   8  13        155.75        116.30        47.75 o                         
  -4   9  13          9.62        -11.35        80.85 o                         
  -3   9  13         16.01          2.88        18.37 o                         
  -2   9  13          3.18         30.84        71.43 o                         
  -1   9  13         83.80         24.92        53.30 o                         
   0   9  13       1359.64       1467.57        57.91 o                         
   1   9  13          1.34          1.29        31.88 o                         
   2   9  13        224.55        169.59        50.92 o                         
   3   9  13        151.89        167.28        66.88 o                         
  -3  10  13          8.80        -24.69        24.69 o                         
  -2  10  13          8.61         58.83        26.63 o                         
  -1  10  13        432.68        438.84        52.99 o                         
   0  10  13          4.54        -13.53        32.58 o                         
   1  10  13        233.19        178.83        48.98 o                         
   2  10  13         10.56         -0.17        69.64 o                         
   3  10  13         14.60         24.12        36.24 o                         
  -3  11  13          3.87         92.32        38.86 o                         
  -2  11  13         12.55         -8.96        36.06 o                         
  -1  11  13        211.43        219.25        25.66 o                         
   0  11  13        336.53        404.28        33.66 o                         
   1  11  13         29.96        117.87        21.38 o                         
   2  11  13        137.49        109.80        31.33 o                         
   3  11  13         20.73        130.60        40.40 o                         
  -3  12  13        122.97        143.75        38.00 o                         
  -2  12  13          2.41        -29.08        29.08 o                         
  -1  12  13         44.66         74.48        25.81 o                         
   0  12  13        294.19        336.17        40.18 o                         
   1  12  13        538.93        476.69        49.59 o                         
   2  12  13         29.88          6.30        46.40 o                         
   3  12  13          2.65       -159.74       159.74 o                         
  -2  13  13         67.23        126.07        57.18 o                         
  -1  13  13         25.43         32.68        24.19 o                         
   0  13  13         86.99         95.21        25.40 o                         
   1  13  13         59.66         51.43        39.44 o                         
   2  13  13        183.38        109.20        34.33 o                         
  -2  14  13         57.49         49.67        44.67 o                         
  -1  14  13         33.87         59.52        32.59 o                         
   0  14  13        165.73        167.77        82.36 o                         
   1  14  13         74.14        104.11        30.74 o                         
  -1  15  13         20.97         38.19        33.96 o                         
   0  15  13         52.38         34.97        49.44 o                         
   1  15  13         70.66         94.07        30.86 o                         
  -4   0  14       1203.52       1261.07       116.51 o                         
  -2   0  14       2407.63       2196.04       114.47 o                         
   0   0  14        972.50       1205.31        31.92 o                         
   2   0  14        204.01        165.29        22.94 o                         
   4   0  14          0.74        -29.21        78.81 o                         
  -5   1  14         68.16         97.79        66.97 o                         
  -4   1  14        118.16        133.97        22.09 o                         
  -3   1  14       3480.92       3258.58       126.53 o                         
  -2   1  14        152.41        149.97        43.03 o                         
  -1   1  14        297.33        340.55        18.23 o                         
   0   1  14          2.61         26.22        12.74 o                         
   1   1  14         43.24         56.79         9.98 o                         
   2   1  14        357.28        327.69        15.36 o                         
   3   1  14         26.95         26.05        21.34 o                         
   4   1  14         30.02         42.40        35.54 o                         
  -5   2  14         14.55         -5.16        34.96 o                         
  -4   2  14        185.28        266.56        25.38 o                         
  -3   2  14         41.14         28.11        17.01 o                         
  -2   2  14       3031.45       2565.91       105.39 o                         
  -1   2  14       1663.75       1832.13        58.49 o                         
   0   2  14         11.93         24.88        10.75 o                         
   1   2  14        155.63        239.20        19.00 o                         
   2   2  14        308.08        319.00        13.89 o                         
   3   2  14          0.14         -9.67        23.50 o                         
   4   2  14          5.39         53.93        43.08 o                         
  -4   3  14          5.33         62.70        20.28 o                         
  -3   3  14          4.49         12.21        33.78 o                         
  -2   3  14         62.61         30.57        13.34 o                         
  -1   3  14        834.47        818.30        23.82 o                         
   0   3  14        860.43       1139.03        26.54 o                         
   1   3  14          1.38         12.96        13.26 o                         
   2   3  14         11.91        -31.22        31.22 o                         
   3   3  14          4.18         35.05        35.95 o                         
   4   3  14        208.81        247.19        58.39 o                         
  -4   4  14          2.74         72.82        26.51 o                         
  -3   4  14         92.19        111.89        17.70 o                         
  -2   4  14         42.03         55.89        14.22 o                         
  -1   4  14        397.45        432.06        20.55 o                         
   0   4  14        889.25       1280.51        27.99 o                         
   1   4  14        119.53        180.78        19.37 o                         
   2   4  14        256.08        239.41        18.41 o                         
   3   4  14         80.51        104.09        31.46 o                         
   4   4  14         56.04         30.12        50.95 o                         
  -4   5  14          0.05         15.79        20.65 o                         
  -3   5  14         98.89        140.89        20.89 o                         
  -2   5  14        163.48        172.75        25.82 o                         
  -1   5  14        353.84        362.70        17.86 o                         
   0   5  14        834.80       1023.72        32.40 o                         
   1   5  14         55.17         73.39        39.81 o                         
   2   5  14         12.51         16.33        45.64 o                         
   3   5  14          6.28         26.97        52.53 o                         
   4   5  14         76.00         24.31        44.61 o                         
  -4   6  14         12.04         14.76        38.09 o                         
  -3   6  14        168.51        133.83        20.22 o                         
  -2   6  14          6.28        -17.84        17.84 o                         
  -1   6  14        669.88        553.83        41.50 o                         
   0   6  14        209.26        207.20        37.89 o                         
   1   6  14        883.80        802.86        37.41 o                         
   2   6  14          0.14        -23.11        23.11 o                         
   3   6  14         13.75         43.63        45.89 o                         
   4   6  14         15.16        -12.78        36.15 o                         
  -4   7  14          0.64         49.43        23.58 o                         
  -3   7  14         84.23        154.31        32.53 o                         
  -2   7  14        140.48        131.77        20.44 o                         
  -1   7  14          2.11         14.38        21.43 o                         
   0   7  14        478.82        509.53        59.74 o                         
   1   7  14         54.77         85.35        43.22 o                         
   2   7  14        185.68        155.83        26.01 o                         
   3   7  14         11.43        196.12        80.38 o                         
   4   7  14         15.90        -10.01        39.48 o                         
  -4   8  14         11.58        -10.44        40.84 o                         
  -3   8  14         71.37        118.75        40.63 o                         
  -2   8  14        127.17         75.80        48.79 o                         
  -1   8  14        311.05        513.03        46.37 o                         
   0   8  14         26.74         22.30        21.17 o                         
   1   8  14         56.28        116.85        27.51 o                         
   2   8  14         55.38         50.97        25.78 o                         
   3   8  14         93.15         89.58        31.14 o                         
   4   8  14         29.08        -11.14       108.63 o                         
  -4   9  14          5.75         14.70        49.00 o                         
  -3   9  14          0.92          4.87        18.57 o                         
  -2   9  14         11.75        -24.81        24.81 o                         
  -1   9  14        485.95        409.93        27.94 o                         
   0   9  14        125.13        230.78        50.61 o                         
   1   9  14         64.33         95.30        63.53 o                         
   2   9  14         27.89         -6.86        40.45 o                         
   3   9  14          4.57         49.56        47.20 o                         
  -3  10  14          0.33         57.04        34.79 o                         
  -2  10  14        168.16        147.01        28.30 o                         
  -1  10  14        101.46        171.38        31.77 o                         
   0  10  14        721.21        785.71        44.66 o                         
   1  10  14          0.59        -33.47        64.18 o                         
   2  10  14         65.04         -1.81        38.81 o                         
   3  10  14         16.01         48.28        41.73 o                         
  -3  11  14        134.98        191.44        35.30 o                         
  -2  11  14         52.18         15.38        24.95 o                         
  -1  11  14        333.20        233.67        28.03 o                         
   0  11  14          4.57         40.13        27.37 o                         
   1  11  14          4.69          6.54        32.76 o                         
   2  11  14         34.09        -58.10        98.21 o                         
   3  11  14          1.74          7.25       111.29 o                         
  -3  12  14         52.05         87.78        33.58 o                         
  -2  12  14        488.15        491.01        41.49 o                         
  -1  12  14          7.22        153.37        57.46 o                         
   0  12  14         13.30         -5.40        41.95 o                         
   1  12  14         21.93         36.49        27.94 o                         
   2  12  14          1.39        -38.23        38.23 o                         
  -2  13  14          0.24         13.20        42.35 o                         
  -1  13  14        110.93        139.80        48.16 o                         
   0  13  14         13.40         61.14        28.84 o                         
   1  13  14          1.14         61.55        34.72 o                         
   2  13  14          2.34         60.11        54.60 o                         
  -2  14  14        246.94        153.09        42.51 o                         
  -1  14  14         89.84        116.19        86.14 o                         
   0  14  14          6.38         12.76        47.19 o                         
   1  14  14          3.52        -19.35        31.35 o                         
   0  15  14         64.04        128.89        30.51 o                         
  -3   0  15        421.79        495.52        76.25 o                         
  -1   0  15          1.29         14.08        10.62 o                         
   1   0  15        607.50        585.40        40.47 o                         
   3   0  15        424.11        488.22        71.44 o                         
  -4   1  15         58.57         43.52        21.43 o                         
  -3   1  15        483.42        488.03        24.11 o                         
  -1   1  15        252.29        197.43        10.34 o                         
   0   1  15        340.17        432.36        11.69 o                         
   1   1  15          6.71         24.63        23.51 o                         
   2   1  15        376.36        394.65        21.68 o                         
   3   1  15         66.49         46.17        19.81 o                         
   4   1  15        354.26        358.57        45.24 o                         
  -4   2  15         13.78        136.71        25.40 o                         
  -3   2  15        118.57        129.11        24.06 o                         
  -2   2  15        307.16        287.60        16.73 o                         
  -1   2  15        899.30        900.94        18.85 o                         
   0   2  15         34.57         57.42        11.21 o                         
   1   2  15        244.92        267.20        21.73 o                         
   2   2  15        221.38        219.77        16.23 o                         
   3   2  15        865.10        881.80        75.25 o                         
   4   2  15         32.93        132.24        30.11 o                         
  -4   3  15         19.99        116.12        21.89 o                         
  -3   3  15         57.89         93.03        19.15 o                         
  -2   3  15          0.00        -18.50        22.22 o                         
  -1   3  15        162.90        194.04        15.01 o                         
   0   3  15        367.52        484.95        17.45 o                         
   1   3  15        420.21        756.61        48.16 o                         
   2   3  15        226.00        216.18        19.93 o                         
   3   3  15        437.89        424.93        44.24 o                         
   4   3  15        112.02        195.93        41.31 o                         
  -4   4  15         43.87        154.34        24.40 o                         
  -3   4  15          4.14          7.68        14.93 o                         
  -2   4  15         43.97         25.91        13.04 o                         
  -1   4  15         78.14         74.02        13.15 o                         
   0   4  15        414.70        485.40        16.35 o                         
   1   4  15         19.76        180.76        38.08 o                         
   2   4  15        678.22        663.33        37.08 o                         
   3   4  15          8.55         20.19        38.80 o                         
   4   4  15         21.12         77.65        35.79 o                         
  -4   5  15         20.04        -22.62        22.62 o                         
  -3   5  15         74.14        119.48        25.06 o                         
  -2   5  15         85.26         85.93        18.71 o                         
  -1   5  15         21.75         43.74        12.90 o                         
   0   5  15        169.77        223.82        14.78 o                         
   1   5  15        926.85        995.00        47.06 o                         
   2   5  15        105.01        108.10        33.45 o                         
   3   5  15        129.04        117.47        34.56 o                         
   4   5  15          8.75         43.07        46.25 o                         
  -4   6  15          3.97        -17.72        17.72 o                         
  -3   6  15         40.21         77.11        26.77 o                         
  -2   6  15          1.74         22.33        33.72 o                         
  -1   6  15         23.79         82.91        24.37 o                         
   0   6  15        842.24       1061.59        36.40 o                         
   1   6  15          9.69         42.17        43.69 o                         
   2   6  15        694.84        715.73        34.12 o                         
   3   6  15          0.53        127.37        64.25 o                         
   4   6  15         65.97         -5.66        48.02 o                         
  -4   7  15          6.48          4.40        31.25 o                         
  -3   7  15          5.65         86.31        38.50 o                         
  -2   7  15        209.25        222.61        28.16 o                         
  -1   7  15         74.46         40.59        20.42 o                         
   0   7  15         99.96         85.98        29.77 o                         
   1   7  15       1598.15       1592.58        45.15 o                         
   2   7  15        532.00        510.55        45.94 o                         
   3   7  15        194.08        288.54        64.86 o                         
   4   7  15          4.30         24.33        37.11 o                         
  -4   8  15         61.45         86.54        35.52 o                         
  -3   8  15         25.63        117.06        21.77 o                         
  -2   8  15         65.73          2.20        20.38 o                         
  -1   8  15        746.81        692.17        31.41 o                         
   0   8  15        293.80        342.16        53.34 o                         
   1   8  15         73.69        345.43        33.39 o                         
   2   8  15        260.79        264.62        56.76 o                         
   3   8  15        383.12        401.62        42.76 o                         
  -4   9  15          0.97        -46.50        63.82 o                         
  -3   9  15        220.50        193.74        27.30 o                         
  -2   9  15         24.85         33.55        24.13 o                         
  -1   9  15        390.41        242.43        29.71 o                         
   0   9  15        124.73        151.45        33.33 o                         
   1   9  15         65.38        301.34        39.07 o                         
   2   9  15         78.59        122.09        34.63 o                         
   3   9  15         47.58         75.26        39.85 o                         
  -3  10  15          2.69        -14.12        38.15 o                         
  -2  10  15         25.98         36.64        26.82 o                         
  -1  10  15        153.75        171.01        38.50 o                         
   0  10  15        166.55        171.25        31.18 o                         
   1  10  15         45.37         47.58        37.63 o                         
   2  10  15         53.37         60.78        32.39 o                         
   3  10  15         39.45         40.50        84.97 o                         
  -3  11  15         13.55         -6.37        42.82 o                         
  -2  11  15         49.97         94.75        44.42 o                         
  -1  11  15         19.83         43.28        30.00 o                         
   0  11  15          3.15         33.92        50.97 o                         
   1  11  15         19.68        -74.81        74.81 o                         
   2  11  15         72.41        128.39        34.94 o                         
   3  11  15         34.77          6.82        75.25 o                         
  -3  12  15         49.73         57.34        35.89 o                         
  -2  12  15         41.10        -17.11        33.27 o                         
  -1  12  15         17.04         64.58        36.88 o                         
   0  12  15         88.55        148.47        59.39 o                         
   1  12  15         62.53         49.07        53.36 o                         
   2  12  15         87.91         51.48        53.18 o                         
  -2  13  15         12.02         44.73        47.46 o                         
  -1  13  15        187.77        104.02        50.47 o                         
   0  13  15         26.07         44.88        32.95 o                         
   1  13  15          0.21        -27.24        47.04 o                         
   2  13  15         92.02        149.95       254.87 o                         
  -1  14  15          9.61         -8.84        32.73 o                         
   0  14  15         14.06        -48.94        48.94 o                         
   1  14  15         32.49        -45.55        45.55 o                         
  -4   0  16        434.49        423.38        47.91 o                         
  -2   0  16        197.71        173.52        14.75 o                         
   0   0  16          0.19         12.03        11.10 o                         
   2   0  16        422.21        366.09        28.82 o                         
   4   0  16        125.02        191.23        40.93 o                         
  -4   1  16         20.50         19.77        38.32 o                         
  -3   1  16        113.25        128.90        16.99 o                         
  -2   1  16          2.20         -3.94        11.49 o                         
  -1   1  16         39.71         50.08         9.86 o                         
   0   1  16        322.19        434.23        14.82 o                         
   1   1  16        569.23        476.46        15.29 o                         
   2   1  16       1861.54       1649.39        43.93 o                         
   3   1  16         82.85        151.86        35.84 o                         
   4   1  16         11.55         12.50        56.85 o                         
  -4   2  16         81.71         86.78        20.43 o                         
  -3   2  16          1.17         -6.68        16.05 o                         
  -2   2  16          0.16        -13.44        13.44 o                         
  -1   2  16          8.49         46.54         9.95 o                         
   0   2  16       3101.49       4113.51        71.22 o                         
   1   2  16        375.96        348.87        18.13 o                         
   2   2  16        118.58         83.76        13.70 o                         
   3   2  16        219.07        223.85        32.39 o                         
   4   2  16         62.94        102.76        38.38 o                         
  -4   3  16          0.34         -9.62        17.54 o                         
  -3   3  16         30.68         55.80        16.67 o                         
  -2   3  16        623.66        541.87        22.94 o                         
  -1   3  16       2697.43       2910.11        63.90 o                         
   0   3  16        226.80        296.69        18.44 o                         
   1   3  16        955.09        907.11        43.91 o                         
   2   3  16        127.01        121.65        25.03 o                         
   3   3  16         54.94         17.52        52.49 o                         
   4   3  16          2.37         30.07        31.80 o                         
  -4   4  16          0.99        102.12        31.98 o                         
  -3   4  16        170.38        154.38        21.19 o                         
  -2   4  16        155.15         99.11        17.22 o                         
  -1   4  16       1373.96       1264.66        40.46 o                         
   0   4  16        984.41       1282.43        34.77 o                         
   1   4  16         15.64         42.69        20.88 o                         
   2   4  16         23.90         18.17        18.60 o                         
   3   4  16        139.76         69.74        45.74 o                         
   4   4  16         18.54        -44.51        44.51 o                         
  -4   5  16         60.50         54.17        21.04 o                         
  -3   5  16        147.96        151.31        21.99 o                         
  -2   5  16        358.62        355.40        19.05 o                         
  -1   5  16        237.56        284.18        25.19 o                         
   0   5  16         14.90         24.85        38.80 o                         
   1   5  16         50.78         11.15        26.21 o                         
   2   5  16         10.87         -7.82        21.83 o                         
   3   5  16         34.22         24.71        38.79 o                         
   4   5  16         71.57         45.15        35.49 o                         
  -4   6  16        139.59        201.25        20.64 o                         
  -3   6  16        134.90        171.49        22.20 o                         
  -2   6  16         43.73         22.70        23.40 o                         
  -1   6  16        342.34        343.72        42.93 o                         
   0   6  16          3.04         35.04        20.25 o                         
   1   6  16          1.46        -33.68        33.68 o                         
   2   6  16          1.86         16.35        70.02 o                         
   3   6  16          0.03        -41.04        76.53 o                         
   4   6  16         22.25         30.79        35.08 o                         
  -4   7  16         99.96         81.70        20.39 o                         
  -3   7  16         11.90        -17.89        17.89 o                         
  -2   7  16        678.50        558.56        29.84 o                         
  -1   7  16        306.06        458.93        44.29 o                         
   0   7  16        892.96        994.78        33.82 o                         
   1   7  16          9.66        -22.73        22.73 o                         
   2   7  16        115.96        174.11        38.81 o                         
   3   7  16          1.97         23.09        38.97 o                         
   4   7  16        135.81        274.78       134.57 o                         
  -4   8  16          4.46         20.49        27.20 o                         
  -3   8  16        220.63        224.95        31.22 o                         
  -2   8  16        111.14         69.16        26.29 o                         
  -1   8  16       1724.86       1445.64        47.41 o                         
   0   8  16       1230.22       1263.88        45.93 o                         
   1   8  16          2.77         54.56        20.05 o                         
   2   8  16         37.11         23.57        24.10 o                         
   3   8  16         27.84        166.00        43.56 o                         
  -3   9  16         64.52         47.94        22.39 o                         
  -2   9  16        513.40        454.08        54.57 o                         
  -1   9  16        916.59        709.87        28.56 o                         
   0   9  16          2.25         24.01        29.17 o                         
   1   9  16        354.55        607.27        75.26 o                         
   2   9  16         37.38         -5.18        41.47 o                         
   3   9  16          0.35        -41.49        41.49 o                         
  -3  10  16        116.63         87.98        49.90 o                         
  -2  10  16          1.06        -23.72        25.65 o                         
  -1  10  16         34.48         35.69        30.99 o                         
   0  10  16        474.18        434.79        50.75 o                         
   1  10  16         30.17        -49.12        84.78 o                         
   2  10  16         35.36        -42.77        48.98 o                         
   3  10  16         42.01        -30.81        58.70 o                         
  -3  11  16          6.51        -17.01        25.94 o                         
  -2  11  16         44.97        -13.55        39.14 o                         
  -1  11  16        150.42         99.28        34.40 o                         
   0  11  16        172.03        179.23        79.71 o                         
   1  11  16          4.46        -30.63        30.63 o                         
   2  11  16        125.68        114.64        90.79 o                         
  -2  12  16         14.08          9.66        41.60 o                         
  -1  12  16         23.92         48.13        48.66 o                         
   0  12  16         84.72        161.02        55.99 o                         
   1  12  16         72.84         85.36        93.86 o                         
   2  12  16         17.81         82.62        36.25 o                         
  -2  13  16         37.04         31.17        59.29 o                         
  -1  13  16         13.43          6.56        42.41 o                         
   0  13  16          2.60        -28.02        57.63 o                         
   1  13  16         13.27         29.21        35.87 o                         
   2  13  16         34.09          1.21        37.91 o                         
  -1  14  16         44.74        -18.46        98.38 o                         
   0  14  16         56.33         86.68        70.49 o                         
   1  14  16         54.16         12.60        35.74 o                         
  -3   0  17          3.35         -5.52        25.29 o                         
  -1   0  17          8.18         15.75        11.97 o                         
   1   0  17         21.71         18.35        12.02 o                         
   3   0  17        278.38        271.30        29.44 o                         
  -4   1  17         14.91         54.15        25.96 o                         
  -3   1  17         35.98         43.30        15.54 o                         
  -2   1  17         61.46         27.90        27.32 o                         
  -1   1  17          1.02         55.81        11.53 o                         
   0   1  17         32.32         30.14         9.81 o                         
   1   1  17         31.51        244.65        22.33 o                         
   2   1  17        409.39        382.25        22.70 o                         
   3   1  17          0.04        -11.14        24.62 o                         
   4   1  17         32.59         50.35        47.05 o                         
  -4   2  17        131.76        134.21        19.48 o                         
  -3   2  17         22.51         66.35        32.71 o                         
  -2   2  17         21.92         10.93        31.65 o                         
  -1   2  17         32.74         50.54        11.38 o                         
   0   2  17        477.39        599.76        18.57 o                         
   1   2  17       1114.30        982.93        43.15 o                         
   2   2  17          1.80         17.24        18.88 o                         
   3   2  17        231.50        309.16        34.28 o                         
   4   2  17          7.98        127.89        88.03 o                         
  -4   3  17          0.62          8.28        22.95 o                         
  -3   3  17        226.54        205.23        26.81 o                         
  -2   3  17         27.63         -9.12        10.50 o                         
  -1   3  17        349.13        394.48        23.72 o                         
   0   3  17        152.56        191.82        13.03 o                         
   1   3  17        252.22        208.34        25.49 o                         
   2   3  17        414.04        347.05        42.71 o                         
   3   3  17         14.08        138.79        56.94 o                         
   4   3  17        109.75        198.30        70.02 o                         
  -4   4  17         16.50         94.05        21.43 o                         
  -3   4  17         45.13         82.91        36.00 o                         
  -2   4  17          1.80        -17.73        17.73 o                         
  -1   4  17          4.85         -4.80        12.76 o                         
   0   4  17        297.10        332.34        17.86 o                         
   1   4  17        110.39        173.18        21.80 o                         
   2   4  17          6.19        -13.99        30.43 o                         
   3   4  17         37.98         96.77        34.74 o                         
   4   4  17        117.51        172.59        55.59 o                         
  -4   5  17         11.83        114.15        40.95 o                         
  -3   5  17          6.04         18.21        15.89 o                         
  -2   5  17        181.45        176.33        24.87 o                         
  -1   5  17          7.44         10.82        14.29 o                         
   0   5  17         11.06          7.44        12.86 o                         
   1   5  17        534.55        525.83        27.65 o                         
   2   5  17         86.00         14.88        26.15 o                         
   3   5  17         65.86        104.55        35.24 o                         
   4   5  17          4.67         -8.41        56.73 o                         
  -4   6  17         98.25        123.08        22.21 o                         
  -3   6  17          5.74         20.79        23.78 o                         
  -2   6  17          8.66         52.60        29.99 o                         
  -1   6  17         62.79         74.84        24.61 o                         
   0   6  17        377.53        479.40        21.76 o                         
   1   6  17         84.80        108.42        28.18 o                         
   2   6  17        248.21        204.03        26.54 o                         
   3   6  17          2.75        -43.86        43.86 o                         
   4   6  17          9.99        -41.00        43.49 o                         
  -4   7  17         26.76          2.53        20.73 o                         
  -3   7  17        132.97        157.61        25.28 o                         
  -2   7  17          1.00        -16.10        19.47 o                         
  -1   7  17          1.52         -5.47        21.20 o                         
   0   7  17        132.22        163.99        40.30 o                         
   1   7  17        708.36        646.06        37.41 o                         
   2   7  17          4.10        -25.47        39.39 o                         
   3   7  17         25.09         13.37        42.46 o                         
  -4   8  17         31.80         13.70        31.20 o                         
  -3   8  17         44.14         50.07        22.55 o                         
  -2   8  17        196.17        230.47        41.58 o                         
  -1   8  17        193.95        218.39        55.81 o                         
   0   8  17        959.89       1080.99        53.46 o                         
   1   8  17         47.65          6.89        23.37 o                         
   2   8  17          6.05        -10.95        39.90 o                         
   3   8  17         12.39         30.31        79.37 o                         
  -3   9  17         67.96        140.15        54.20 o                         
  -2   9  17         26.70         12.37        25.91 o                         
  -1   9  17       1980.43       1589.49       114.60 o                         
   0   9  17          0.14          1.50        47.40 o                         
   1   9  17        166.38        137.35        57.10 o                         
   2   9  17        159.82        119.17        68.82 o                         
   3   9  17          4.13         26.71        60.04 o                         
  -3  10  17          5.31         14.63        24.54 o                         
  -2  10  17        416.55        403.62        42.51 o                         
  -1  10  17          8.89         23.99        37.69 o                         
   0  10  17        556.29        576.60        37.74 o                         
   1  10  17        208.96        183.29        37.16 o                         
   2  10  17          2.70         -1.16        28.43 o                         
   3  10  17         27.61         44.06       154.83 o                         
  -3  11  17         81.87        176.49        42.63 o                         
  -2  11  17          8.37         72.45        32.88 o                         
  -1  11  17          9.08         38.48        27.95 o                         
   0  11  17          0.96         89.34        36.10 o                         
   1  11  17         39.71         66.24        79.07 o                         
   2  11  17        382.43        428.50        50.88 o                         
  -2  12  17         49.76         76.94        38.20 o                         
  -1  12  17         11.00         36.22        51.05 o                         
   0  12  17         18.32         -6.58        39.18 o                         
   1  12  17        224.25        158.30        72.72 o                         
   2  12  17         29.36        -20.17        90.11 o                         
  -2  13  17         17.35         54.26        38.96 o                         
  -1  13  17          1.82        -39.26        41.49 o                         
   0  13  17         17.27         26.31        36.26 o                         
   1  13  17         17.50        148.58        78.41 o                         
  -1  14  17          6.17        -12.63        51.83 o                         
   0  14  17        167.37        252.56        82.54 o                         
  -4   0  18          0.02        -26.60        26.60 o                         
  -2   0  18        770.17        666.33        46.67 o                         
   0   0  18         21.33         46.50        13.21 o                         
   2   0  18       1846.36       1775.11        71.33 o                         
   4   0  18        182.61        245.84        52.63 o                         
  -4   1  18        184.96        253.24        32.32 o                         
  -3   1  18         14.08          4.15        15.21 o                         
  -2   1  18          2.18         -5.18        24.14 o                         
  -1   1  18       2139.93       2020.81        44.89 o                         
   0   1  18          5.68         -0.67         9.57 o                         
   1   1  18        916.41        907.01        40.94 o                         
   2   1  18        160.77         92.55        23.47 o                         
   3   1  18          7.34         40.11        22.02 o                         
   4   1  18        149.54        207.82        49.31 o                         
  -4   2  18         41.12         75.85        26.04 o                         
  -3   2  18        139.23        169.02        21.06 o                         
  -2   2  18        254.74        218.02        13.03 o                         
  -1   2  18         19.82        114.17        24.44 o                         
   0   2  18        397.53        490.65        22.30 o                         
   1   2  18        211.11        330.40        30.49 o                         
   2   2  18         12.37          1.42        24.80 o                         
   3   2  18         54.34        123.76        68.57 o                         
   4   2  18         15.37         98.49        41.48 o                         
  -4   3  18          4.30         39.84        37.42 o                         
  -3   3  18          0.02        -14.51        14.51 o                         
  -2   3  18        670.66        638.61        31.79 o                         
  -1   3  18          0.45         30.38        20.08 o                         
   0   3  18        259.88        322.04        17.39 o                         
   1   3  18        182.71        200.47        16.68 o                         
   2   3  18        243.26        224.86        30.93 o                         
   3   3  18         41.31         23.04        40.45 o                         
   4   3  18          2.72         35.62        71.20 o                         
  -4   4  18         51.19         80.68        22.92 o                         
  -3   4  18         90.03         79.59        27.31 o                         
  -2   4  18         29.84         73.81        26.56 o                         
  -1   4  18        478.71        505.02        27.76 o                         
   0   4  18         64.76         78.76        13.06 o                         
   1   4  18        323.22        327.09        21.62 o                         
   2   4  18        296.75        284.14        24.50 o                         
   3   4  18          0.47          4.96        29.64 o                         
   4   4  18         11.74         91.54        45.30 o                         
  -4   5  18        163.94        139.83        19.82 o                         
  -3   5  18        177.92        189.21        19.45 o                         
  -2   5  18          6.75         19.05        19.09 o                         
  -1   5  18        265.51        284.94        19.72 o                         
   0   5  18        149.37        125.96        19.03 o                         
   1   5  18        578.95        552.52        30.31 o                         
   2   5  18          8.83        -21.34        21.34 o                         
   3   5  18         26.61        -37.53        37.53 o                         
   4   5  18         78.54         96.75        38.43 o                         
  -4   6  18         39.27         44.01        30.30 o                         
  -3   6  18         39.29         60.35        21.15 o                         
  -2   6  18         11.25         -2.43        16.41 o                         
  -1   6  18        300.03        244.99        19.49 o                         
   0   6  18        241.96        290.67        17.35 o                         
   1   6  18         98.34         38.17        34.89 o                         
   2   6  18        299.70        241.25        25.51 o                         
   3   6  18        103.09        155.39        64.78 o                         
  -4   7  18         83.96         86.71        44.36 o                         
  -3   7  18          4.51          4.40        18.83 o                         
  -2   7  18        205.03        244.99        25.87 o                         
  -1   7  18          0.47         18.11        32.63 o                         
   0   7  18        229.57        234.50        35.94 o                         
   1   7  18        216.34        225.14        33.78 o                         
   2   7  18         55.64          1.36        86.45 o                         
   3   7  18         14.34          8.19        56.32 o                         
  -3   8  18        172.61        151.31        41.82 o                         
  -2   8  18         49.64         12.28        22.61 o                         
  -1   8  18         27.87         41.49        21.88 o                         
   0   8  18         78.55         71.16        20.16 o                         
   1   8  18          4.10          4.46        46.62 o                         
   2   8  18         11.17        -37.03        45.19 o                         
   3   8  18         24.18         89.62        47.94 o                         
  -3   9  18          0.05         -1.10        17.96 o                         
  -2   9  18          0.93        -24.67        24.67 o                         
  -1   9  18          4.55         37.66        28.78 o                         
   0   9  18         28.74         16.54        26.19 o                         
   1   9  18         23.59         26.44        24.84 o                         
   2   9  18         78.10        150.37        59.14 o                         
   3   9  18          0.25        465.01        51.59 o                         
  -3  10  18         23.61         90.35        35.69 o                         
  -2  10  18         96.93        181.94        36.08 o                         
  -1  10  18         14.75         53.49        24.76 o                         
   0  10  18         47.43        130.92        63.29 o                         
   1  10  18          3.68         22.91        66.45 o                         
   2  10  18          0.00         17.05        42.77 o                         
  -3  11  18         23.22        -20.53        70.77 o                         
  -2  11  18        119.43         88.80        50.06 o                         
  -1  11  18          1.33         -0.53        32.04 o                         
   0  11  18          2.60        -27.84        27.84 o                         
   1  11  18          3.69         98.09        33.51 o                         
   2  11  18         35.64        -14.61        38.92 o                         
  -2  12  18        117.89         84.53        40.73 o                         
  -1  12  18         78.78        120.37       104.00 o                         
   0  12  18         43.56        125.60        32.84 o                         
   1  12  18        246.92        329.55        43.98 o                         
   2  12  18          1.19        -48.25        66.72 o                         
  -1  13  18        519.87        593.88        96.40 o                         
   0  13  18         13.42         19.13        55.54 o                         
   1  13  18          8.60        -52.44        52.44 o                         
   0  14  18        214.29        107.16       106.44 o                         
  -3   0  19         11.10         40.88        23.47 o                         
  -1   0  19        486.26        479.78        34.69 o                         
   1   0  19       4279.85       4083.92       590.25 o                         
   3   0  19        190.59        270.60        62.47 o                         
  -4   1  19         54.38         50.68        22.82 o                         
  -3   1  19          5.71         -8.14        14.43 o                         
  -2   1  19        253.91        226.83        14.26 o                         
  -1   1  19        111.98        201.17        13.88 o                         
   0   1  19       1164.20       1395.58        41.73 o                         
   1   1  19          1.73         63.83        18.76 o                         
   2   1  19        790.80        749.55        26.32 o                         
   3   1  19         17.41         11.95        41.68 o                         
   4   1  19          0.50         42.53        69.84 o                         
  -4   2  19          2.74        -12.59        31.32 o                         
  -3   2  19          0.95        -12.76        12.76 o                         
  -2   2  19        354.21        356.18        19.61 o                         
  -1   2  19        694.92        580.78        20.33 o                         
   0   2  19          8.44         -0.91        14.90 o                         
   1   2  19        180.99        179.62        16.46 o                         
   2   2  19          0.05        -22.16        22.16 o                         
   3   2  19         12.01        -31.50        31.50 o                         
   4   2  19         44.09        119.56        40.15 o                         
  -4   3  19        175.24        185.84        24.34 o                         
  -3   3  19        105.82         94.68        14.84 o                         
  -2   3  19          0.67         -5.62        14.56 o                         
  -1   3  19          2.95          9.14        12.01 o                         
   0   3  19        383.62        390.80        17.60 o                         
   1   3  19        302.44        278.22        22.39 o                         
   2   3  19         92.64        101.97        25.70 o                         
   3   3  19          8.82        -29.79        29.79 o                         
   4   3  19         11.61        -70.93       100.94 o                         
  -4   4  19          0.80        -16.76        26.06 o                         
  -3   4  19         56.47         36.47        37.94 o                         
  -2   4  19          0.50         20.87        17.43 o                         
  -1   4  19        379.90        373.78        18.27 o                         
   0   4  19         35.97         36.53        13.38 o                         
   1   4  19        545.35        563.34        22.38 o                         
   2   4  19        296.30        294.53        36.32 o                         
   3   4  19          0.73         -6.09        42.78 o                         
   4   4  19         22.60         32.32        40.40 o                         
  -4   5  19         52.40        118.37        20.50 o                         
  -3   5  19         12.99        -12.67        29.24 o                         
  -2   5  19         37.63          2.49        34.20 o                         
  -1   5  19         70.33         60.34        23.74 o                         
   0   5  19         13.59         17.04        19.87 o                         
   1   5  19         82.01         82.73        22.00 o                         
   2   5  19         11.59        -10.49        50.13 o                         
   3   5  19        289.90        257.76        42.01 o                         
  -4   6  19         18.18         34.46        22.02 o                         
  -3   6  19         90.63        163.70        22.67 o                         
  -2   6  19         16.19        -31.96        31.96 o                         
  -1   6  19        185.04        162.87        45.52 o                         
   0   6  19        302.16        376.55        21.81 o                         
   1   6  19         42.92          5.06        19.40 o                         
   2   6  19       1208.11        995.54        44.97 o                         
   3   6  19          0.01         65.83        39.53 o                         
  -4   7  19         26.28         67.21        50.88 o                         
  -3   7  19          0.01         12.00        20.99 o                         
  -2   7  19        279.49        294.66        33.97 o                         
  -1   7  19          9.51         10.21        32.32 o                         
   0   7  19          0.17         40.37        44.43 o                         
   1   7  19        269.96        192.24        30.07 o                         
   2   7  19         23.88         38.20        26.35 o                         
   3   7  19        520.84        556.90        53.46 o                         
  -3   8  19          0.78        -13.12        18.97 o                         
  -2   8  19          2.81        -25.60        25.60 o                         
  -1   8  19         12.04          4.70        24.22 o                         
   0   8  19         57.78         49.88        22.53 o                         
   1   8  19        242.64        202.89        24.57 o                         
   2   8  19        290.86        309.72        63.26 o                         
   3   8  19         26.00        -47.93        47.93 o                         
  -3   9  19          9.11         19.81        30.98 o                         
  -2   9  19          0.11        -20.04        41.20 o                         
  -1   9  19         13.71         50.81        51.35 o                         
   0   9  19        303.97        232.46        38.78 o                         
   1   9  19          2.53         59.05        37.58 o                         
   2   9  19         45.24          3.73        29.62 o                         
   3   9  19         65.35         63.44        39.88 o                         
  -3  10  19         34.77         65.18        45.50 o                         
  -2  10  19          9.42         14.10        31.45 o                         
  -1  10  19         81.14         76.11        31.71 o                         
   0  10  19          0.37        -39.51        39.51 o                         
   1  10  19        470.99        539.42        58.54 o                         
   2  10  19          5.18        -14.88        32.61 o                         
  -2  11  19         19.98         15.13        38.18 o                         
  -1  11  19        192.12        176.27        33.14 o                         
   0  11  19         84.12         35.36        53.48 o                         
   1  11  19          9.63        137.42        34.17 o                         
   2  11  19        231.71        283.04        48.14 o                         
  -2  12  19          0.09        -13.94        34.06 o                         
  -1  12  19        320.49        357.59       118.96 o                         
   0  12  19        152.35        278.79       114.03 o                         
   1  12  19        183.96        234.54        53.70 o                         
  -1  13  19          8.06        -12.04        27.92 o                         
   0  13  19        202.93        222.77        54.44 o                         
   1  13  19         52.56         89.00        41.53 o                         
  -4   0  20        133.51        140.94        73.68 o                         
  -2   0  20        369.26        338.42        32.11 o                         
   0   0  20         14.38         40.93        15.46 o                         
   2   0  20        703.82        683.11        75.75 o                         
   4   0  20         47.70        108.54        67.45 o                         
  -4   1  20         36.80         -7.93        25.62 o                         
  -3   1  20        560.81        522.89        33.28 o                         
  -2   1  20        140.25         77.10        16.34 o                         
  -1   1  20        340.28        350.87        15.04 o                         
   0   1  20        159.73        196.81        14.28 o                         
   1   1  20        232.39        218.25        27.05 o                         
   2   1  20          7.66         -0.39        29.92 o                         
   3   1  20        278.01        389.82        37.35 o                         
   4   1  20         37.82        111.47       112.13 o                         
  -4   2  20        538.26        469.86        47.44 o                         
  -3   2  20          1.78          7.23        14.53 o                         
  -2   2  20        379.33        406.76        20.98 o                         
  -1   2  20        334.43        342.50        14.86 o                         
   0   2  20        350.55        494.23        21.89 o                         
   1   2  20        186.23        220.57        22.10 o                         
   2   2  20         35.52         40.81        40.27 o                         
   3   2  20        100.27        130.34        37.45 o                         
   4   2  20          3.47         21.57        63.16 o                         
  -4   3  20          0.11        -13.34        34.40 o                         
  -3   3  20        164.86        153.96        20.09 o                         
  -2   3  20         61.34         46.17        16.15 o                         
  -1   3  20        113.25        127.39        16.18 o                         
   0   3  20        627.10        889.36        32.54 o                         
   1   3  20         13.41         41.26        23.69 o                         
   2   3  20         82.63         82.79        30.25 o                         
   3   3  20          5.44        -34.81        34.81 o                         
  -4   4  20         25.90         91.02        20.19 o                         
  -3   4  20          5.68         10.86        15.65 o                         
  -2   4  20        134.04        175.27        39.44 o                         
  -1   4  20        381.05        380.95        16.88 o                         
   0   4  20          6.62          8.00        15.09 o                         
   1   4  20         51.48         65.02        22.43 o                         
   2   4  20          0.08         18.32        24.06 o                         
   3   4  20         78.62        248.77        38.57 o                         
  -4   5  20         10.47         14.34        18.47 o                         
  -3   5  20         24.53         20.74        19.99 o                         
  -2   5  20          3.54         16.59        16.91 o                         
  -1   5  20         93.89        122.76        22.29 o                         
   0   5  20         69.69         91.97        19.65 o                         
   1   5  20         32.04         16.78        24.78 o                         
   2   5  20         48.35         51.40        25.99 o                         
   3   5  20          5.87        -74.78        74.78 o                         
  -4   6  20          0.76         13.40        44.83 o                         
  -3   6  20         16.83         -3.30        24.03 o                         
  -2   6  20         21.29          0.04        24.71 o                         
  -1   6  20          3.14         62.26        23.89 o                         
   0   6  20          2.54          6.32        15.66 o                         
   1   6  20         74.82         97.07        29.82 o                         
   2   6  20         11.41         21.18        27.32 o                         
   3   6  20         46.89        115.88        39.69 o                         
  -3   7  20         20.80          7.39        26.08 o                         
  -2   7  20         43.90         -5.14        33.35 o                         
  -1   7  20         77.94        149.49        33.57 o                         
   0   7  20        324.87        304.57        20.95 o                         
   1   7  20        216.58        108.99        63.41 o                         
   2   7  20         63.76         84.16        26.77 o                         
   3   7  20          0.92         77.19       114.38 o                         
  -3   8  20         74.58         40.58        21.93 o                         
  -2   8  20         16.14         42.92        27.77 o                         
  -1   8  20        301.04        270.75        40.00 o                         
   0   8  20          2.77        -26.01        26.01 o                         
   1   8  20        402.62        419.44        37.87 o                         
   2   8  20         13.64        -26.32        26.32 o                         
   3   8  20          2.19          1.42        36.92 o                         
  -3   9  20         41.43          8.44        32.44 o                         
  -2   9  20        555.02        481.04        50.83 o                         
  -1   9  20        188.47        143.79        31.19 o                         
   0   9  20        215.03        286.71        33.90 o                         
   1   9  20         62.33        115.52        22.48 o                         
   2   9  20         14.48         -6.50        41.84 o                         
  -3  10  20         41.81         74.41        55.53 o                         
  -2  10  20        849.48        816.03        62.01 o                         
  -1  10  20        385.57        401.71        41.61 o                         
   0  10  20          2.25         -7.53        30.35 o                         
   1  10  20         11.09         14.88        32.92 o                         
   2  10  20         19.61         44.51        38.26 o                         
  -2  11  20         48.14         42.85        25.18 o                         
  -1  11  20        362.85        248.71        77.38 o                         
   0  11  20         71.73         86.16        62.04 o                         
   1  11  20         62.01         86.86        45.76 o                         
   2  11  20          1.55         16.25        46.13 o                         
  -2  12  20        171.37        133.04        36.38 o                         
  -1  12  20          0.00         17.20        43.14 o                         
   0  12  20          0.22        -32.07        41.75 o                         
   1  12  20          1.54         34.30        65.68 o                         
  -1  13  20         76.10         52.05        97.79 o                         
   0  13  20          4.07         64.17        39.10 o                         
  -3   0  21         30.47         11.82        21.83 o                         
  -1   0  21          9.32          2.69        13.69 o                         
   1   0  21       1464.86       1468.41        72.59 o                         
   3   0  21          4.69         31.99        43.48 o                         
  -4   1  21        141.95        257.32        29.47 o                         
  -3   1  21         21.17         36.16        16.27 o                         
  -2   1  21          4.49        -18.18        18.18 o                         
  -1   1  21          0.19         21.26         9.93 o                         
   0   1  21        442.55        542.35        22.95 o                         
   1   1  21        514.92        520.04        26.26 o                         
   2   1  21         14.91         25.86        26.03 o                         
   3   1  21        224.36        190.44        48.76 o                         
  -4   2  21        185.68        129.72        23.02 o                         
  -3   2  21         91.46         50.99        18.66 o                         
  -2   2  21        174.24        159.63        15.82 o                         
  -1   2  21        585.76        557.35        18.64 o                         
   0   2  21          1.15         -8.34        12.50 o                         
   1   2  21        249.06        246.08        24.92 o                         
   2   2  21         49.20         20.86        25.37 o                         
   3   2  21        270.47        261.81        45.70 o                         
  -4   3  21         28.48         10.48        20.58 o                         
  -3   3  21         94.22        124.49        39.10 o                         
  -2   3  21        807.23        712.84        20.73 o                         
  -1   3  21        307.03        271.30        24.26 o                         
   0   3  21         78.70        146.89        19.15 o                         
   1   3  21        351.73        346.54        33.43 o                         
   2   3  21        314.77        262.00        38.01 o                         
   3   3  21         21.12        -14.77        40.06 o                         
  -4   4  21          4.90        -20.17        20.17 o                         
  -3   4  21         22.81        -15.45        15.45 o                         
  -2   4  21          8.28         14.96        17.73 o                         
  -1   4  21        140.26        123.72        23.97 o                         
   0   4  21        324.29        375.27        19.83 o                         
   1   4  21         10.33         49.79        26.35 o                         
   2   4  21        149.07        105.00        37.38 o                         
   3   4  21        157.55        219.47        40.39 o                         
  -4   5  21         10.31         29.19        25.04 o                         
  -3   5  21          9.12        -13.59        34.88 o                         
  -2   5  21          0.79         57.76        22.20 o                         
  -1   5  21          3.11        -16.03        16.03 o                         
   0   5  21         67.31        102.97        20.25 o                         
   1   5  21        301.70        282.58        24.49 o                         
   2   5  21          4.43         24.04        33.26 o                         
   3   5  21         87.05         48.85        36.73 o                         
  -3   6  21         14.18         30.07        29.31 o                         
  -2   6  21         38.98         49.40        22.26 o                         
  -1   6  21          5.97         41.12        31.58 o                         
   0   6  21         32.38         16.68        14.72 o                         
   1   6  21        117.19        106.35        27.54 o                         
   2   6  21        558.29        518.85        57.58 o                         
   3   6  21          0.02        -39.48        39.48 o                         
  -3   7  21         13.04         95.38        27.78 o                         
  -2   7  21          1.51        -16.20        16.20 o                         
  -1   7  21         11.24         -2.51        26.37 o                         
   0   7  21          5.75         63.90        25.09 o                         
   1   7  21        854.03        670.13        30.90 o                         
   2   7  21          2.52          0.75        57.33 o                         
   3   7  21          3.34        -34.62        74.60 o                         
  -3   8  21         71.61         38.04        34.03 o                         
  -2   8  21         32.53          8.72        26.88 o                         
  -1   8  21        187.58        228.79        29.77 o                         
   0   8  21        687.01        587.77        49.06 o                         
   1   8  21         81.29        147.56        43.18 o                         
   2   8  21        177.51        137.79        36.34 o                         
   3   8  21         72.58        -26.87        51.72 o                         
  -3   9  21         20.75         15.74        26.74 o                         
  -2   9  21        321.35        232.13        45.75 o                         
  -1   9  21        138.86        143.85        34.95 o                         
   0   9  21         82.33         49.94        30.19 o                         
   1   9  21        252.87        221.33        45.83 o                         
   2   9  21        243.49        133.97        36.25 o                         
  -2  10  21          0.11         10.47        35.49 o                         
  -1  10  21        164.58        131.90        27.65 o                         
   0  10  21         41.92         24.35        45.61 o                         
   1  10  21         19.65         37.74        27.51 o                         
   2  10  21         92.56        123.13        45.82 o                         
  -2  11  21          6.32         50.26        29.62 o                         
  -1  11  21          0.98          4.45        33.46 o                         
   0  11  21        213.28        198.48        45.53 o                         
   1  11  21          0.35        -29.12        31.33 o                         
  -1  12  21          8.28        -33.05        33.05 o                         
   0  12  21          6.48         16.94        31.99 o                         
   1  12  21         44.82         -0.76        33.05 o                         
  -4   0  22         23.72         28.41        23.86 o                         
  -2   0  22         22.66        -11.20        30.40 o                         
   0   0  22       1477.83       1907.15        52.86 o                         
   2   0  22         23.62          5.34        23.28 o                         
  -4   1  22         19.07          1.63        36.97 o                         
  -3   1  22         19.13         58.85        28.45 o                         
  -2   1  22          3.24        -10.24        12.33 o                         
  -1   1  22        514.76        551.26        18.43 o                         
   0   1  22        607.55        781.91        22.20 o                         
   1   1  22        637.12        640.08        21.17 o                         
   2   1  22        223.24        202.90        24.02 o                         
   3   1  22         43.89          5.76        29.76 o                         
  -4   2  22         27.24         22.55        22.10 o                         
  -3   2  22         69.65         53.39        18.50 o                         
  -2   2  22        162.49        140.69        20.50 o                         
  -1   2  22         91.21        136.47        15.12 o                         
   0   2  22        667.70        805.55        25.75 o                         
   1   2  22        489.56        521.80        26.93 o                         
   2   2  22        107.56        149.29        30.94 o                         
   3   2  22          4.05         13.56        53.50 o                         
  -4   3  22         11.66        -16.56        16.56 o                         
  -3   3  22         11.44          0.37        21.79 o                         
  -2   3  22        309.14        257.62        22.81 o                         
  -1   3  22        186.75        198.53        21.06 o                         
   0   3  22        223.01        321.46        21.45 o                         
   1   3  22         86.45        132.54        24.91 o                         
   2   3  22          0.38         40.45        25.17 o                         
   3   3  22         30.09         52.90        38.82 o                         
  -4   4  22         28.67         19.07        19.18 o                         
  -3   4  22        196.52        211.98        28.73 o                         
  -2   4  22         80.33         65.73        18.89 o                         
  -1   4  22        329.73        309.96        17.27 o                         
   0   4  22         70.02         80.09        21.73 o                         
   1   4  22         48.24         47.46        21.66 o                         
   2   4  22         45.17         26.27        17.79 o                         
   3   4  22         91.15        128.03        52.97 o                         
  -3   5  22         16.78         66.72        29.77 o                         
  -2   5  22        146.42        170.68        21.44 o                         
  -1   5  22         17.49         36.06        32.11 o                         
   0   5  22          0.00         29.54        23.94 o                         
   1   5  22         81.46        102.77        21.44 o                         
   2   5  22        127.64        121.18        26.97 o                         
   3   5  22        163.13        215.66        45.64 o                         
  -3   6  22        113.95        108.03        26.47 o                         
  -2   6  22         25.45         68.56        23.41 o                         
  -1   6  22         28.98         76.11        20.23 o                         
   0   6  22         19.57         19.95        39.21 o                         
   1   6  22        164.01         97.42        27.55 o                         
   2   6  22         57.05        113.10        27.69 o                         
   3   6  22         66.52         96.82        44.22 o                         
  -3   7  22          6.96        -24.42        26.91 o                         
  -2   7  22        840.94        738.85        71.09 o                         
  -1   7  22         81.05        164.00        49.42 o                         
   0   7  22         50.89          2.86        27.85 o                         
   1   7  22          1.00         54.02        58.54 o                         
   2   7  22          0.17         27.32        26.08 o                         
   3   7  22          6.86        -40.44        40.44 o                         
  -3   8  22        155.94        119.62        41.81 o                         
  -2   8  22        266.16        286.40        52.38 o                         
  -1   8  22        172.87        240.34        46.21 o                         
   0   8  22        156.20         85.39        48.43 o                         
   1   8  22          3.22        -36.94        49.68 o                         
   2   8  22         10.17         32.71        65.14 o                         
  -3   9  22          4.92        118.77        46.24 o                         
  -2   9  22         41.92         28.19        23.83 o                         
  -1   9  22        245.95        177.65        35.97 o                         
   0   9  22        177.98        251.48        68.38 o                         
   1   9  22         37.38         98.00        40.33 o                         
   2   9  22         64.44         33.83        55.87 o                         
  -2  10  22         11.71        -23.37        23.51 o                         
  -1  10  22          0.02        -45.96        45.96 o                         
   0  10  22          8.99        -30.23        30.23 o                         
   1  10  22        223.63        259.27        82.34 o                         
   2  10  22          2.85          3.69        31.32 o                         
  -2  11  22         74.07         12.60        30.42 o                         
  -1  11  22         30.77         92.29        79.74 o                         
   0  11  22         30.18         -2.51        78.03 o                         
   1  11  22         15.30         -8.68        32.44 o                         
  -1  12  22         33.32        128.21        45.37 o                         
   0  12  22         26.49         96.76        41.17 o                         
  -3   0  23          4.04         11.43        24.54 o                         
  -1   0  23          3.63          3.14        20.29 o                         
   1   0  23       3183.67       2732.58       117.21 o                         
   3   0  23        177.61        165.10        43.07 o                         
  -4   1  23         77.58        101.58        21.41 o                         
  -3   1  23          7.08          2.21        17.93 o                         
  -2   1  23         47.18         21.48        12.40 o                         
  -1   1  23         66.20        147.73        16.10 o                         
   0   1  23       1284.40       1463.79        33.64 o                         
   1   1  23         27.81         22.05        15.65 o                         
   2   1  23        751.90        728.54        44.30 o                         
   3   1  23          6.97        -27.12        28.42 o                         
  -4   2  23          0.47         34.46        28.38 o                         
  -3   2  23         28.13        109.36        28.32 o                         
  -2   2  23         72.98         52.76        18.17 o                         
  -1   2  23        170.78        210.49        14.50 o                         
   0   2  23        405.37        492.18        19.90 o                         
   1   2  23        458.23        420.17        26.91 o                         
   2   2  23          0.41          1.01        26.32 o                         
   3   2  23         98.51        130.53        66.20 o                         
  -3   3  23          8.10        -15.86        15.86 o                         
  -2   3  23         99.63        106.70        23.54 o                         
  -1   3  23        411.09        299.77        16.53 o                         
   0   3  23         50.68         25.40        15.40 o                         
   1   3  23         59.46         13.03        53.70 o                         
   2   3  23        165.21        180.08        35.69 o                         
   3   3  23         93.46         98.85        40.69 o                         
  -3   4  23         25.90         27.22        39.13 o                         
  -2   4  23         12.21         18.26        26.13 o                         
  -1   4  23          0.23        -11.20        16.66 o                         
   0   4  23        366.68        411.47        30.71 o                         
   1   4  23         25.37        -11.69        23.91 o                         
   2   4  23         90.65         74.00        31.42 o                         
   3   4  23        166.61        195.33        50.76 o                         
  -3   5  23         67.74         69.35        25.08 o                         
  -2   5  23        125.85        129.59        22.25 o                         
  -1   5  23        105.86         87.30        18.45 o                         
   0   5  23        247.31        288.76        23.83 o                         
   1   5  23        225.20        242.02        31.09 o                         
   2   5  23         21.19          1.84        24.39 o                         
   3   5  23          5.92         97.97        53.27 o                         
  -3   6  23         33.01         54.65        27.44 o                         
  -2   6  23        136.66         57.14        49.53 o                         
  -1   6  23         34.78         74.68        25.66 o                         
   0   6  23        385.70        513.20        27.38 o                         
   1   6  23         17.84         43.38        38.76 o                         
   2   6  23        127.55        133.08        30.39 o                         
   3   6  23          2.03        -28.10        72.61 o                         
  -3   7  23         23.00        -13.42        21.14 o                         
  -2   7  23         47.18         22.69        37.43 o                         
  -1   7  23        182.10        125.29        23.31 o                         
   0   7  23         45.30        130.71        35.08 o                         
   1   7  23        146.66        145.74        40.08 o                         
   2   7  23         54.93         17.48        45.67 o                         
  -3   8  23          8.73         47.50        30.15 o                         
  -2   8  23        108.64         94.16        34.45 o                         
  -1   8  23         25.15         69.22        28.49 o                         
   0   8  23         71.66        101.57        45.48 o                         
   1   8  23          6.01        -40.56        40.56 o                         
   2   8  23         17.08         -8.93        77.55 o                         
  -2   9  23         72.53         46.82        27.40 o                         
  -1   9  23        269.61        242.21        42.00 o                         
   0   9  23          3.54         44.36        33.84 o                         
   1   9  23         23.32         11.84        32.64 o                         
   2   9  23        127.17         70.46        52.77 o                         
  -2  10  23        125.41         82.66        32.72 o                         
  -1  10  23          0.02         -5.31        36.62 o                         
   0  10  23         58.00         13.07        40.20 o                         
   1  10  23        153.82         96.93        66.21 o                         
  -1  11  23         39.87         82.97        44.46 o                         
   0  11  23         68.15         64.45        45.20 o                         
   1  11  23         20.50         50.42        32.37 o                         
  -2   0  24        136.41        166.45        37.94 o                         
   0   0  24        507.54        554.61        42.39 o                         
   2   0  24        174.00        145.78        29.21 o                         
  -3   1  24         53.04         -0.15        24.13 o                         
  -2   1  24         20.90         -4.00        17.05 o                         
  -1   1  24        117.72        144.34        16.31 o                         
   0   1  24        113.92        114.18        23.58 o                         
   1   1  24         35.77         56.45        20.38 o                         
   2   1  24         96.48         75.74        30.02 o                         
   3   1  24        148.35        211.89        62.93 o                         
  -3   2  24         72.59          2.28        17.48 o                         
  -2   2  24        204.25        203.46        18.07 o                         
  -1   2  24          4.59         54.26        12.99 o                         
   0   2  24        287.33        413.57        24.97 o                         
   1   2  24         36.44         11.09        22.57 o                         
   2   2  24         36.12         41.05        21.30 o                         
   3   2  24        118.38         14.45        36.15 o                         
  -3   3  24         37.80         34.55        16.16 o                         
  -2   3  24         64.87         80.73        17.70 o                         
  -1   3  24         61.27         33.99        14.51 o                         
   0   3  24        250.54        325.28        24.72 o                         
   1   3  24          2.89         -1.12        18.46 o                         
   2   3  24         44.97         43.73        46.27 o                         
   3   3  24         27.74          3.39        53.86 o                         
  -3   4  24        117.03        172.00        22.18 o                         
  -2   4  24         68.02         37.81        18.46 o                         
  -1   4  24         10.44         11.08        18.79 o                         
   0   4  24         53.27         29.42        13.75 o                         
   1   4  24        109.03         90.49        23.38 o                         
   2   4  24         77.83         76.50        46.34 o                         
   3   4  24          2.40         45.27        44.84 o                         
  -3   5  24          5.43          9.23        21.45 o                         
  -2   5  24         29.23         23.55        32.86 o                         
  -1   5  24         21.31         39.90        26.51 o                         
   0   5  24         15.88         -4.29        42.45 o                         
   1   5  24         49.34          6.94        22.07 o                         
   2   5  24         11.81        -14.43        26.72 o                         
   3   5  24         78.07        101.82        42.15 o                         
  -3   6  24         92.19         51.56        48.28 o                         
  -2   6  24          3.04         15.69        26.76 o                         
  -1   6  24        102.03        129.32        26.70 o                         
   0   6  24        296.27        303.33        33.37 o                         
   1   6  24        290.72        183.07        37.72 o                         
   2   6  24          0.01         32.11        26.61 o                         
  -3   7  24         35.31         -4.16        47.30 o                         
  -2   7  24         55.06         68.65        30.17 o                         
  -1   7  24        140.03        118.97        25.32 o                         
   0   7  24         28.33         93.74        63.05 o                         
   1   7  24        113.13        176.95        32.22 o                         
   2   7  24          1.78        -26.31        30.10 o                         
  -2   8  24          0.06         51.01        28.37 o                         
  -1   8  24          1.66         27.20        25.74 o                         
   0   8  24        117.58         95.64        35.34 o                         
   1   8  24         29.78         65.59        41.65 o                         
   2   8  24         51.41        105.85        29.62 o                         
  -2   9  24         11.24         41.81        33.35 o                         
  -1   9  24         19.92         78.48        38.34 o                         
   0   9  24          0.81         30.70        40.40 o                         
   1   9  24         17.48         47.16        32.88 o                         
  -2  10  24        138.60         42.28        50.96 o                         
  -1  10  24          0.56         73.34        45.24 o                         
   0  10  24         27.02         47.09        66.47 o                         
   1  10  24          0.78        -17.71        38.91 o                         
  -1  11  24        138.23         97.18        63.23 o                         
   0  11  24         22.92         54.43        39.86 o                         
  -3   0  25         38.49         41.73        20.38 o                         
  -1   0  25        241.33        237.55        17.65 o                         
   1   0  25        421.02        440.85        64.38 o                         
   3   0  25         26.90          4.05       134.96 o                         
  -3   1  25         47.83         49.32        20.82 o                         
  -2   1  25         20.92         -5.42        15.56 o                         
  -1   1  25         65.56         56.75        12.89 o                         
   0   1  25        198.03        211.04        19.10 o                         
   1   1  25          1.32         33.45        20.55 o                         
   2   1  25         15.17        -26.67        26.67 o                         
   3   1  25         20.27         64.52        50.99 o                         
  -3   2  25         40.17         44.04        21.07 o                         
  -2   2  25          3.83          9.66        12.90 o                         
  -1   2  25          1.56        -13.82        13.82 o                         
   0   2  25        391.69        440.00        26.57 o                         
   1   2  25         26.06         79.17        20.69 o                         
   2   2  25          4.00         10.19        20.06 o                         
   3   2  25          7.40         81.72        35.43 o                         
  -3   3  25         11.92          0.46        17.67 o                         
  -2   3  25          8.14        -10.13        17.04 o                         
  -1   3  25          9.57        -14.11        14.11 o                         
   0   3  25        220.92        233.72        21.09 o                         
   1   3  25        580.06        520.15        36.29 o                         
   2   3  25         41.31         26.94        20.89 o                         
   3   3  25         32.95        -10.00        39.21 o                         
  -3   4  25         37.30         40.07        20.17 o                         
  -2   4  25         12.51        -28.77        28.77 o                         
  -1   4  25         41.07         58.73        18.21 o                         
   0   4  25         48.42         32.59        27.61 o                         
   1   4  25        269.33        309.65        49.01 o                         
   2   4  25         83.26         17.20        23.28 o                         
  -3   5  25          9.76         18.43        23.70 o                         
  -2   5  25         10.01        -19.25        19.25 o                         
  -1   5  25        130.48        106.33        32.66 o                         
   0   5  25          3.55          0.30        24.52 o                         
   1   5  25         11.42         -7.82        28.11 o                         
   2   5  25          8.65         -7.10        17.46 o                         
  -3   6  25         40.63        101.68        26.31 o                         
  -2   6  25          0.30         22.61        17.60 o                         
  -1   6  25         19.32         45.39        39.76 o                         
   0   6  25         85.99         83.64        27.47 o                         
   1   6  25         17.48         18.89        37.98 o                         
   2   6  25        198.85        214.89        36.55 o                         
  -2   7  25         24.58         73.14        31.98 o                         
  -1   7  25         10.86         44.13        27.05 o                         
   0   7  25        114.85        209.15        55.94 o                         
   1   7  25         99.16         93.62        33.01 o                         
   2   7  25         11.04         49.86        30.20 o                         
  -2   8  25          0.04          4.09        32.49 o                         
  -1   8  25         15.74        -35.50        35.50 o                         
   0   8  25          1.26         70.67        86.46 o                         
   1   8  25          6.57         49.81        41.31 o                         
   2   8  25        449.69        337.58        55.41 o                         
  -2   9  25         22.31        -10.97        45.95 o                         
  -1   9  25         12.28        -36.25        36.25 o                         
   0   9  25        150.42        133.85        34.71 o                         
   1   9  25        160.85        219.32        29.51 o                         
  -1  10  25         59.42        136.77       115.73 o                         
   0  10  25         15.80        160.57        84.80 o                         
   1  10  25        180.97        158.33        51.87 o                         
  -2   0  26        357.61        312.66        30.04 o                         
   0   0  26         78.55        266.37        74.37 o                         
   2   0  26         85.77        130.30        27.21 o                         
  -3   1  26        152.85        175.60        24.39 o                         
  -2   1  26          0.94         30.50        14.43 o                         
  -1   1  26         48.70         70.55        17.94 o                         
   0   1  26        287.11        367.02        39.63 o                         
   1   1  26         12.27         20.08        20.61 o                         
   2   1  26         10.36        -13.57        24.20 o                         
  -3   2  26          0.53         10.86        17.22 o                         
  -2   2  26         34.33         29.60        15.26 o                         
  -1   2  26        120.55        150.95        17.68 o                         
   0   2  26         91.65        105.80        23.91 o                         
   1   2  26         49.34         26.02        25.22 o                         
   2   2  26          9.00        -34.85        35.04 o                         
  -3   3  26          0.32         46.79        30.50 o                         
  -2   3  26         72.04         72.50        26.05 o                         
  -1   3  26         67.10        133.27        17.33 o                         
   0   3  26         30.86         59.55        23.13 o                         
   1   3  26         46.73         41.21        39.10 o                         
   2   3  26         20.25         15.66        40.39 o                         
  -3   4  26          0.46         -1.86        23.58 o                         
  -2   4  26         87.08         90.76        20.68 o                         
  -1   4  26        119.40        163.43        22.51 o                         
   0   4  26         45.22         43.23        23.28 o                         
   1   4  26         21.18         30.14        36.68 o                         
   2   4  26        198.88        171.30        30.25 o                         
  -3   5  26         62.73        102.29        25.32 o                         
  -2   5  26          0.62         -7.73        16.64 o                         
  -1   5  26         85.67        114.73        34.60 o                         
   0   5  26         44.07         54.73        25.69 o                         
   1   5  26         71.43         83.89        25.69 o                         
   2   5  26         20.14         19.10        26.00 o                         
  -2   6  26          0.68        -17.49        19.30 o                         
  -1   6  26        168.23        179.30        27.18 o                         
   0   6  26          0.10        -34.76        34.94 o                         
   1   6  26         18.36         77.85        26.19 o                         
   2   6  26          0.98          8.74        23.68 o                         
  -2   7  26        118.50         52.73        30.03 o                         
  -1   7  26         50.00         -2.02       162.17 o                         
   0   7  26         52.04         95.13        50.07 o                         
   1   7  26         17.81         49.84        25.25 o                         
   2   7  26         41.50         62.61        28.43 o                         
  -2   8  26          6.13         35.67        35.74 o                         
  -1   8  26         97.50         61.36       127.48 o                         
   0   8  26         20.73         79.04        69.34 o                         
   1   8  26         93.78         84.64        51.05 o                         
  -1   9  26          2.04        -25.61        39.51 o                         
   0   9  26        118.67         34.83        39.41 o                         
   1   9  26         19.65        -25.06        29.30 o                         
   0  10  26          5.75         39.27        86.90 o                         
  -3   0  27         24.80         16.84        22.91 o                         
  -1   0  27       1700.19       1513.15        85.66 o                         
   1   0  27         47.90         26.94        46.84 o                         
  -3   1  27          3.96         12.49        18.58 o                         
  -2   1  27        133.59        104.77        25.60 o                         
  -1   1  27        275.89        220.97        19.06 o                         
   0   1  27        690.79        879.70        33.09 o                         
   1   1  27        101.94         60.19        23.38 o                         
   2   1  27         95.27         57.23        35.13 o                         
  -3   2  27        134.30        120.35        19.00 o                         
  -2   2  27          0.00         -8.43        23.58 o                         
  -1   2  27        114.77        144.64        32.61 o                         
   0   2  27         13.48         21.66        39.35 o                         
   1   2  27         12.04          1.19        20.71 o                         
   2   2  27        588.01        602.43        73.25 o                         
  -3   3  27         30.97         47.67        32.36 o                         
  -2   3  27        168.52        140.01        24.36 o                         
  -1   3  27          2.48         15.06        19.39 o                         
   0   3  27          5.80         46.26        17.89 o                         
   1   3  27        206.61        200.22        21.32 o                         
   2   3  27         16.15          9.42        63.51 o                         
  -3   4  27        245.88        185.11        32.48 o                         
  -2   4  27          7.83        -18.48        18.48 o                         
  -1   4  27          6.20         11.01        28.94 o                         
   0   4  27         80.56        109.00        27.04 o                         
   1   4  27         62.91         70.81        21.53 o                         
   2   4  27          7.02          9.98        28.21 o                         
  -2   5  27         37.78         47.59        18.15 o                         
  -1   5  27         37.46         39.73        24.66 o                         
   0   5  27         29.42         61.47        26.41 o                         
   1   5  27        218.78        126.27        29.03 o                         
   2   5  27         73.82         30.23        36.99 o                         
  -2   6  27         27.21         19.44        24.14 o                         
  -1   6  27        215.67        196.42        27.10 o                         
   0   6  27        485.47        421.46        38.98 o                         
   1   6  27          4.36        -30.44        30.44 o                         
   2   6  27         63.65         97.93        95.23 o                         
  -2   7  27        123.41         72.59        33.60 o                         
  -1   7  27        321.58        258.55        74.01 o                         
   0   7  27        137.30        138.09        68.45 o                         
   1   7  27        111.27        115.60        32.69 o                         
  -1   8  27         49.93         10.63        43.55 o                         
   0   8  27        260.19        236.39        64.52 o                         
   1   8  27         19.71         37.35        31.98 o                         
  -1   9  27         36.69        203.97       101.32 o                         
   0   9  27          0.73         16.22       121.28 o                         
  -2   0  28         28.07         52.44        18.92 o                         
   0   0  28         61.70        -25.96        32.25 o                         
   2   0  28        213.84        166.51       116.67 o                         
  -3   1  28         12.83         14.41        17.75 o                         
  -2   1  28          0.17        -11.32        14.75 o                         
  -1   1  28         11.77         32.31        15.14 o                         
   0   1  28        155.38        173.16        24.36 o                         
   1   1  28         13.01         -8.14        32.81 o                         
   2   1  28         53.93         29.56        46.04 o                         
  -3   2  28          1.75         11.76        35.49 o                         
  -2   2  28          9.26        -11.42        17.68 o                         
  -1   2  28          0.20          6.98        14.88 o                         
   0   2  28        172.89        205.65        22.98 o                         
   1   2  28         49.03         19.72        28.72 o                         
   2   2  28          0.10         45.86        68.27 o                         
  -2   3  28          0.62        -14.87        17.93 o                         
  -1   3  28         19.16          6.81        30.73 o                         
   0   3  28          2.57        -20.32        20.32 o                         
   1   3  28          8.49         28.73        21.80 o                         
   2   3  28         12.55         25.69        36.87 o                         
  -2   4  28         40.38         45.07        26.32 o                         
  -1   4  28         64.04         84.47        26.34 o                         
   0   4  28         16.75         62.61        25.84 o                         
   1   4  28        103.03         99.29        29.16 o                         
   2   4  28          1.79        -31.18        31.18 o                         
  -2   5  28        223.72        115.10        26.94 o                         
  -1   5  28         18.66          6.49        22.94 o                         
   0   5  28         51.30        112.99        26.87 o                         
   1   5  28          0.59         47.65        32.07 o                         
  -2   6  28          0.53         11.63        22.77 o                         
  -1   6  28         34.67         97.89        69.90 o                         
   0   6  28         31.04        -17.06        25.42 o                         
   1   6  28          0.01         55.77        28.94 o                         
  -1   7  28          5.80        -33.43        43.01 o                         
   0   7  28         41.53        118.61        33.83 o                         
   1   7  28        131.34        126.93        39.43 o                         
  -1   8  28        101.73        143.05        49.17 o                         
   0   8  28         38.59         64.16        97.79 o                         
  -1   0  29       1036.61        774.49        54.33 o                         
   1   0  29        563.09        466.65        44.40 o                         
  -2   1  29         72.23         51.58        29.17 o                         
  -1   1  29          4.75         44.58        15.44 o                         
   0   1  29        618.78        620.09        32.80 o                         
   1   1  29          3.58         13.08        25.25 o                         
   2   1  29        234.41        345.96        61.09 o                         
  -2   2  29          0.28         35.09        20.92 o                         
  -1   2  29         13.32         -6.91        14.45 o                         
   0   2  29         54.40         92.32        40.32 o                         
   1   2  29        413.88        394.72        42.17 o                         
   2   2  29        207.21        205.78        48.78 o                         
  -2   3  29         38.00         14.55        19.90 o                         
  -1   3  29        128.34         74.87        26.50 o                         
   0   3  29         66.28         86.28        38.65 o                         
   1   3  29          5.51        -24.33        24.33 o                         
  -2   4  29         15.99        -14.94        14.94 o                         
  -1   4  29         54.36         32.33        40.21 o                         
   0   4  29        224.28        230.42        36.72 o                         
   1   4  29         38.98         32.96        31.31 o                         
  -2   5  29          1.01         19.14        18.79 o                         
  -1   5  29        162.10        191.12        40.56 o                         
   0   5  29          4.80         42.70        43.04 o                         
   1   5  29        130.48         95.69        20.26 o                         
  -1   6  29         63.16        223.06        71.90 o                         
   0   6  29         40.19         21.64        28.78 o                         
   1   6  29          0.10         22.06        25.11 o                         
  -1   7  29         66.68         40.39        41.60 o                         
   0   7  29          3.67          8.08        52.43 o                         
  -2   0  30         24.15         -1.17        24.65 o                         
   0   0  30         90.10         61.82        37.57 o                         
  -2   1  30        153.18        139.05        17.32 o                         
  -1   1  30        112.40        148.33        17.20 o                         
   0   1  30          5.34        -34.72        46.59 o                         
   1   1  30        110.01         66.00        23.64 o                         
  -2   2  30        233.89        203.49        32.93 o                         
  -1   2  30         94.93        119.29        22.42 o                         
   0   2  30         38.99         -6.77        20.72 o                         
   1   2  30         60.10         50.11        24.05 o                         
  -2   3  30          0.34        -21.23        22.20 o                         
  -1   3  30         32.58         32.89        50.22 o                         
   0   3  30          0.08        -16.63        20.03 o                         
   1   3  30          1.64        -10.68        27.52 o                         
  -1   4  30          0.14          0.48        21.25 o                         
   0   4  30         16.33         17.32        25.00 o                         
   1   4  30          6.37         11.77        25.56 o                         
  -1   5  30         53.61         14.26        36.29 o                         
   0   5  30          2.30         28.43        27.53 o                         
   1   5  30         35.73        157.64        86.74 o                         
  -1   6  30          1.69          8.29        97.05 o                         
   0   6  30          6.48         -6.84       179.50 o                         
  -1   0  31        231.26        165.17        22.44 o                         
   1   0  31         96.05         98.26        32.66 o                         
  -1   1  31         41.64         55.43        21.67 o                         
   0   1  31         80.20         99.59        20.64 o                         
   1   1  31         20.17         58.66        27.02 o                         
  -1   2  31         17.29         58.39        25.22 o                         
   0   2  31          0.88        -19.32        29.77 o                         
   1   2  31         33.99         41.83        26.54 o                         
  -1   3  31         77.99         15.35        30.87 o                         
   0   3  31         65.85        148.84        55.20 o                         
  -1   4  31        243.31        220.46        39.55 o                         
   0   4  31         12.04        -22.50        22.79 o                         
   0   0  32         10.21        -17.48        74.81 o                         
  -1   1  32        139.04         97.71        23.67 o                         
   0   1  32          1.91          5.05        21.96 o                         
  -1   2  32         40.36         14.03        33.08 o                         
   0   2  32          0.26         33.02        26.91 o                         
                                                                                
