# Supplementary material for: Different packing motifs of isomeric (E)-N′-(halo­phenyl­methyl­idene)-N-methyl-2-(thio­phen-2-yl)acetohydrazides controlled by C—H⋯O inter­actions
Source: Acta Crystallogr E Crystallogr Commun. 2018 Feb 7;74(Pt 3):313–8. doi: 10.1107/S2056989018001251 (PMC5947793; doi:10.1107/S2056989018001251)
Supplement: Supplementary file 5 [file e-74-00313-IVsup5.hkl]

data_IV                                                                         
_shelx_title ' 2013ncs0399   Jim'                                               
_shelx_refln_list_code          4                                               
_shelx_F_calc_maximum      116.61                                               
_exptl_crystal_F_000       608.00                                               
_reflns_d_resolution_high  0.7697                                               
                                                                                
loop_                                                                           
 _space_group_symop_operation_xyz                                               
 'x, y, z'                                                                      
 '-x+1/2, y+1/2, -z+1/2'                                                        
 '-x, -y, -z'                                                                   
 'x-1/2, -y-1/2, z-1/2'                                                         
                                                                                
_cell_length_a     6.7454                                                       
_cell_length_b    20.2993                                                       
_cell_length_c    10.1592                                                       
_cell_angle_alpha  90.000                                                       
_cell_angle_beta   97.510                                                       
_cell_angle_gamma  90.000                                                       
                                                                                
_shelx_F_squared_multiplier     1.000                                           
                                                                                
loop_                                                                           
 _refln_index_h                                                                 
 _refln_index_k                                                                 
 _refln_index_l                                                                 
 _refln_F_squared_calc                                                          
 _refln_F_squared_meas                                                          
 _refln_F_squared_sigma                                                         
 _refln_observed_status                                                         
   2   0   0       2019.32       2192.42        28.50 o                         
   4   0   0        667.52        638.62         6.15 o                         
   6   0   0        166.07        152.38         3.87 o                         
   8   0   0          1.24          0.64         1.63 o                         
   1   1   0       3513.24       3689.17        24.62 o                         
   2   1   0        164.08        134.71         2.16 o                         
   3   1   0       4094.45       4180.76        21.75 o                         
   4   1   0        315.35        317.53         3.44 o                         
   5   1   0       1070.08       1037.35         7.44 o                         
   6   1   0       1606.55       1612.62        23.13 o                         
   7   1   0         58.51         59.79         3.15 o                         
   8   1   0         27.16         26.69         1.79 o                         
   1   2   0       1215.68       1351.51        17.84 o                         
   2   2   0       1185.29       1288.53        11.91 o                         
   3   2   0        152.13        138.96         1.87 o                         
   4   2   0        610.75        586.49         6.65 o                         
   5   2   0        993.62       1006.44        11.02 o                         
   6   2   0        422.86        409.75         6.60 o                         
   7   2   0        255.96        238.84        14.94 o                         
   8   2   0         12.76         11.18         1.19 o                         
   1   3   0       1794.87       1932.81        14.69 o                         
   2   3   0        574.70        551.18         4.73 o                         
   3   3   0        329.57        411.75         3.39 o                         
   4   3   0        140.94        145.70         2.63 o                         
   5   3   0        213.89        203.16         3.11 o                         
   6   3   0        327.45        344.10         4.29 o                         
   7   3   0         29.35         28.50         1.66 o                         
   8   3   0          3.37          3.04         1.03 o                         
   0   4   0        621.34        781.77         7.44 o                         
   1   4   0        797.09        864.96        14.20 o                         
   2   4   0        222.34        196.10         2.50 o                         
   3   4   0       2216.32       2331.17        15.75 o                         
   4   4   0        454.26        460.75         4.01 o                         
   5   4   0         10.80         13.69         0.95 o                         
   6   4   0        417.09        412.76        13.15 o                         
   7   4   0        432.21        439.11        15.84 o                         
   8   4   0          3.10          3.07         1.49 o                         
   1   5   0        846.27        938.42        12.14 o                         
   2   5   0        215.72        253.44         3.40 o                         
   3   5   0        493.96        484.24         3.72 o                         
   4   5   0       1219.86       1285.34        14.10 o                         
   5   5   0        436.28        412.87         6.32 o                         
   6   5   0         37.86         41.88         2.22 o                         
   7   5   0        240.66        239.22         8.89 o                         
   8   5   0          2.19          1.95         1.44 o                         
   1   6   0       4890.37       5276.64        26.09 o                         
   2   6   0       1781.14       1809.94        16.10 o                         
   3   6   0        275.93        320.29         2.91 o                         
   4   6   0        609.84        589.68         6.33 o                         
   5   6   0         44.44         42.39         1.13 o                         
   6   6   0        294.12        271.17         6.83 o                         
   7   6   0         17.01         16.07         1.38 o                         
   8   6   0         38.57         37.90         2.78 o                         
   1   7   0       1047.30       1119.41         6.78 o                         
   2   7   0         53.34         48.86         1.31 o                         
   3   7   0        364.08        275.59         4.86 o                         
   4   7   0          0.69          1.11         0.49 o                         
   5   7   0        817.09        760.08        17.37 o                         
   6   7   0         29.12         30.68         1.30 o                         
   7   7   0         30.75         29.32         2.59 o                         
   8   7   0          1.40          2.19         1.82 o                         
   0   8   0      13597.57      13820.30       185.85 o                         
   1   8   0        449.66        420.71         4.70 o                         
   2   8   0        128.61        149.48         2.39 o                         
   3   8   0       3336.01       3441.74        16.94 o                         
   4   8   0         37.63         29.22         1.11 o                         
   5   8   0        825.61        763.50        19.99 o                         
   6   8   0         23.00         18.93         1.16 o                         
   7   8   0        253.37        277.10        10.08 o                         
   8   8   0          0.90         -0.15         1.95 o                         
   1   9   0        553.65        644.41         7.27 o                         
   2   9   0        231.80        249.83         4.09 o                         
   3   9   0       1691.55       1690.47        32.51 o                         
   4   9   0        373.37        363.64         6.40 o                         
   5   9   0        235.67        204.20         8.32 o                         
   6   9   0        259.26        211.07        13.85 o                         
   7   9   0         11.06         13.26         2.17 o                         
   8   9   0         81.84         83.42         3.77 o                         
   0  10   0       6736.12       7450.35       122.82 o                         
   1  10   0         51.43         32.51         1.09 o                         
   2  10   0        189.04        152.44         3.14 o                         
   3  10   0         88.00         82.73         2.77 o                         
   4  10   0         18.92         19.55         0.97 o                         
   5  10   0          9.01         11.09         1.05 o                         
   6  10   0        108.96        126.30         9.60 o                         
   7  10   0        394.08        422.14         7.12 o                         
   8  10   0         12.16         12.34         2.25 o                         
   1  11   0          1.36          7.90         1.01 o                         
   2  11   0        176.54        183.42         3.73 o                         
   3  11   0       1182.33       1204.99        21.19 o                         
   4  11   0        346.62        347.57         6.82 o                         
   5  11   0        230.31        203.29         5.92 o                         
   6  11   0        273.27        257.54        13.46 o                         
   7  11   0         43.25         47.89         2.72 o                         
   0  12   0        196.76        278.27         8.60 o                         
   1  12   0        835.16        776.43         9.79 o                         
   2  12   0        611.36        604.29         6.42 o                         
   3  12   0        612.48        611.36        11.06 o                         
   4  12   0        265.70        260.50         5.67 o                         
   5  12   0        184.13        176.48         5.34 o                         
   6  12   0        145.99        156.32         5.49 o                         
   7  12   0          0.92          1.83         1.42 o                         
   1  13   0         35.80         52.87         6.39 o                         
   2  13   0        118.80        110.68         7.43 o                         
   3  13   0        346.32        354.75        21.17 o                         
   4  13   0        341.66        352.13         4.99 o                         
   5  13   0        142.25        156.76         3.73 o                         
   6  13   0        100.53        104.56         4.49 o                         
   7  13   0         66.00         68.04         3.32 o                         
   0  14   0        822.54        792.87        14.60 o                         
   1  14   0        827.43        870.86        10.74 o                         
   2  14   0          1.20          1.63         0.56 o                         
   3  14   0       2694.33       2612.22        17.36 o                         
   4  14   0          8.78         10.25         1.58 o                         
   5  14   0        115.07        122.08         4.79 o                         
   6  14   0        130.22        119.28         3.65 o                         
   7  14   0         89.35         89.54         3.33 o                         
   1  15   0        120.93        112.55         6.69 o                         
   2  15   0        669.31        593.28        24.79 o                         
   3  15   0        956.03        918.32        46.12 o                         
   4  15   0        362.15        355.09         9.75 o                         
   5  15   0         22.50         22.98         1.63 o                         
   6  15   0         15.56         15.36         1.43 o                         
   7  15   0          7.81          9.23         1.74 o                         
   0  16   0         67.57         92.84         4.49 o                         
   1  16   0          2.17          3.47         0.90 o                         
   2  16   0        562.99        497.14        32.25 o                         
   3  16   0        370.07        375.50         6.52 o                         
   4  16   0          0.07          0.12         0.93 o                         
   5  16   0         97.22         94.14         3.30 o                         
   6  16   0        140.73        160.25         5.14 o                         
   1  17   0         18.88         13.54         1.58 o                         
   2  17   0         32.67         26.76         2.23 o                         
   3  17   0        114.18        117.38         3.85 o                         
   4  17   0         15.31         13.89         1.39 o                         
   5  17   0         51.85         47.92         2.42 o                         
   6  17   0         75.98         76.76         4.44 o                         
   0  18   0         63.45         69.10         3.96 o                         
   1  18   0         27.60         33.20         2.09 o                         
   2  18   0         82.23         77.50         3.01 o                         
   3  18   0        726.70        726.69        21.89 o                         
   4  18   0         61.82         58.66         2.64 o                         
   5  18   0         27.60         28.25         1.88 o                         
   6  18   0         65.11         66.65         3.59 o                         
   1  19   0         18.97         15.47         1.50 o                         
   2  19   0         59.97         53.92         2.63 o                         
   3  19   0        323.79        303.97         8.19 o                         
   4  19   0        215.59        217.44         7.59 o                         
   5  19   0          5.80          6.49         1.39 o                         
   6  19   0        127.78        143.56         4.19 o                         
   0  20   0        575.91        463.39        13.43 o                         
   1  20   0        361.76        363.77         8.31 o                         
   2  20   0          0.10         -0.33         1.00 o                         
   3  20   0         74.82         79.31         2.82 o                         
   4  20   0          0.23          1.03         1.09 o                         
   5  20   0        143.80        157.27         6.28 o                         
   1  21   0         22.90         22.01         3.73 o                         
   2  21   0         75.72         85.11         5.12 o                         
   3  21   0          6.04          6.58         1.51 o                         
   4  21   0          5.10          6.33         1.32 o                         
   5  21   0        157.94        157.50         5.59 o                         
   0  22   0        252.90        194.98         6.95 o                         
   1  22   0         59.93         54.16         8.66 o                         
   2  22   0         97.71        102.14         3.41 o                         
   3  22   0        200.04        200.59         4.54 o                         
   4  22   0          4.74          4.44         1.36 o                         
   1  23   0          2.55          2.69         1.20 o                         
   2  23   0         59.49         57.68         2.57 o                         
   3  23   0        201.89        225.97         6.18 o                         
   4  23   0         66.16         49.00         6.38 o                         
   0  24   0         46.97         41.03         3.82 o                         
   1  24   0         96.62        109.79         5.54 o                         
   2  24   0         85.00         76.98         7.10 o                         
   3  24   0        387.68        393.47        20.94 o                         
   1  25   0          0.10          0.13         1.37 o                         
   2  25   0         63.50         63.70         2.84 o                         
   0  26   0         91.00        104.87         5.52 o                         
   1  26   0         23.61         33.07         2.50 o                         
  -7   0   1        213.07        200.81        18.93 o                         
  -5   0   1         11.81          9.24         1.20 o                         
  -3   0   1        832.89        922.18        57.88 o                         
  -1   0   1       4306.79       4896.41        21.44 o                         
   1   0   1        749.57        797.15         9.95 o                         
   3   0   1         73.54         89.30         2.13 o                         
   5   0   1        304.17        296.16        13.69 o                         
   7   0   1        747.54        738.09        15.12 o                         
  -8   1   1        326.64        302.19         5.01 o                         
  -7   1   1         94.12         90.21         2.66 o                         
  -6   1   1       1361.17       1376.45        16.66 o                         
  -5   1   1        324.43        308.32         6.31 o                         
  -4   1   1        458.19        450.19         5.43 o                         
  -3   1   1        602.85        592.56         7.59 o                         
  -2   1   1       1260.46       1299.13        11.69 o                         
  -1   1   1         87.20        105.66         1.92 o                         
   1   1   1         12.33         21.03         0.77 o                         
   2   1   1       1609.79       1637.54        11.42 o                         
   3   1   1        218.89        243.79         2.70 o                         
   4   1   1       1515.09       1529.35        44.85 o                         
   5   1   1        837.10        795.81        12.62 o                         
   6   1   1         75.75         69.79         1.83 o                         
   7   1   1          5.78          6.88         0.86 o                         
   8   1   1        355.85        359.86        10.60 o                         
  -8   2   1        130.42        128.10         3.34 o                         
  -7   2   1         26.19         29.60         1.44 o                         
  -6   2   1          0.62          3.23         0.86 o                         
  -5   2   1         17.48         15.36         0.95 o                         
  -4   2   1        228.78        230.49         3.23 o                         
  -3   2   1       1258.20       1327.89        13.22 o                         
  -2   2   1        373.87        318.16         3.36 o                         
  -1   2   1        244.59        212.64         3.09 o                         
   0   2   1       1555.03       1630.09        17.66 o                         
   1   2   1        432.25        531.95         6.06 o                         
   2   2   1        230.45        214.36         2.74 o                         
   3   2   1        458.51        510.59         6.11 o                         
   4   2   1       1910.60       1799.10        38.27 o                         
   5   2   1        112.81        118.20         2.81 o                         
   6   2   1         53.58         49.53         1.58 o                         
   7   2   1         39.49         40.19         2.00 o                         
   8   2   1        191.62        182.36         5.59 o                         
  -8   3   1          6.17          4.82         1.19 o                         
  -7   3   1        139.64        145.56         3.41 o                         
  -6   3   1         35.58         34.21         2.06 o                         
  -5   3   1        146.64        131.98         3.83 o                         
  -4   3   1        324.95        355.61         3.50 o                         
  -3   3   1       2277.75       2194.80         8.83 o                         
  -2   3   1        178.39        170.96         2.40 o                         
  -1   3   1       8322.86       9488.57        85.46 o                         
   0   3   1        756.38        765.33         7.88 o                         
   1   3   1      11902.20      12234.83       411.38 o                         
   2   3   1         49.75         43.78         1.12 o                         
   3   3   1       3752.30       4040.90        31.58 o                         
   4   3   1        280.03        285.11         3.87 o                         
   5   3   1       1407.42       1374.47        17.55 o                         
   6   3   1        572.40        578.77        13.56 o                         
   7   3   1          1.82          0.66         0.64 o                         
   8   3   1         23.55         25.00         1.65 o                         
  -8   4   1         45.01         44.19         2.42 o                         
  -7   4   1          9.24         11.16         1.02 o                         
  -6   4   1         82.71         74.53         1.99 o                         
  -5   4   1          0.48          0.68         0.61 o                         
  -4   4   1        298.03        323.03         3.12 o                         
  -3   4   1        630.21        668.25         5.13 o                         
  -2   4   1       4475.35       4469.20        22.49 o                         
  -1   4   1       1580.95       1676.35         8.08 o                         
   1   4   1       1581.38       1576.32        11.25 o                         
   2   4   1       1618.87       1727.39        11.60 o                         
   3   4   1       1010.01       1145.92        11.62 o                         
   4   4   1       1739.38       1728.08        12.06 o                         
   5   4   1          6.45          8.45         0.73 o                         
   6   4   1         15.75         21.62         1.21 o                         
   7   4   1         52.85         50.80         1.70 o                         
   8   4   1        160.18        159.25         5.04 o                         
  -8   5   1        332.34        333.80        15.81 o                         
  -7   5   1         16.16         13.30         1.10 o                         
  -6   5   1        274.25        274.58         7.99 o                         
  -5   5   1         51.89         58.02         1.51 o                         
  -4   5   1        245.84        220.29         5.10 o                         
  -3   5   1       3806.85       4025.53        33.60 o                         
  -2   5   1       3627.18       3770.64        39.20 o                         
  -1   5   1       2114.85       2382.35        27.84 o                         
   0   5   1        732.98        720.58         9.11 o                         
   1   5   1       3590.61       3718.01        32.42 o                         
   2   5   1         31.82         30.42         0.97 o                         
   3   5   1       1708.73       1840.98         8.91 o                         
   4   5   1        346.17        331.83         5.12 o                         
   5   5   1        186.23        174.55         2.85 o                         
   6   5   1       1001.77        939.88        21.86 o                         
   7   5   1         10.35          8.71         1.00 o                         
   8   5   1        314.26        319.49         7.50 o                         
  -8   6   1          0.08          0.27         1.75 o                         
  -7   6   1          0.11         -0.02         0.94 o                         
  -6   6   1          8.77         10.59         0.95 o                         
  -5   6   1          0.71          1.97         0.62 o                         
  -4   6   1         72.54         78.19         1.72 o                         
  -3   6   1        233.87        232.47         3.71 o                         
  -2   6   1        350.21        406.27         3.83 o                         
  -1   6   1          0.49          8.31         0.53 o                         
   0   6   1        436.12        401.28        10.36 o                         
   1   6   1        523.13        573.60         4.93 o                         
   2   6   1         22.75         24.01         0.88 o                         
   3   6   1        783.38        877.79        11.98 o                         
   4   6   1        519.41        532.58         8.56 o                         
   5   6   1        165.38        132.74         3.83 o                         
   6   6   1        295.40        262.23         8.42 o                         
   7   6   1        278.76        295.98        10.22 o                         
   8   6   1         32.93         39.05         3.36 o                         
  -8   7   1        323.10        348.72        10.17 o                         
  -7   7   1          0.26          0.83         1.12 o                         
  -6   7   1        712.79        724.35        17.65 o                         
  -5   7   1        310.63        302.89         8.77 o                         
  -4   7   1          5.65          3.94         0.52 o                         
  -3   7   1       1450.41       1468.76        19.29 o                         
  -2   7   1         58.46         48.83         1.29 o                         
  -1   7   1        522.55        513.68         5.15 o                         
   0   7   1       1032.53       1092.29        11.91 o                         
   1   7   1        301.19        308.80         3.17 o                         
   2   7   1       1259.06       1244.85        12.00 o                         
   3   7   1         32.25         14.66         0.71 o                         
   4   7   1        668.73        643.72        10.69 o                         
   5   7   1        397.00        350.96         7.48 o                         
   6   7   1         49.78         32.32         1.38 o                         
   7   7   1         24.90         32.04         2.14 o                         
   8   7   1        450.32        499.44         9.12 o                         
  -8   8   1        116.86        134.28         5.11 o                         
  -7   8   1         23.53         27.11         2.52 o                         
  -6   8   1         76.75         72.02         1.97 o                         
  -5   8   1          6.75          8.67         0.64 o                         
  -4   8   1        638.41        599.76        14.44 o                         
  -3   8   1       1382.25       1348.96        17.95 o                         
  -2   8   1         11.33         14.03         0.74 o                         
  -1   8   1       1137.21       1269.36        12.04 o                         
   0   8   1       2562.20       2577.15        22.37 o                         
   1   8   1        718.01        741.97        13.10 o                         
   2   8   1          3.04          1.56         0.37 o                         
   3   8   1        213.66        196.24         2.95 o                         
   4   8   1        835.40        800.72        11.50 o                         
   5   8   1         89.22         83.46         3.20 o                         
   6   8   1         91.71         91.83         2.54 o                         
   7   8   1          5.24          7.57         1.61 o                         
   8   8   1          0.80          3.92         1.83 o                         
  -8   9   1         46.78         49.55         4.23 o                         
  -7   9   1        121.03        112.25         4.51 o                         
  -6   9   1         43.14         53.96         1.95 o                         
  -5   9   1        638.53        581.45        13.13 o                         
  -4   9   1        401.18        368.92         7.98 o                         
  -3   9   1       1121.99       1094.79        21.54 o                         
  -2   9   1        426.45        391.36         7.92 o                         
  -1   9   1       1095.40       1052.26        18.31 o                         
   0   9   1        800.82        784.18         8.07 o                         
   1   9   1       3588.78       3587.60        27.87 o                         
   2   9   1         84.21         86.49         1.56 o                         
   3   9   1        904.14        863.94        14.78 o                         
   4   9   1        101.79         79.30         2.57 o                         
   5   9   1        348.08        311.94        10.19 o                         
   6   9   1         92.21         80.74         2.63 o                         
   7   9   1         16.43         17.93         3.07 o                         
   8   9   1         17.02         27.70         2.92 o                         
  -8  10   1         39.39         44.22         3.01 o                         
  -7  10   1        106.35        106.53         4.47 o                         
  -6  10   1        241.79        241.24         5.49 o                         
  -5  10   1         14.15         16.20         1.03 o                         
  -4  10   1          8.97         10.60         0.80 o                         
  -3  10   1        101.96         90.88         2.55 o                         
  -2  10   1        719.80        621.69        19.13 o                         
  -1  10   1         62.77         49.13         1.22 o                         
   0  10   1        494.69        507.50         4.83 o                         
   1  10   1        956.40        985.09        14.04 o                         
   2  10   1          7.59          2.98         0.43 o                         
   3  10   1        625.95        568.38        14.55 o                         
   4  10   1        981.25        896.71        26.89 o                         
   5  10   1         89.89         85.94         2.09 o                         
   6  10   1        116.86        112.52         6.12 o                         
   7  10   1        375.31        366.49         9.24 o                         
  -7  11   1         27.08         40.61         2.81 o                         
  -6  11   1        279.75        294.08         9.76 o                         
  -5  11   1          6.40          5.56         0.91 o                         
  -4  11   1        264.22        259.86         6.27 o                         
  -3  11   1        626.56        579.97        20.62 o                         
  -2  11   1       1441.06       1414.07        39.05 o                         
  -1  11   1        219.60        227.38         3.09 o                         
   0  11   1        940.61        924.13         7.53 o                         
   1  11   1       3564.72       3687.64        49.73 o                         
   2  11   1       1206.69       1204.96         7.10 o                         
   3  11   1         83.24         86.04         2.54 o                         
   4  11   1        448.59        432.75        12.92 o                         
   5  11   1          3.30          7.71         0.88 o                         
   6  11   1        270.21        292.11        14.19 o                         
   7  11   1         30.40         35.73         3.28 o                         
  -7  12   1          1.29          0.94         1.86 o                         
  -6  12   1         31.19         28.81         2.11 o                         
  -5  12   1          5.78          6.53         1.73 o                         
  -4  12   1        719.26        754.41        17.65 o                         
  -3  12   1        704.32        711.53         9.62 o                         
  -2  12   1        253.89        234.97         5.33 o                         
  -1  12   1        467.94        439.56        13.25 o                         
   0  12   1        699.88        716.96        15.37 o                         
   1  12   1        457.83        465.21         9.60 o                         
   2  12   1          5.07          8.67         0.67 o                         
   3  12   1        256.97        246.62         5.37 o                         
   4  12   1        506.44        500.06        12.99 o                         
   5  12   1          4.79          6.09         0.94 o                         
   6  12   1         41.81         41.53         2.25 o                         
   7  12   1         37.76         46.84         2.52 o                         
  -7  13   1         37.49         46.50         2.87 o                         
  -6  13   1         81.65         94.15         6.82 o                         
  -5  13   1         77.82         77.90         3.70 o                         
  -4  13   1         84.60         91.05         2.86 o                         
  -3  13   1         14.08         12.75         1.10 o                         
  -2  13   1         40.75         37.37         1.46 o                         
  -1  13   1         80.88         75.18         2.38 o                         
   0  13   1         68.73         86.85         2.98 o                         
   1  13   1         15.99         22.60         1.24 o                         
   2  13   1          4.67          3.07         0.61 o                         
   3  13   1       2693.69       2676.93        41.63 o                         
   4  13   1          1.68          3.72         0.87 o                         
   5  13   1         60.81         61.85         2.60 o                         
   6  13   1        421.55        400.39        14.26 o                         
   7  13   1         86.46        101.62         4.73 o                         
  -7  14   1        222.16        242.60         7.57 o                         
  -6  14   1         28.43         26.06         2.08 o                         
  -5  14   1         77.66         72.21         2.86 o                         
  -4  14   1        104.23        100.92         4.83 o                         
  -3  14   1          6.66          6.72         0.89 o                         
  -2  14   1        102.59        107.14         3.80 o                         
  -1  14   1         19.00         27.23         1.26 o                         
   0  14   1         25.36         19.51         1.35 o                         
   1  14   1          0.05          0.64         0.61 o                         
   2  14   1        107.25         90.18         2.56 o                         
   3  14   1        499.24        464.10        12.24 o                         
   4  14   1        239.52        233.46         4.09 o                         
   5  14   1        183.60        186.30         4.23 o                         
   6  14   1        118.58        130.07         3.83 o                         
   7  14   1         33.64         35.96         5.78 o                         
  -7  15   1        132.25        125.77         8.97 o                         
  -6  15   1          2.42          2.76         1.01 o                         
  -5  15   1        627.22        650.70         7.92 o                         
  -4  15   1        250.23        267.84         5.26 o                         
  -3  15   1       1616.26       1672.86        27.13 o                         
  -2  15   1        364.33        354.76        12.26 o                         
  -1  15   1       1085.81       1027.41        30.08 o                         
   0  15   1        371.06        366.46         6.73 o                         
   1  15   1        850.35        873.36        15.06 o                         
   2  15   1        540.66        531.74         9.26 o                         
   3  15   1        416.58        391.49        14.66 o                         
   4  15   1         36.38         36.91         1.69 o                         
   5  15   1         88.20         96.62         2.72 o                         
   6  15   1         10.28         12.65         2.46 o                         
   7  15   1         56.43         55.83         6.41 o                         
  -6  16   1         99.52        103.64         2.92 o                         
  -5  16   1         20.81         21.80         1.45 o                         
  -4  16   1        201.81        205.20         7.47 o                         
  -3  16   1        770.47        774.95        26.49 o                         
  -2  16   1         73.74         72.31         2.79 o                         
  -1  16   1         88.15         79.57         2.58 o                         
   0  16   1         74.84         58.65         2.34 o                         
   1  16   1         59.21         58.69         2.32 o                         
   2  16   1          0.04          0.96         0.85 o                         
   3  16   1        217.50        214.05         3.94 o                         
   4  16   1        442.98        449.32         6.26 o                         
   5  16   1        198.11        211.64         4.18 o                         
   6  16   1          4.07          3.07         3.61 o                         
  -6  17   1          2.67          1.15         0.96 o                         
  -5  17   1         26.15         31.80         1.77 o                         
  -4  17   1        113.95        121.52         4.56 o                         
  -3  17   1         96.96         99.19         5.16 o                         
  -2  17   1         52.56         48.69         3.12 o                         
  -1  17   1         21.97         23.89         2.14 o                         
   0  17   1        559.44        562.84         7.80 o                         
   1  17   1        452.39        457.07         6.46 o                         
   2  17   1        842.06        817.07         8.55 o                         
   3  17   1        554.13        564.34         9.33 o                         
   4  17   1        293.59        294.42         6.56 o                         
   5  17   1          1.29          1.19         0.66 o                         
   6  17   1        220.31        246.37        16.73 o                         
  -6  18   1          1.61          1.66         1.58 o                         
  -5  18   1          0.41          0.21         1.00 o                         
  -4  18   1          1.02          1.61         1.01 o                         
  -3  18   1         29.31         24.38         1.77 o                         
  -2  18   1        471.13        434.87        15.02 o                         
  -1  18   1         75.85         62.42         2.40 o                         
   0  18   1        208.17        172.06         8.49 o                         
   1  18   1         39.89         35.77         1.66 o                         
   2  18   1        112.77        117.07         3.46 o                         
   3  18   1         13.83         15.10         1.64 o                         
   4  18   1         81.94         85.52         2.83 o                         
   5  18   1          7.45          9.88         2.93 o                         
   6  18   1          0.66         -0.91         2.55 o                         
  -6  19   1        150.47        153.16         4.46 o                         
  -5  19   1        177.64        182.57         9.91 o                         
  -4  19   1          9.50          8.79         1.34 o                         
  -3  19   1          0.19          0.54         1.19 o                         
  -2  19   1         12.00         11.10         1.39 o                         
  -1  19   1        518.39        514.38        11.01 o                         
   0  19   1         51.10         48.10         2.27 o                         
   1  19   1          4.64          2.71         0.74 o                         
   2  19   1          0.01          0.37         0.86 o                         
   3  19   1        384.93        389.64        10.07 o                         
   4  19   1          3.48          3.44         1.14 o                         
   5  19   1         24.92         26.37         2.75 o                         
  -5  20   1          1.59          1.39         1.08 o                         
  -4  20   1         21.36         24.89         2.17 o                         
  -3  20   1         40.86         38.00         2.26 o                         
  -2  20   1         18.61         21.08         3.32 o                         
  -1  20   1         28.74         29.86         1.83 o                         
   0  20   1         14.43         11.81         1.37 o                         
   1  20   1         16.56         14.69         1.24 o                         
   2  20   1         77.11         78.79         3.56 o                         
   3  20   1         62.53         64.84         3.33 o                         
   4  20   1         39.01         34.49         2.05 o                         
   5  20   1         39.60         37.39         2.69 o                         
  -5  21   1         94.85         91.03         3.45 o                         
  -4  21   1         76.22         79.30         2.48 o                         
  -3  21   1         33.66         32.31         2.25 o                         
  -2  21   1         61.58         74.49         3.34 o                         
  -1  21   1        117.96        114.09         3.67 o                         
   0  21   1        379.82        362.42        14.02 o                         
   1  21   1         18.68         21.87         1.51 o                         
   2  21   1        257.67        261.19        18.05 o                         
   3  21   1         22.55         24.50         2.07 o                         
   4  21   1          6.14          5.10         2.07 o                         
   5  21   1        149.90        142.62         5.08 o                         
  -4  22   1        131.07        136.71         6.91 o                         
  -3  22   1         12.97         14.77         2.04 o                         
  -2  22   1         17.14         21.03         3.08 o                         
  -1  22   1          3.14          5.63         1.44 o                         
   0  22   1          5.91          3.73         1.02 o                         
   1  22   1          7.79          5.66         1.25 o                         
   2  22   1         22.38         18.12         1.50 o                         
   3  22   1          2.11          4.12         1.21 o                         
   4  22   1         55.17         52.63         9.70 o                         
  -4  23   1        136.94        145.66         4.53 o                         
  -3  23   1          1.94          0.64         1.31 o                         
  -2  23   1         34.57         35.94         3.84 o                         
  -1  23   1         70.00         70.69         3.44 o                         
   0  23   1        202.66        207.17        10.62 o                         
   1  23   1          7.92          6.56         1.27 o                         
   2  23   1        299.02        301.68         6.20 o                         
   3  23   1         43.88         50.98         2.82 o                         
   4  23   1         18.18         17.35         2.35 o                         
  -3  24   1        122.04        124.66         3.74 o                         
  -2  24   1         36.49         31.04         2.06 o                         
  -1  24   1          2.14          1.35         1.02 o                         
   0  24   1         53.04         49.38         2.72 o                         
   1  24   1         13.26         16.31         1.51 o                         
   2  24   1          0.39          0.30         1.21 o                         
   3  24   1          0.26         -1.14         1.61 o                         
  -2  25   1          0.79          0.65         1.18 o                         
  -1  25   1        184.51        198.54         6.69 o                         
   0  25   1         33.25         44.06         4.66 o                         
   1  25   1         15.68         20.68         4.61 o                         
   2  25   1          3.76          4.64         1.40 o                         
  -1  26   1          3.57          6.26         1.92 o                         
   0  26   1        121.41        119.26         4.48 o                         
   1  26   1          8.09          3.95         1.66 o                         
  -8   0   2          0.89          0.88         1.15 o                         
  -6   0   2       1323.01       1294.37        39.32 o                         
  -4   0   2        586.76        649.46        11.90 o                         
  -2   0   2          1.29          2.48         0.58 o                         
   0   0   2       3875.02       4426.43        43.31 o                         
   2   0   2       2037.61       2032.14        26.24 o                         
   4   0   2          0.30          1.00         0.56 o                         
   6   0   2        700.73        721.04        10.18 o                         
   8   0   2         31.43         37.33         2.60 o                         
  -8   1   2        144.25        134.91         2.91 o                         
  -7   1   2          5.47          5.84         0.97 o                         
  -6   1   2         73.31         73.13         2.25 o                         
  -5   1   2        721.63        688.65         9.79 o                         
  -4   1   2        176.45        178.69         3.24 o                         
  -3   1   2        896.98        940.94         8.20 o                         
  -2   1   2        204.93        185.15         2.58 o                         
  -1   1   2      11369.92      13571.73        68.88 o                         
   0   1   2        171.54        215.17         2.37 o                         
   1   1   2       1505.74       1530.40        12.16 o                         
   2   1   2        655.36        740.95         6.51 o                         
   3   1   2          0.14          3.66         0.44 o                         
   4   1   2        108.82         94.01         1.94 o                         
   5   1   2       1211.02       1236.78        13.46 o                         
   6   1   2         33.59         38.36         1.73 o                         
   7   1   2        177.59        164.52         3.07 o                         
   8   1   2         85.32         86.05         3.56 o                         
  -8   2   2          0.04          0.86         0.79 o                         
  -7   2   2         16.78         13.47         1.15 o                         
  -6   2   2         36.50         42.59         1.81 o                         
  -5   2   2       1198.77       1215.17        13.40 o                         
  -4   2   2       1419.33       1516.08        24.51 o                         
  -3   2   2         72.35         56.12         1.36 o                         
  -2   2   2       3721.76       3672.87        16.60 o                         
  -1   2   2       5505.04       5690.14        27.75 o                         
   0   2   2       1244.85       1298.46        14.44 o                         
   1   2   2        601.49        569.16         4.53 o                         
   2   2   2       1348.28       1365.47         7.18 o                         
   3   2   2       1841.63       1937.96        10.96 o                         
   4   2   2         59.30         70.33         1.59 o                         
   5   2   2       2284.37       2193.19        29.63 o                         
   6   2   2         76.24         82.15         2.22 o                         
   7   2   2        301.79        287.52         6.02 o                         
   8   2   2          8.47          8.90         1.32 o                         
  -8   3   2          1.86          1.84         0.97 o                         
  -7   3   2         11.38         12.69         1.01 o                         
  -6   3   2        199.06        185.60         3.15 o                         
  -5   3   2          5.67          6.80         0.75 o                         
  -4   3   2        173.16        184.19         5.47 o                         
  -3   3   2        341.09        339.31         3.36 o                         
  -2   3   2       1343.42       1425.84         9.46 o                         
  -1   3   2      11321.77      12320.11        74.54 o                         
   0   3   2       6215.70       6857.11        62.23 o                         
   1   3   2       2534.39       2557.98        12.69 o                         
   2   3   2        305.67        337.52         3.32 o                         
   3   3   2         21.61         24.86         0.79 o                         
   4   3   2          0.00          1.07         0.61 o                         
   5   3   2        116.00        104.75         2.41 o                         
   6   3   2         41.81         37.93         1.50 o                         
   7   3   2          3.59          3.98         0.84 o                         
   8   3   2        168.56        182.89         5.65 o                         
  -8   4   2          2.53          2.15         1.08 o                         
  -7   4   2       1715.08       1634.71        21.19 o                         
  -6   4   2        502.97        470.48        11.77 o                         
  -5   4   2        392.06        357.75         5.69 o                         
  -4   4   2       2849.39       2965.22        55.78 o                         
  -3   4   2          0.35          1.91         0.43 o                         
  -2   4   2        606.42        580.75         5.58 o                         
  -1   4   2       1526.82       1622.20         8.18 o                         
   0   4   2       7338.43       7452.48        44.99 o                         
   1   4   2        166.38        206.93         3.44 o                         
   2   4   2         58.06         49.22         1.29 o                         
   3   4   2        582.15        543.64         4.96 o                         
   4   4   2          5.53          4.92         0.56 o                         
   5   4   2        108.55        107.96         3.05 o                         
   6   4   2         16.02         17.37         1.14 o                         
   7   4   2        433.45        421.92        15.70 o                         
   8   4   2         27.30         29.82         2.36 o                         
  -8   5   2         37.33         39.88         1.98 o                         
  -7   5   2         42.55         42.08         1.95 o                         
  -6   5   2        113.45        102.12         2.39 o                         
  -5   5   2        103.48         87.64         1.95 o                         
  -4   5   2       1740.39       1912.39        33.34 o                         
  -3   5   2        612.51        649.79         6.10 o                         
  -2   5   2        173.48        150.20         2.21 o                         
  -1   5   2        941.57        941.23         7.37 o                         
   0   5   2       1085.79       1191.86         9.00 o                         
   1   5   2       4861.74       5128.53        19.99 o                         
   2   5   2       1793.35       1985.95        12.22 o                         
   3   5   2        305.04        279.31         2.78 o                         
   4   5   2         43.51         35.27         1.14 o                         
   5   5   2       1038.67        985.02        17.12 o                         
   6   5   2        112.28        110.46         2.80 o                         
   7   5   2         38.36         40.85         1.93 o                         
   8   5   2         19.89         24.09         1.98 o                         
  -8   6   2         40.20         39.25         2.45 o                         
  -7   6   2        229.56        226.03         7.98 o                         
  -6   6   2        481.92        434.81         9.89 o                         
  -5   6   2         12.98         12.82         0.80 o                         
  -4   6   2        117.60         94.17         1.94 o                         
  -3   6   2         74.22         73.87         1.55 o                         
  -2   6   2       1593.68       1515.45        15.57 o                         
  -1   6   2        204.52        207.11         2.85 o                         
   0   6   2       6304.39       6610.21        56.18 o                         
   1   6   2        649.10        615.68         5.22 o                         
   2   6   2      10799.45      11938.40       123.07 o                         
   3   6   2         30.47         49.20         1.24 o                         
   4   6   2         12.22         18.99         0.88 o                         
   5   6   2         19.66         19.47         0.89 o                         
   6   6   2        153.00        163.64         4.14 o                         
   7   6   2         11.22         12.01         1.34 o                         
   8   6   2          0.76          0.97         1.59 o                         
  -8   7   2          2.11          3.35         1.51 o                         
  -7   7   2        210.99        214.37         5.99 o                         
  -6   7   2         15.83         20.63         1.17 o                         
  -5   7   2        537.30        507.56        10.52 o                         
  -4   7   2         59.11         70.64         1.72 o                         
  -3   7   2        454.56        465.28         6.62 o                         
  -2   7   2         36.94         37.20         1.25 o                         
  -1   7   2       2932.27       3331.72        31.47 o                         
   0   7   2         28.61         34.55         1.05 o                         
   1   7   2        597.15        583.71         7.14 o                         
   2   7   2        195.50        210.70         2.65 o                         
   3   7   2         32.19         24.90         0.92 o                         
   4   7   2         52.02         42.52         1.26 o                         
   5   7   2       1201.73       1138.62        33.61 o                         
   6   7   2        151.64        156.84         3.52 o                         
   7   7   2        164.98        167.37         6.13 o                         
   8   7   2          5.09          3.76         1.57 o                         
  -8   8   2          1.31          2.12         1.50 o                         
  -7   8   2          5.44          3.59         1.06 o                         
  -6   8   2         61.26         63.96         3.23 o                         
  -5   8   2        123.71        106.12         2.64 o                         
  -4   8   2        710.86        711.60        13.99 o                         
  -3   8   2       1213.61       1268.77        24.20 o                         
  -2   8   2        894.12        844.31        12.40 o                         
  -1   8   2        593.34        607.93         8.57 o                         
   0   8   2          0.25          3.51         0.40 o                         
   1   8   2         57.39         92.61         1.62 o                         
   2   8   2        283.96        264.63         4.45 o                         
   3   8   2        741.32        723.62         8.03 o                         
   4   8   2          5.03          3.59         0.51 o                         
   5   8   2        753.61        623.85        25.15 o                         
   6   8   2         99.54         95.62         3.43 o                         
   7   8   2        193.14        185.75         4.83 o                         
   8   8   2         62.65         67.40         5.38 o                         
  -8   9   2         44.36         44.81         2.94 o                         
  -7   9   2         72.15         67.93         6.84 o                         
  -6   9   2          3.95          4.33         0.80 o                         
  -5   9   2         29.29         33.92         1.15 o                         
  -4   9   2         14.25         19.13         0.87 o                         
  -3   9   2        184.26        184.77         6.13 o                         
  -2   9   2        127.39        108.58         2.45 o                         
  -1   9   2       2742.06       2805.11        31.48 o                         
   0   9   2         53.89         33.27         0.98 o                         
   1   9   2       1099.60       1006.95        12.83 o                         
   2   9   2         55.11         64.20         1.73 o                         
   3   9   2        305.78        321.86         4.66 o                         
   4   9   2          9.81         12.61         0.69 o                         
   5   9   2         97.03         88.84         2.17 o                         
   6   9   2         20.50         17.34         1.20 o                         
   7   9   2          0.16          0.89         1.60 o                         
  -8  10   2         41.97         40.67         3.22 o                         
  -7  10   2        252.73        277.73         5.63 o                         
  -6  10   2        839.22        799.88        16.68 o                         
  -5  10   2        144.67        144.69         2.85 o                         
  -4  10   2        385.91        368.42        18.92 o                         
  -3  10   2        118.24        103.51         3.95 o                         
  -2  10   2        106.72        123.59         4.97 o                         
  -1  10   2         76.05         64.50         1.90 o                         
   0  10   2       2115.92       2082.94        35.60 o                         
   1  10   2        693.39        717.76        10.21 o                         
   2  10   2        110.34        155.96         3.08 o                         
   3  10   2         81.38         71.11         2.00 o                         
   4  10   2        168.69        172.58         3.12 o                         
   5  10   2        377.68        384.71         4.85 o                         
   6  10   2        235.82        228.33        12.21 o                         
   7  10   2         58.09         53.30         2.68 o                         
  -7  11   2          1.71          0.42         1.31 o                         
  -6  11   2         65.49         67.29         2.45 o                         
  -5  11   2          0.29          1.23         0.65 o                         
  -4  11   2        825.41        853.98        28.23 o                         
  -3  11   2         39.26         39.76         1.65 o                         
  -2  11   2        443.85        460.36         7.44 o                         
  -1  11   2        121.21        122.80         3.31 o                         
   0  11   2        511.28        487.38         6.62 o                         
   1  11   2         87.32         86.85         1.71 o                         
   2  11   2        128.85        129.49         2.52 o                         
   3  11   2         11.01         15.61         0.93 o                         
   4  11   2        222.92        183.89         6.72 o                         
   5  11   2        183.05        182.01         3.79 o                         
   6  11   2         99.21        108.10         3.56 o                         
   7  11   2         16.25         17.87         1.88 o                         
  -7  12   2          7.74          4.27         1.47 o                         
  -6  12   2         84.26         79.42         2.66 o                         
  -5  12   2         89.27         95.98         3.47 o                         
  -4  12   2       1777.64       1809.97        24.97 o                         
  -3  12   2        522.35        539.16        13.04 o                         
  -2  12   2       1618.77       1627.64        21.93 o                         
  -1  12   2        595.97        615.24         7.57 o                         
   0  12   2       2024.24       2051.24        16.25 o                         
   1  12   2       1698.54       1621.66        17.92 o                         
   2  12   2       2804.11       2747.35        20.97 o                         
   3  12   2        101.79         97.58         2.33 o                         
   4  12   2         69.80         78.26         2.13 o                         
   5  12   2         98.08         88.94         2.36 o                         
   6  12   2         13.00         14.09         1.87 o                         
   7  12   2          0.66          2.11         1.13 o                         
  -7  13   2        154.12        154.29         8.52 o                         
  -6  13   2        151.64        152.10         5.41 o                         
  -5  13   2        165.01        158.45         4.43 o                         
  -4  13   2          9.55         14.28         1.37 o                         
  -3  13   2        262.00        254.83         6.27 o                         
  -2  13   2         71.80         65.56         3.16 o                         
  -1  13   2        544.45        575.86         7.27 o                         
   0  13   2         41.51         36.34         1.46 o                         
   1  13   2       1040.90       1008.52        16.89 o                         
   2  13   2        173.21        165.02         2.87 o                         
   3  13   2        392.86        371.64         7.27 o                         
   4  13   2        175.31        166.68         3.05 o                         
   5  13   2        427.47        408.50        10.48 o                         
   6  13   2        270.97        300.31         6.48 o                         
   7  13   2         17.37         24.96         2.01 o                         
  -7  14   2        324.35        335.93         6.62 o                         
  -6  14   2          1.86          3.85         1.60 o                         
  -5  14   2         36.85         41.99         1.91 o                         
  -4  14   2        469.78        477.78         5.76 o                         
  -3  14   2       1669.27       1702.31        34.51 o                         
  -2  14   2        180.15        177.97         6.67 o                         
  -1  14   2         68.66         64.43         1.67 o                         
   0  14   2        464.20        411.41        10.50 o                         
   1  14   2         24.53         16.27         0.81 o                         
   2  14   2       2230.80       2277.14        21.41 o                         
   3  14   2        289.88        273.62         6.14 o                         
   4  14   2          4.91          5.16         0.78 o                         
   5  14   2         98.65        109.46         2.95 o                         
   6  14   2         23.06         20.56         1.63 o                         
   7  14   2        160.73        176.02        11.31 o                         
  -7  15   2          6.82          6.30         1.90 o                         
  -6  15   2         30.10         38.68         3.43 o                         
  -5  15   2          7.29          8.65         0.90 o                         
  -4  15   2       1006.19       1037.88        12.35 o                         
  -3  15   2          4.26          3.57         0.60 o                         
  -2  15   2         22.24         24.52         0.98 o                         
  -1  15   2        227.38        202.14         5.95 o                         
   0  15   2         56.62         52.71         1.52 o                         
   1  15   2         27.21         30.88         1.10 o                         
   2  15   2       1661.34       1636.71        25.75 o                         
   3  15   2          5.12          4.81         0.70 o                         
   4  15   2          5.60          6.30         0.94 o                         
   5  15   2         37.57         43.35         1.98 o                         
   6  15   2          4.24          4.06         1.31 o                         
  -6  16   2        134.42        131.19         4.00 o                         
  -5  16   2         38.58         37.81         1.93 o                         
  -4  16   2        297.70        322.28         6.60 o                         
  -3  16   2        164.71        160.49         3.38 o                         
  -2  16   2          7.96          8.32         0.65 o                         
  -1  16   2         31.60         28.26         1.30 o                         
   0  16   2        147.27        145.50         2.98 o                         
   1  16   2        621.89        614.17        11.91 o                         
   2  16   2        854.91        822.43        35.82 o                         
   3  16   2         31.57         29.08         1.60 o                         
   4  16   2        205.82        196.01         8.50 o                         
   5  16   2         19.89         19.30         1.62 o                         
   6  16   2        200.94        200.38         5.92 o                         
  -6  17   2         79.83         78.14         4.63 o                         
  -5  17   2          0.82          1.53         0.98 o                         
  -4  17   2        122.61        125.21         4.07 o                         
  -3  17   2         20.85         20.76         1.24 o                         
  -2  17   2        379.24        364.53        12.30 o                         
  -1  17   2          0.07          1.42         0.63 o                         
   0  17   2         90.59         81.11         2.41 o                         
   1  17   2        163.91        138.71         5.43 o                         
   2  17   2        483.77        466.39         6.34 o                         
   3  17   2         16.83         17.58         1.21 o                         
   4  17   2         83.41         80.87         2.45 o                         
   5  17   2         26.29         27.94         1.71 o                         
   6  17   2         30.07         38.26         3.02 o                         
  -6  18   2         28.58         29.52         2.28 o                         
  -5  18   2         17.59         20.84         2.40 o                         
  -4  18   2        755.31        787.23         7.58 o                         
  -3  18   2        990.84       1007.80        10.77 o                         
  -2  18   2        118.32        110.03         2.75 o                         
  -1  18   2        232.58        242.48         3.93 o                         
   0  18   2        588.45        548.85         6.56 o                         
   1  18   2        594.41        597.72        24.77 o                         
   2  18   2          6.43          7.53         0.99 o                         
   3  18   2        160.85        175.52         3.74 o                         
   4  18   2        203.46        217.65         4.95 o                         
   5  18   2         88.43         93.28         4.14 o                         
   6  18   2          0.01         -0.65         1.44 o                         
  -6  19   2         68.92         67.31         2.41 o                         
  -5  19   2         59.21         61.45         3.40 o                         
  -4  19   2         21.18         24.50         1.86 o                         
  -3  19   2         52.00         53.30         2.01 o                         
  -2  19   2         50.80         54.05         2.26 o                         
  -1  19   2         98.67         75.58         2.45 o                         
   0  19   2         23.03         26.39         1.74 o                         
   1  19   2        100.37         95.80         4.07 o                         
   2  19   2        143.35        141.47         3.26 o                         
   3  19   2         33.33         30.90         1.64 o                         
   4  19   2        106.39        107.85         3.85 o                         
   5  19   2          0.52          0.70         1.21 o                         
  -5  20   2         36.28         38.68         2.21 o                         
  -4  20   2         17.05         20.46         1.56 o                         
  -3  20   2        578.47        633.74         7.75 o                         
  -2  20   2          2.66          3.49         1.00 o                         
  -1  20   2        363.65        350.91        13.25 o                         
   0  20   2         50.20         50.20         2.10 o                         
   1  20   2        223.26        229.62         5.24 o                         
   2  20   2        121.79        121.61         3.74 o                         
   3  20   2        229.85        241.38         7.18 o                         
   4  20   2         43.09         35.82         3.43 o                         
   5  20   2        174.29        169.45         4.74 o                         
  -5  21   2          5.28          4.44         1.19 o                         
  -4  21   2        181.99        197.22         4.37 o                         
  -3  21   2          0.07          1.09         1.03 o                         
  -2  21   2         10.54         12.00         1.35 o                         
  -1  21   2         20.52         20.57         1.78 o                         
   0  21   2         20.61         19.44         1.40 o                         
   1  21   2          0.04          0.27         0.90 o                         
   2  21   2         61.63         63.76         2.86 o                         
   3  21   2         46.74         46.67         2.56 o                         
   4  21   2         70.30         64.60         3.69 o                         
  -4  22   2         59.86         58.58         2.84 o                         
  -3  22   2         72.92         72.81         3.66 o                         
  -2  22   2          0.30         -0.31         1.00 o                         
  -1  22   2          2.80          2.67         1.13 o                         
   0  22   2          2.54          2.13         1.04 o                         
   1  22   2          0.78          0.25         1.03 o                         
   2  22   2          0.22          0.16         1.23 o                         
   3  22   2         64.43         63.51         3.56 o                         
   4  22   2        154.47        171.63         7.04 o                         
  -4  23   2          0.58         -0.19         1.12 o                         
  -3  23   2          8.34          7.23         1.24 o                         
  -2  23   2          0.16         -0.89         1.06 o                         
  -1  23   2        289.15        245.77         6.35 o                         
   0  23   2          8.14         11.91         1.86 o                         
   1  23   2         18.14         17.94         1.53 o                         
   2  23   2          6.43          8.74         1.36 o                         
   3  23   2         16.33         21.02         2.14 o                         
  -3  24   2        274.38        276.36        14.25 o                         
  -2  24   2          1.53          0.84         1.08 o                         
  -1  24   2         38.63         31.53         2.37 o                         
   0  24   2        113.46        112.09        10.10 o                         
   1  24   2         40.99         38.83         4.20 o                         
   2  24   2          0.10         -1.25         1.35 o                         
   3  24   2         53.20         58.87         4.72 o                         
  -2  25   2         44.10         38.17         2.60 o                         
  -1  25   2          2.14          2.96         1.88 o                         
   0  25   2          5.38          6.64         1.54 o                         
   1  25   2         11.68         12.35         2.17 o                         
   2  25   2        402.69        389.63        14.93 o                         
   0  26   2          0.22          0.45         1.63 o                         
  -7   0   3       1233.17       1291.62        20.65 o                         
  -5   0   3       1416.39       1340.45        24.77 o                         
  -3   0   3        981.05       1035.21        16.86 o                         
  -1   0   3        965.68        907.74        14.85 o                         
   1   0   3        419.33        432.92         6.86 o                         
   3   0   3        571.52        620.86         5.81 o                         
   7   0   3        197.53        216.16         6.53 o                         
  -8   1   3        380.20        385.46         5.86 o                         
  -7   1   3         18.16         21.52         1.24 o                         
  -6   1   3        479.58        550.03         7.13 o                         
  -5   1   3          8.82          7.30         0.76 o                         
  -4   1   3         65.16         43.97         1.40 o                         
  -3   1   3        162.54        154.01         2.26 o                         
  -2   1   3        112.80        128.81         2.17 o                         
   0   1   3         61.81         73.41         1.31 o                         
   1   1   3        957.15       1024.08         5.53 o                         
   2   1   3        326.85        363.64         4.10 o                         
   3   1   3        301.01        308.78         2.99 o                         
   4   1   3       1390.63       1276.66        14.58 o                         
   5   1   3         26.20         25.06         1.54 o                         
   6   1   3         99.93         90.57         4.60 o                         
   7   1   3          0.19          0.68         0.82 o                         
   8   1   3        336.68        322.93         8.51 o                         
  -8   2   3         20.22         19.33         1.35 o                         
  -7   2   3        125.18        143.30         4.47 o                         
  -6   2   3        633.54        650.01        16.48 o                         
  -5   2   3        150.85        148.44         3.05 o                         
  -4   2   3        880.89        885.61        18.99 o                         
  -3   2   3         72.10         68.12         1.50 o                         
  -2   2   3        226.19        252.24         3.03 o                         
  -1   2   3        301.43        282.50         2.86 o                         
   0   2   3       1626.73       1587.94        10.70 o                         
   1   2   3          5.41          4.13         0.36 o                         
   2   2   3       3566.26       3671.29        24.48 o                         
   3   2   3        211.59        234.53         2.61 o                         
   4   2   3       1634.13       1560.48        20.94 o                         
   5   2   3        899.02        935.42        25.60 o                         
   6   2   3        567.06        586.93        10.99 o                         
   7   2   3          0.75          2.84         0.80 o                         
   8   2   3        107.32        104.33         3.73 o                         
  -8   3   3          1.03          2.13         0.90 o                         
  -7   3   3        262.17        240.80         4.88 o                         
  -6   3   3        141.63        138.03         6.66 o                         
  -5   3   3        715.02        675.14        15.05 o                         
  -4   3   3         33.17         44.19         1.48 o                         
  -3   3   3       4853.61       4692.72        77.97 o                         
  -2   3   3        839.03        813.70         8.13 o                         
  -1   3   3        481.95        414.59         3.56 o                         
   0   3   3       1160.19       1248.30         9.82 o                         
   1   3   3       1409.38       1426.41        10.85 o                         
   2   3   3        323.24        405.32         7.77 o                         
   3   3   3       2110.62       2221.12        27.44 o                         
   4   3   3        317.15        292.66         6.41 o                         
   5   3   3        373.02        352.97        11.09 o                         
   6   3   3        127.63        125.16         4.25 o                         
   7   3   3          1.89          2.96         0.93 o                         
   8   3   3         35.01         36.63         1.77 o                         
  -8   4   3        207.75        189.76         9.93 o                         
  -7   4   3          4.96          4.95         0.88 o                         
  -6   4   3        315.84        293.06         5.13 o                         
  -5   4   3         44.67         49.26         2.13 o                         
  -4   4   3         17.50          8.58         0.72 o                         
  -3   4   3        565.04        603.32         9.64 o                         
  -2   4   3         23.03         24.52         0.85 o                         
  -1   4   3         18.17         23.59         0.77 o                         
   0   4   3        303.33        381.78         3.40 o                         
   1   4   3        577.06        642.84         4.52 o                         
   2   4   3        149.78         90.70         1.52 o                         
   3   4   3        361.20        389.62         4.95 o                         
   4   4   3        314.37        292.43         6.63 o                         
   5   4   3         16.06         14.53         0.85 o                         
   6   4   3        877.49        857.28        50.87 o                         
   7   4   3         44.09         45.56         2.60 o                         
   8   4   3          1.17          4.88         1.04 o                         
  -8   5   3        296.27        292.71         6.23 o                         
  -7   5   3          0.04          0.61         0.77 o                         
  -6   5   3        143.96        160.30         5.59 o                         
  -5   5   3         66.47         59.97         1.72 o                         
  -4   5   3        253.36        223.62         6.45 o                         
  -3   5   3       1105.83       1163.55        10.21 o                         
  -2   5   3         63.97         58.82         1.27 o                         
  -1   5   3       2137.59       2000.26        14.30 o                         
   0   5   3        453.25        465.63         3.90 o                         
   1   5   3        838.08        901.99         5.64 o                         
   2   5   3        118.46        103.70         1.64 o                         
   3   5   3        131.75        110.77         1.97 o                         
   4   5   3        930.33        899.47        16.88 o                         
   5   5   3         71.75         64.19         2.07 o                         
   6   5   3        191.48        189.03         7.43 o                         
   7   5   3         31.77         43.37         1.98 o                         
   8   5   3         29.62         35.28         2.87 o                         
  -8   6   3         92.06         97.53         4.45 o                         
  -7   6   3          1.44          2.13         0.83 o                         
  -6   6   3        182.93        182.90         3.65 o                         
  -5   6   3        527.19        505.73        13.59 o                         
  -4   6   3         40.70         32.58         1.12 o                         
  -3   6   3         34.36         31.55         1.11 o                         
  -2   6   3          0.05          2.34         0.91 o                         
  -1   6   3        439.04        406.22         5.35 o                         
   0   6   3        487.34        451.16         3.76 o                         
   1   6   3          1.32          1.25         0.30 o                         
   2   6   3        627.56        805.87        13.50 o                         
   3   6   3          0.98          1.03         0.35 o                         
   4   6   3          0.01          0.74         0.54 o                         
   5   6   3         11.21          8.45         0.75 o                         
   6   6   3         43.06         41.60         3.45 o                         
   7   6   3         70.35         75.98         2.40 o                         
  -8   7   3        204.89        209.68         6.34 o                         
  -7   7   3         76.89         71.77         2.33 o                         
  -6   7   3        320.61        338.18         9.40 o                         
  -5   7   3        265.23        236.46        14.71 o                         
  -4   7   3       1171.63       1137.43        23.80 o                         
  -3   7   3        352.20        340.03         7.62 o                         
  -2   7   3         72.01         83.26         1.81 o                         
  -1   7   3        473.16        474.42         5.41 o                         
   0   7   3         23.54         25.50         0.81 o                         
   1   7   3        900.45        896.99         8.37 o                         
   2   7   3        526.49        590.66         8.62 o                         
   3   7   3         36.94         38.28         1.09 o                         
   4   7   3        798.71        709.69        16.93 o                         
   5   7   3        342.38        296.49         9.45 o                         
   6   7   3        108.93        107.71         5.41 o                         
   7   7   3         68.86         65.23         4.32 o                         
  -8   8   3          3.42          4.08         1.45 o                         
  -7   8   3        168.57        173.90         4.07 o                         
  -6   8   3         49.55         50.46         2.01 o                         
  -5   8   3        333.82        297.84        10.82 o                         
  -4   8   3        162.34        182.83         6.91 o                         
  -3   8   3          4.87          6.35         0.60 o                         
  -2   8   3        211.96        216.89         3.67 o                         
  -1   8   3        456.71        417.05         5.77 o                         
   0   8   3         11.92          7.70         0.54 o                         
   1   8   3          0.33          0.65         0.39 o                         
   2   8   3         19.93         10.76         0.58 o                         
   3   8   3          9.64          6.20         0.48 o                         
   4   8   3       1659.93       1603.79        22.05 o                         
   5   8   3        395.03        376.80         4.91 o                         
   6   8   3        263.82        282.76        11.18 o                         
   7   8   3         17.64         22.18         2.67 o                         
  -8   9   3          3.14          4.15         1.47 o                         
  -7   9   3         49.62         45.23         2.99 o                         
  -6   9   3         89.53         87.90         2.74 o                         
  -5   9   3         61.32         56.36         1.72 o                         
  -4   9   3        565.54        611.81        12.10 o                         
  -3   9   3        500.61        484.40        12.99 o                         
  -2   9   3       1114.76       1124.17        26.60 o                         
  -1   9   3       9747.12      10239.23       198.66 o                         
   0   9   3        490.81        535.43         4.24 o                         
   1   9   3       2375.19       2459.91        15.18 o                         
   2   9   3        963.70        962.98        13.93 o                         
   3   9   3        147.65        138.52         2.64 o                         
   4   9   3        323.76        279.91         5.42 o                         
   5   9   3          0.19          0.85         0.59 o                         
   6   9   3        133.91        114.16         3.93 o                         
   7   9   3        136.10        154.66         5.29 o                         
  -8  10   3         13.69         16.60         2.21 o                         
  -7  10   3         42.88         36.93         2.86 o                         
  -6  10   3         20.42         21.71         1.32 o                         
  -5  10   3         54.61         65.27         1.87 o                         
  -4  10   3        592.17        588.38        16.14 o                         
  -3  10   3        220.28        222.02         4.11 o                         
  -2  10   3        114.92        100.28         3.46 o                         
  -1  10   3         72.14         62.69         1.78 o                         
   0  10   3       1069.99       1131.18        15.15 o                         
   1  10   3        159.86        139.63         2.24 o                         
   2  10   3       3523.88       3377.10        53.99 o                         
   3  10   3         40.00         33.06         1.23 o                         
   4  10   3        130.79        118.22         2.56 o                         
   5  10   3        314.66        242.74         3.81 o                         
   6  10   3        392.22        422.66        15.64 o                         
   7  10   3        177.26        178.76         5.32 o                         
  -7  11   3         21.85         17.34         2.06 o                         
  -6  11   3        269.02        272.94         8.38 o                         
  -5  11   3         38.77         36.56         1.40 o                         
  -4  11   3          1.31          0.89         0.72 o                         
  -3  11   3        514.40        537.92        14.95 o                         
  -2  11   3        959.28        957.00        23.64 o                         
  -1  11   3        593.27        745.96        18.60 o                         
   0  11   3         74.24         54.86         2.72 o                         
   1  11   3        238.43        253.73         3.74 o                         
   2  11   3          7.39          7.70         0.84 o                         
   3  11   3         35.35         34.35         1.26 o                         
   4  11   3        459.96        445.80         7.98 o                         
   5  11   3         73.15         73.87         2.04 o                         
   6  11   3         52.43         58.47         3.06 o                         
   7  11   3         25.32         30.50         2.04 o                         
  -7  12   3         56.36         48.91         3.08 o                         
  -6  12   3         34.13         39.21         2.43 o                         
  -5  12   3         30.58         31.07         1.68 o                         
  -4  12   3        252.77        256.58         9.01 o                         
  -3  12   3          6.04          6.57         0.80 o                         
  -2  12   3          0.46          1.49         0.48 o                         
  -1  12   3         10.75          6.12         0.58 o                         
   0  12   3          2.82          8.63         0.71 o                         
   1  12   3         13.81         21.02         1.34 o                         
   2  12   3        773.73        778.93        15.69 o                         
   3  12   3          6.71          5.50         0.61 o                         
   4  12   3          2.31          1.75         0.76 o                         
   5  12   3        438.38        381.07         6.49 o                         
   6  12   3         37.64         40.87         2.20 o                         
   7  12   3         49.10         57.67         2.80 o                         
  -7  13   3        129.30        128.55         6.21 o                         
  -6  13   3         28.67         33.11         2.37 o                         
  -5  13   3        138.82        137.55         6.04 o                         
  -4  13   3       1292.22       1290.79         8.96 o                         
  -3  13   3        283.59        270.09         6.23 o                         
  -2  13   3         29.95         30.87         1.68 o                         
  -1  13   3        123.90        132.33         3.19 o                         
   0  13   3         19.48         22.94         1.06 o                         
   1  13   3        340.40        329.33         5.52 o                         
   2  13   3       1384.90       1320.51        12.59 o                         
   3  13   3          0.70          1.13         0.58 o                         
   4  13   3        174.51        184.50         3.03 o                         
   5  13   3        379.92        357.28         7.66 o                         
   6  13   3        100.03         83.60         8.54 o                         
   7  13   3         84.80         83.99         3.51 o                         
  -7  14   3          0.10         -0.49         1.18 o                         
  -6  14   3         53.00         57.73         3.16 o                         
  -5  14   3        220.78        211.65         4.46 o                         
  -4  14   3        540.12        565.97         8.81 o                         
  -3  14   3         67.86         69.60         3.37 o                         
  -2  14   3         30.16         31.21         1.25 o                         
  -1  14   3        179.56        169.99         4.99 o                         
   0  14   3        635.80        619.02         6.69 o                         
   1  14   3        294.35        301.07         8.78 o                         
   2  14   3        552.48        555.16         6.78 o                         
   3  14   3        463.86        451.41         5.03 o                         
   4  14   3        275.38        273.09        10.05 o                         
   5  14   3         95.67        100.69         2.75 o                         
   6  14   3         58.38         57.80         5.21 o                         
  -7  15   3          7.51          7.47         1.55 o                         
  -6  15   3          3.90          4.36         1.42 o                         
  -5  15   3        164.18        169.66         4.50 o                         
  -4  15   3         73.70         76.66         1.97 o                         
  -3  15   3         77.08         75.10         2.06 o                         
  -2  15   3        843.13        872.19         7.75 o                         
  -1  15   3        656.70        673.76         8.30 o                         
   0  15   3        231.06        238.31         3.72 o                         
   1  15   3       1497.18       1467.76        15.56 o                         
   2  15   3       1091.88       1061.69        10.18 o                         
   3  15   3         61.71         56.75         1.62 o                         
   4  15   3          7.71          7.50         0.98 o                         
   5  15   3         11.61         16.09         1.46 o                         
   6  15   3          0.09          0.76         1.46 o                         
  -6  16   3          2.81          2.95         0.99 o                         
  -5  16   3          0.05         -0.19         0.85 o                         
  -4  16   3         78.36         76.15         2.19 o                         
  -3  16   3         24.45         23.57         1.22 o                         
  -2  16   3         10.87         12.23         0.89 o                         
  -1  16   3          7.01          8.27         0.73 o                         
   0  16   3        117.81        120.11         2.38 o                         
   1  16   3       1259.91       1233.54         7.81 o                         
   2  16   3        235.56        223.81         3.46 o                         
   3  16   3          3.26          3.74         0.73 o                         
   4  16   3        273.14        275.02         4.89 o                         
   5  16   3        211.03        222.64         4.08 o                         
   6  16   3        117.04        119.85         3.78 o                         
  -6  17   3        198.63        204.06         6.24 o                         
  -5  17   3          0.06          0.58         0.80 o                         
  -4  17   3        583.90        591.24         6.37 o                         
  -3  17   3          2.79          2.40         0.77 o                         
  -2  17   3        456.63        511.73         5.35 o                         
  -1  17   3        154.33        146.30         4.17 o                         
   0  17   3         56.89         55.81         1.56 o                         
   1  17   3          4.90          6.92         0.73 o                         
   2  17   3       1140.64       1151.64         7.89 o                         
   3  17   3         30.80         29.46         1.24 o                         
   4  17   3        158.40        159.98         3.68 o                         
   5  17   3         42.95         36.94         1.84 o                         
   6  17   3         11.33          8.31         1.53 o                         
  -6  18   3         11.49         12.10         1.37 o                         
  -5  18   3         97.35        111.01         2.74 o                         
  -4  18   3        131.59        136.17         2.89 o                         
  -3  18   3         32.25         36.44         1.87 o                         
  -2  18   3         12.19         14.55         1.12 o                         
  -1  18   3          2.97          2.03         0.61 o                         
   0  18   3          2.67          0.81         0.57 o                         
   1  18   3         43.26         44.13         1.46 o                         
   2  18   3       1135.47       1125.46        16.00 o                         
   3  18   3         88.01         91.32         2.43 o                         
   4  18   3         18.58         15.72         1.29 o                         
   5  18   3         44.24         53.25         2.57 o                         
  -5  19   3        129.96        135.27         3.16 o                         
  -4  19   3         67.86         76.34         2.29 o                         
  -3  19   3          2.75          2.01         1.06 o                         
  -2  19   3         38.61         32.60         1.46 o                         
  -1  19   3        150.44        121.13         3.04 o                         
   0  19   3         53.57         57.58         1.69 o                         
   1  19   3         54.99         56.39         1.83 o                         
   2  19   3         31.76         34.58         1.91 o                         
   3  19   3          0.88          1.87         1.12 o                         
   4  19   3        112.70        111.14         3.03 o                         
   5  19   3        191.96        185.12         4.07 o                         
  -5  20   3         34.50         31.48         1.49 o                         
  -4  20   3         98.38         98.84         2.57 o                         
  -3  20   3          1.57          0.46         0.88 o                         
  -2  20   3         60.29         66.15         2.35 o                         
  -1  20   3          0.01          1.28         0.97 o                         
   0  20   3         26.53         27.61         1.28 o                         
   1  20   3        102.97         97.05         2.93 o                         
   2  20   3          2.80          2.66         1.00 o                         
   3  20   3         78.64         74.46         2.53 o                         
   4  20   3          0.38         -0.06         1.19 o                         
   5  20   3        204.01        225.65         7.61 o                         
  -5  21   3        106.41        108.11         3.41 o                         
  -4  21   3         36.22         34.26         1.92 o                         
  -3  21   3         37.22         37.93         2.22 o                         
  -2  21   3        393.36        391.08         7.96 o                         
  -1  21   3        421.29        350.38         5.76 o                         
   0  21   3        492.69        481.78        10.22 o                         
   1  21   3        153.63        148.21         3.85 o                         
   2  21   3         71.40         72.62         2.44 o                         
   3  21   3         15.62         16.24         1.48 o                         
   4  21   3          0.09         -0.14         1.16 o                         
  -4  22   3          7.20          7.96         1.17 o                         
  -3  22   3          9.08         13.71         1.43 o                         
  -2  22   3          3.06          2.89         1.24 o                         
  -1  22   3          5.90          6.65         1.25 o                         
   0  22   3          0.85          0.88         1.47 o                         
   1  22   3        486.70        474.70         8.00 o                         
   2  22   3        188.51        206.67         5.82 o                         
   3  22   3        157.36        150.38         3.99 o                         
   4  22   3        185.71        185.28         4.17 o                         
  -4  23   3        162.71        170.38         3.72 o                         
  -3  23   3          0.61          0.83         1.21 o                         
  -2  23   3        233.04        237.52         8.90 o                         
  -1  23   3          8.59          9.74         1.52 o                         
   0  23   3         49.11         58.49         6.15 o                         
   1  23   3         14.05         12.76         1.51 o                         
   2  23   3        621.56        641.77        16.98 o                         
   3  23   3          1.02          1.92         1.41 o                         
  -3  24   3         27.35         25.02         2.77 o                         
  -2  24   3         25.16         24.85         3.01 o                         
  -1  24   3          0.03         -0.39         1.34 o                         
   0  24   3         18.73         22.28         2.22 o                         
   1  24   3        130.66        128.80         4.98 o                         
   2  24   3        289.49        286.13        16.38 o                         
  -2  25   3          6.31         10.05         1.83 o                         
  -1  25   3          9.91         12.45         1.55 o                         
   0  25   3          2.57          3.34         1.58 o                         
   1  25   3         88.46         98.21         5.07 o                         
  -8   0   4          2.18          2.38         1.17 o                         
  -6   0   4       1310.59       1206.52        13.21 o                         
  -4   0   4       1983.70       1961.10        69.15 o                         
  -2   0   4        116.27         88.56         2.84 o                         
   0   0   4       3673.82       3438.23        51.41 o                         
   2   0   4       1501.79       1647.30        23.09 o                         
   4   0   4        933.95        862.11        41.85 o                         
   6   0   4         14.51         16.20         2.99 o                         
  -8   1   4         58.81         63.35         2.04 o                         
  -7   1   4         30.13         33.82         2.15 o                         
  -6   1   4         37.19         43.68         1.91 o                         
  -5   1   4        128.67        110.90         4.64 o                         
  -4   1   4        109.95         92.37         2.45 o                         
  -3   1   4         20.04         18.38         0.91 o                         
  -2   1   4         48.39         50.71         1.23 o                         
  -1   1   4          1.92          2.60         0.35 o                         
   0   1   4         38.63         39.46         1.09 o                         
   1   1   4        391.87        385.12         3.12 o                         
   2   1   4         58.57         60.87         1.22 o                         
   3   1   4       1380.00       1307.80        16.93 o                         
   4   1   4         88.96         91.09         2.92 o                         
   5   1   4        425.88        439.66         7.93 o                         
   6   1   4        325.56        309.61        11.18 o                         
   7   1   4        209.06        241.89         6.17 o                         
  -8   2   4         78.74         89.91         2.87 o                         
  -7   2   4        631.69        627.93        20.82 o                         
  -6   2   4         78.21         63.52         2.16 o                         
  -5   2   4        354.80        389.54        14.05 o                         
  -4   2   4        518.46        507.94        18.65 o                         
  -3   2   4        196.95        165.70         3.22 o                         
  -2   2   4       2231.72       2365.55        31.56 o                         
  -1   2   4        490.56        498.60         4.00 o                         
   0   2   4       1589.15       1506.08        10.58 o                         
   1   2   4        635.25        591.65         7.87 o                         
   2   2   4       4015.30       4203.58        49.46 o                         
   3   2   4        152.66        138.99         2.95 o                         
   4   2   4        285.82        284.38         7.49 o                         
   5   2   4          2.50          3.75         0.79 o                         
   6   2   4         51.07         55.47         2.91 o                         
   7   2   4        117.30        109.56         3.29 o                         
  -8   3   4         74.78         70.64         2.78 o                         
  -7   3   4        112.25        105.60         3.09 o                         
  -6   3   4         17.04         20.03         1.53 o                         
  -5   3   4          6.28          9.20         0.78 o                         
  -4   3   4        612.81        539.36         8.86 o                         
  -3   3   4          1.51          5.44         1.16 o                         
  -2   3   4       1608.69       1589.29        12.01 o                         
  -1   3   4        816.20        903.10         6.17 o                         
   0   3   4       1432.94       1321.19        12.57 o                         
   1   3   4        250.70        281.89         2.90 o                         
   2   3   4          7.70         10.63         0.74 o                         
   3   3   4         59.57         59.20         1.40 o                         
   4   3   4         39.22         40.70         1.42 o                         
   5   3   4         14.01         14.35         1.07 o                         
   6   3   4         14.75         16.70         3.35 o                         
   7   3   4          0.18          0.03         1.10 o                         
  -8   4   4         49.64         41.33         2.09 o                         
  -7   4   4        202.26        224.13         9.27 o                         
  -6   4   4         37.82         28.83         1.41 o                         
  -5   4   4         89.31         73.76         2.28 o                         
  -4   4   4          2.55          2.10         0.54 o                         
  -3   4   4        269.02        212.37         4.20 o                         
  -2   4   4         76.70         56.58         1.22 o                         
  -1   4   4        173.36        161.23         2.54 o                         
   0   4   4        497.87        532.54         7.85 o                         
   1   4   4          4.77          9.08         0.48 o                         
   2   4   4       2331.41       2395.16        32.08 o                         
   3   4   4        403.94        416.48        10.48 o                         
   4   4   4        117.91        108.35         4.40 o                         
   5   4   4       1794.94       1732.31        17.92 o                         
   6   4   4         13.44         13.92         1.33 o                         
   7   4   4        349.46        351.49        23.85 o                         
  -8   5   4         29.67         24.56         1.66 o                         
  -7   5   4         22.57         18.56         1.58 o                         
  -6   5   4         13.33         15.67         1.05 o                         
  -5   5   4          0.02          1.85         0.51 o                         
  -4   5   4        245.49        227.32         6.68 o                         
  -3   5   4        438.98        431.69         9.82 o                         
  -2   5   4        433.36        455.28         5.31 o                         
  -1   5   4       2091.12       2188.84        20.89 o                         
   0   5   4        172.25        152.65         2.12 o                         
   1   5   4       1760.77       1813.25        23.18 o                         
   2   5   4       1385.92       1390.30        20.43 o                         
   3   5   4        289.37        271.72         6.41 o                         
   4   5   4         48.54         39.35         1.40 o                         
   5   5   4          9.30         15.33         1.06 o                         
   6   5   4          0.03          0.64         0.96 o                         
   7   5   4        409.38        423.49        21.86 o                         
  -8   6   4          1.34          0.97         1.04 o                         
  -7   6   4          0.01          0.75         1.09 o                         
  -6   6   4        435.72        409.34         9.48 o                         
  -5   6   4        431.11        424.70        18.40 o                         
  -4   6   4       2587.82       2729.37        68.86 o                         
  -3   6   4        338.28        340.76         8.47 o                         
  -2   6   4       1886.10       1823.07        25.79 o                         
  -1   6   4       2621.73       2612.34        26.93 o                         
   0   6   4       2283.71       2212.72        19.45 o                         
   1   6   4        198.47        212.18         2.98 o                         
   2   6   4        232.81        198.03         4.10 o                         
   3   6   4        157.37        167.47         4.13 o                         
   4   6   4        266.82        247.73         5.78 o                         
   5   6   4        109.17         87.72         3.09 o                         
   6   6   4          0.21          0.91         1.05 o                         
   7   6   4          6.80          8.05         1.36 o                         
  -8   7   4          2.69          1.99         1.41 o                         
  -7   7   4         12.81         11.40         1.27 o                         
  -6   7   4         32.09         40.35         1.96 o                         
  -5   7   4        513.28        471.94        12.50 o                         
  -4   7   4         15.63         18.82         0.93 o                         
  -3   7   4          7.72          7.11         0.69 o                         
  -2   7   4       1013.53        982.81        22.07 o                         
  -1   7   4         23.38         28.91         0.91 o                         
   0   7   4         35.78         29.07         0.88 o                         
   1   7   4        936.33       1005.98        10.49 o                         
   2   7   4         27.93         14.44         0.73 o                         
   3   7   4       1756.07       1786.10        25.88 o                         
   4   7   4         90.64         92.77         3.12 o                         
   5   7   4        785.38        789.96        16.30 o                         
   6   7   4        209.05        227.14         4.63 o                         
   7   7   4         21.72         22.77         1.85 o                         
  -8   8   4          2.34          0.63         1.27 o                         
  -7   8   4        397.37        401.32        20.09 o                         
  -6   8   4         78.44         66.53         2.30 o                         
  -5   8   4        291.80        295.52         6.47 o                         
  -4   8   4        146.86        139.37         5.81 o                         
  -3   8   4        448.41        403.48         7.03 o                         
  -2   8   4        624.36        619.23        14.69 o                         
  -1   8   4        282.09        274.63         5.15 o                         
   0   8   4        878.17        816.46         9.44 o                         
   1   8   4        562.85        547.39         7.42 o                         
   2   8   4       1021.86       1128.28        17.33 o                         
   3   8   4       1008.83       1009.85        14.85 o                         
   4   8   4         26.23         26.94         1.11 o                         
   5   8   4         16.73         27.63         1.42 o                         
   6   8   4        117.59        130.89         3.82 o                         
   7   8   4        113.36        123.47         4.06 o                         
  -8   9   4          2.16          1.46         1.67 o                         
  -7   9   4        135.43        133.93         3.86 o                         
  -6   9   4         22.35         23.84         1.31 o                         
  -5   9   4         27.13         30.90         1.51 o                         
  -4   9   4        946.73        915.22        19.07 o                         
  -3   9   4         12.14         20.17         1.31 o                         
  -2   9   4         16.12         13.65         0.89 o                         
  -1   9   4          0.12          0.55         0.46 o                         
   0   9   4         10.48         19.20         0.81 o                         
   1   9   4         10.14         13.12         0.66 o                         
   2   9   4          2.71          2.03         0.69 o                         
   3   9   4        220.23        197.69         3.10 o                         
   4   9   4        208.99        191.41         3.73 o                         
   5   9   4          4.68          6.10         0.84 o                         
   6   9   4        109.08         97.34         2.79 o                         
   7   9   4          6.92          8.94         1.55 o                         
  -7  10   4        289.11        309.42        11.73 o                         
  -6  10   4         48.93         42.54         1.87 o                         
  -5  10   4          0.83          0.64         0.65 o                         
  -4  10   4        140.86        139.03         4.53 o                         
  -3  10   4        222.44        217.03         4.21 o                         
  -2  10   4         38.53         56.22         1.95 o                         
  -1  10   4         23.96         24.78         0.92 o                         
   0  10   4         91.44         93.48         1.85 o                         
   1  10   4        571.96        562.22         6.36 o                         
   2  10   4         71.40         62.79         2.12 o                         
   3  10   4          8.84         11.52         0.93 o                         
   4  10   4          7.39         11.27         0.91 o                         
   5  10   4        758.48        759.44        11.51 o                         
   6  10   4        192.49        188.70         4.11 o                         
   7  10   4         92.40         97.80         3.50 o                         
  -7  11   4          0.81          2.18         1.70 o                         
  -6  11   4          4.85          4.07         0.82 o                         
  -5  11   4        583.49        629.90        14.74 o                         
  -4  11   4        658.04        620.92        17.74 o                         
  -3  11   4        160.45        171.37         3.65 o                         
  -2  11   4         17.98         10.63         0.77 o                         
  -1  11   4        154.81        159.54         2.69 o                         
   0  11   4          0.60          0.63         0.51 o                         
   1  11   4        599.82        594.00        10.82 o                         
   2  11   4        943.26        915.43        14.99 o                         
   3  11   4         30.13         36.17         1.51 o                         
   4  11   4         15.04         10.79         0.89 o                         
   5  11   4        147.90        146.93         2.92 o                         
   6  11   4        185.42        174.18         4.51 o                         
   7  11   4         90.47        101.42         4.20 o                         
  -7  12   4         12.65         12.31         1.95 o                         
  -6  12   4          7.74          7.47         1.13 o                         
  -5  12   4        437.47        446.91         6.19 o                         
  -4  12   4        453.69        469.70         5.78 o                         
  -3  12   4        140.46        151.84         3.32 o                         
  -2  12   4        469.70        465.77         5.53 o                         
  -1  12   4       1355.43       1418.51        10.03 o                         
   0  12   4        428.60        426.95         9.70 o                         
   1  12   4        521.70        494.34         7.68 o                         
   2  12   4       1244.28       1226.76        13.48 o                         
   3  12   4        332.26        325.09         4.15 o                         
   4  12   4         23.20         31.26         1.57 o                         
   5  12   4         61.64         54.94         1.92 o                         
   6  12   4         12.76         12.61         1.47 o                         
  -7  13   4         19.04         16.72         2.14 o                         
  -6  13   4         95.66         96.14         3.75 o                         
  -5  13   4        319.99        321.80         4.78 o                         
  -4  13   4         66.48         63.13         2.26 o                         
  -3  13   4        181.73        186.06         3.25 o                         
  -2  13   4        572.24        606.25         7.35 o                         
  -1  13   4         88.54        112.45         3.84 o                         
   0  13   4         36.47         38.02         1.33 o                         
   1  13   4       1204.72       1205.94        21.40 o                         
   2  13   4        438.29        426.76         4.84 o                         
   3  13   4        809.50        802.84        13.36 o                         
   4  13   4        328.16        342.42         7.12 o                         
   5  13   4        182.94        181.57         3.29 o                         
   6  13   4         62.94         74.91         2.90 o                         
  -7  14   4        177.27        174.49         5.54 o                         
  -6  14   4         38.72         33.28         1.99 o                         
  -5  14   4          7.43         10.28         0.99 o                         
  -4  14   4        177.36        183.88         4.46 o                         
  -3  14   4        437.34        425.06         4.80 o                         
  -2  14   4        814.48        832.40        11.73 o                         
  -1  14   4        721.63        733.38        11.45 o                         
   0  14   4        259.85        256.08         3.45 o                         
   1  14   4         73.50         78.58         2.25 o                         
   2  14   4       1084.81       1080.10        14.89 o                         
   3  14   4        144.03        143.55         4.56 o                         
   4  14   4          8.40          8.65         1.28 o                         
   5  14   4        221.59        198.45         3.51 o                         
   6  14   4         83.68         96.02         3.80 o                         
  -6  15   4         10.40          8.22         1.33 o                         
  -5  15   4        220.11        221.59         5.68 o                         
  -4  15   4         70.93         68.92         1.97 o                         
  -3  15   4         32.79         34.78         1.45 o                         
  -2  15   4          5.03          5.59         0.66 o                         
  -1  15   4          0.65          0.60         0.66 o                         
   0  15   4        191.78        188.54         3.04 o                         
   1  15   4          0.13          0.39         0.50 o                         
   2  15   4         80.97         79.81         2.14 o                         
   3  15   4        138.36        138.01         2.94 o                         
   4  15   4         16.95         18.07         1.12 o                         
   5  15   4         65.16         74.09         2.54 o                         
   6  15   4         45.97         47.50         2.34 o                         
  -6  16   4         63.67         61.71         3.16 o                         
  -5  16   4          1.16          1.36         0.81 o                         
  -4  16   4       1154.92       1200.54        12.01 o                         
  -3  16   4          1.30          1.77         0.72 o                         
  -2  16   4         62.64         52.15         1.45 o                         
  -1  16   4          2.15          0.67         0.73 o                         
   0  16   4         41.43         39.34         1.36 o                         
   1  16   4          0.05          0.50         0.66 o                         
   2  16   4         62.93         63.41         1.94 o                         
   3  16   4        428.61        415.79         6.48 o                         
   4  16   4          4.02          2.74         0.81 o                         
   5  16   4        263.19        283.75        14.81 o                         
   6  16   4        219.08        229.13         4.97 o                         
  -6  17   4          7.57          8.57         1.38 o                         
  -5  17   4          7.09         11.39         1.06 o                         
  -4  17   4        269.24        274.39         5.74 o                         
  -3  17   4         33.51         29.69         1.25 o                         
  -2  17   4        108.22         96.63         1.96 o                         
  -1  17   4        316.97        297.64         5.12 o                         
   0  17   4        119.19        127.59         2.27 o                         
   1  17   4        425.58        400.64         8.92 o                         
   2  17   4          9.39          9.00         0.83 o                         
   3  17   4         62.79         64.30         2.02 o                         
   4  17   4          4.27          3.66         0.91 o                         
   5  17   4         82.56         82.29         4.32 o                         
  -6  18   4         42.75         42.38         2.93 o                         
  -5  18   4          5.60          4.87         1.07 o                         
  -4  18   4         76.51         85.67         2.38 o                         
  -3  18   4         11.29         13.56         0.96 o                         
  -2  18   4        218.48        226.95         3.54 o                         
  -1  18   4        320.75        322.00         3.99 o                         
   0  18   4        165.16        165.22         2.66 o                         
   1  18   4          0.03          1.35         0.67 o                         
   2  18   4        763.80        772.70         7.64 o                         
   3  18   4        138.32        142.59         2.87 o                         
   4  18   4         13.95         17.70         1.42 o                         
   5  18   4         15.49         22.83         1.56 o                         
  -5  19   4         45.17         43.72         2.02 o                         
  -4  19   4          0.42          0.60         0.96 o                         
  -3  19   4        118.48        113.61         2.81 o                         
  -2  19   4        102.42         98.42         2.26 o                         
  -1  19   4         32.44         28.23         1.07 o                         
   0  19   4         40.83         33.88         1.12 o                         
   1  19   4         37.96         38.50         1.43 o                         
   2  19   4        545.66        538.51        11.16 o                         
   3  19   4         84.07         84.51         2.42 o                         
   4  19   4         37.51         36.20         1.90 o                         
   5  19   4         19.08         17.90         2.12 o                         
  -5  20   4          7.23          8.94         1.11 o                         
  -4  20   4          0.00         -0.46         0.80 o                         
  -3  20   4         57.46         64.01         1.89 o                         
  -2  20   4         19.25         17.55         1.10 o                         
  -1  20   4        881.60        884.74         9.05 o                         
   0  20   4          4.09          3.55         0.71 o                         
   1  20   4          1.56          2.78         0.85 o                         
   2  20   4         59.59         60.72         2.09 o                         
   3  20   4         21.67         24.92         1.46 o                         
   4  20   4          2.59          5.59         1.28 o                         
  -4  21   4         11.79         12.08         1.18 o                         
  -3  21   4         12.29         13.21         1.16 o                         
  -2  21   4        116.50        116.10         2.51 o                         
  -1  21   4          0.04         -0.06         0.72 o                         
   0  21   4         17.23         17.58         1.09 o                         
   1  21   4          5.04          3.44         0.83 o                         
   2  21   4         64.55         66.32         2.01 o                         
   3  21   4          1.00          0.85         1.20 o                         
   4  21   4         43.23         46.16         2.09 o                         
  -4  22   4        174.91        171.91         3.48 o                         
  -3  22   4          1.31          2.64         1.58 o                         
  -2  22   4         29.15         30.47         1.53 o                         
  -1  22   4         26.27         26.66         1.42 o                         
   0  22   4          0.02          0.49         1.01 o                         
   1  22   4         62.72         66.05         2.11 o                         
   2  22   4        212.40        210.84         6.26 o                         
   3  22   4         16.31         16.63         1.82 o                         
  -3  23   4          4.88          4.12         1.05 o                         
  -2  23   4          2.78          2.67         0.98 o                         
  -1  23   4          0.04          0.66         1.17 o                         
   0  23   4         14.21         19.00         1.59 o                         
   1  23   4         21.55         21.46         1.66 o                         
   2  23   4          6.74          6.68         1.26 o                         
  -2  24   4         79.15         82.97         2.90 o                         
  -1  24   4        122.08        115.72         3.59 o                         
   0  24   4         64.96         71.99         4.69 o                         
   1  24   4          6.17          6.51         1.57 o                         
   2  24   4         14.92          7.04         1.31 o                         
  -1  25   4         99.10         92.05         3.01 o                         
   0  25   4         24.50         26.03         1.94 o                         
  -7   0   5        179.30        182.01         7.59 o                         
  -5   0   5         88.19         84.77         4.39 o                         
  -3   0   5        698.61        643.61        29.50 o                         
  -1   0   5       1480.57       1654.43        20.59 o                         
   1   0   5        509.13        483.66        12.68 o                         
   3   0   5         77.10         70.74         2.16 o                         
   5   0   5          0.22          0.05         1.07 o                         
   7   0   5        280.97        269.90        10.78 o                         
  -8   1   5         21.16         32.79         2.04 o                         
  -7   1   5        432.51        441.50        10.99 o                         
  -6   1   5        166.90        185.67         4.08 o                         
  -5   1   5        102.34         90.88         4.96 o                         
  -4   1   5          4.78          5.60         1.22 o                         
  -3   1   5         76.99         90.38         2.61 o                         
  -2   1   5       1740.63       1716.98        30.70 o                         
  -1   1   5       1080.03       1063.39         8.73 o                         
   0   1   5        676.67        669.45        10.55 o                         
   1   1   5         29.21         19.68         0.67 o                         
   2   1   5        154.80        146.76         3.19 o                         
   3   1   5         20.69         25.41         0.93 o                         
   4   1   5       1603.85       1394.88        74.73 o                         
   5   1   5        151.45        146.74         6.28 o                         
   6   1   5        309.21        310.05         9.34 o                         
   7   1   5          2.24          3.27         1.61 o                         
  -8   2   5         18.02         13.61         1.24 o                         
  -7   2   5          8.84         14.39         4.25 o                         
  -6   2   5         37.40         41.74         1.74 o                         
  -5   2   5        132.41        126.80         5.92 o                         
  -4   2   5          7.00          2.55         0.53 o                         
  -3   2   5        112.16         97.86         2.81 o                         
  -2   2   5       7367.19       7669.54       184.36 o                         
  -1   2   5         97.00        108.96         2.87 o                         
   0   2   5        146.75        136.95         2.69 o                         
   1   2   5        338.13        374.56         6.89 o                         
   2   2   5       1380.71       1447.65        23.64 o                         
   3   2   5        552.69        516.89        15.26 o                         
   4   2   5        858.29        804.78        31.78 o                         
   5   2   5         14.68         16.23         1.08 o                         
   6   2   5        232.02        226.22        10.58 o                         
   7   2   5          3.85          5.24         1.97 o                         
  -8   3   5        345.52        317.99        11.81 o                         
  -7   3   5         44.43         34.68         2.40 o                         
  -6   3   5         28.71         30.06         1.58 o                         
  -5   3   5       1923.08       1908.35        34.01 o                         
  -4   3   5         23.33         26.14         1.57 o                         
  -3   3   5       1294.74       1221.41        35.14 o                         
  -2   3   5        103.54        117.63         3.33 o                         
  -1   3   5       4351.43       4209.49        47.51 o                         
   0   3   5        182.75        159.03         2.13 o                         
   1   3   5       1553.14       1500.66        26.46 o                         
   2   3   5         18.34         21.00         0.84 o                         
   3   3   5         64.70         62.97         2.85 o                         
   4   3   5        973.44        949.33        15.65 o                         
   5   3   5        178.68        192.96         3.57 o                         
   6   3   5         78.52         80.19         3.25 o                         
   7   3   5         23.06         23.54         1.88 o                         
  -8   4   5         17.17         22.03         1.46 o                         
  -7   4   5         14.72         15.95         1.92 o                         
  -6   4   5          4.20          2.57         0.81 o                         
  -5   4   5         37.26         43.12         2.01 o                         
  -4   4   5        134.47        105.56         4.58 o                         
  -3   4   5        557.34        553.02        21.69 o                         
  -2   4   5       1161.11       1118.08        20.29 o                         
  -1   4   5        204.55        226.30         2.63 o                         
   0   4   5       2828.80       2845.33        40.86 o                         
   1   4   5        461.88        535.21         7.90 o                         
   2   4   5       1469.69       1455.43        15.32 o                         
   3   4   5        424.63        399.13        14.15 o                         
   4   4   5       2224.58       2183.52        16.88 o                         
   5   4   5          1.89          2.60         0.68 o                         
   6   4   5        211.25        230.85         4.58 o                         
   7   4   5        163.00        181.93         8.07 o                         
  -8   5   5        781.43        795.00        33.33 o                         
  -7   5   5          0.85          3.82         1.35 o                         
  -6   5   5        232.52        243.37         4.53 o                         
  -5   5   5          1.23          1.96         0.92 o                         
  -4   5   5          3.44          2.45         0.56 o                         
  -3   5   5          0.59          1.37         0.52 o                         
  -2   5   5        757.25        763.41        11.91 o                         
  -1   5   5        379.51        338.33         6.14 o                         
   0   5   5        119.54        105.62         1.88 o                         
   1   5   5       4711.54       4843.15        31.38 o                         
   2   5   5         86.44         79.87         2.63 o                         
   3   5   5          1.91          4.23         0.49 o                         
   4   5   5         94.28         81.05         2.39 o                         
   5   5   5          2.74          4.25         0.66 o                         
   6   5   5        423.73        429.76        10.67 o                         
   7   5   5          0.01          1.37         1.21 o                         
  -8   6   5        108.15        103.29         3.70 o                         
  -7   6   5         43.10         42.90         2.56 o                         
  -6   6   5          0.61          1.49         0.69 o                         
  -5   6   5        704.87        768.29        12.44 o                         
  -4   6   5         52.16         49.58         1.68 o                         
  -3   6   5        424.05        377.20         7.54 o                         
  -2   6   5       1856.83       2008.37        10.86 o                         
  -1   6   5        301.90        341.26         5.75 o                         
   0   6   5         77.60         85.64         1.65 o                         
   1   6   5       1174.16       1177.22        19.95 o                         
   2   6   5          0.23          0.94         0.39 o                         
   3   6   5         21.95         18.32         0.96 o                         
   4   6   5         81.58         78.46         2.89 o                         
   5   6   5         25.09         33.00         1.36 o                         
   6   6   5         13.74         17.02         2.01 o                         
   7   6   5          0.24          0.85         1.12 o                         
  -8   7   5          0.13          0.00         1.51 o                         
  -7   7   5        129.02        146.02         8.68 o                         
  -6   7   5         32.85         39.36         1.71 o                         
  -5   7   5         36.71         45.79         2.07 o                         
  -4   7   5        183.69        201.93         6.84 o                         
  -3   7   5        314.71        303.36         8.90 o                         
  -2   7   5        132.29        131.90         3.30 o                         
  -1   7   5        480.29        466.69        12.06 o                         
   0   7   5        844.70        846.60        10.65 o                         
   1   7   5        736.03        753.37        13.05 o                         
   2   7   5        370.52        359.73         4.46 o                         
   3   7   5          5.50          8.97         0.77 o                         
   4   7   5        559.54        504.82         8.89 o                         
   5   7   5          3.76          6.06         0.86 o                         
   6   7   5        165.83        150.84         3.96 o                         
   7   7   5         15.92         17.07         1.53 o                         
  -8   8   5         16.71         12.73         2.85 o                         
  -7   8   5         47.98         45.44         3.28 o                         
  -6   8   5         35.95         37.54         1.89 o                         
  -5   8   5          3.05          5.57         1.38 o                         
  -4   8   5         43.75         40.00         1.65 o                         
  -3   8   5        105.38         90.21         3.12 o                         
  -2   8   5       2065.39       2097.09        52.30 o                         
  -1   8   5          0.45          2.66         0.49 o                         
   0   8   5        347.49        374.56         8.35 o                         
   1   8   5          1.72          0.67         0.48 o                         
   2   8   5         83.85         81.44         2.14 o                         
   3   8   5        633.16        621.60         8.28 o                         
   4   8   5        216.99        217.52         3.38 o                         
   5   8   5          0.43          1.14         0.67 o                         
   6   8   5        373.78        378.79         8.89 o                         
   7   8   5         28.70         34.91         2.49 o                         
  -7   9   5         73.92         77.62         3.01 o                         
  -6   9   5          0.03          0.24         0.82 o                         
  -5   9   5        910.55        880.96        10.70 o                         
  -4   9   5         59.26         60.01         2.40 o                         
  -3   9   5        448.77        414.34        14.93 o                         
  -2   9   5        146.69        163.41         5.33 o                         
  -1   9   5       1032.58        963.76        25.69 o                         
   0   9   5        697.74        637.66        13.47 o                         
   1   9   5        442.49        448.50         9.09 o                         
   2   9   5         24.29         31.68         1.36 o                         
   3   9   5         53.76         60.33         1.87 o                         
   4   9   5        308.75        269.26         3.99 o                         
   5   9   5         72.78         68.11         2.16 o                         
   6   9   5         40.10         38.07         1.93 o                         
   7   9   5          6.59         11.41         1.72 o                         
  -7  10   5          0.67          0.62         0.98 o                         
  -6  10   5          1.23          2.77         0.80 o                         
  -5  10   5         47.95         47.03         1.84 o                         
  -4  10   5        323.24        306.15         5.33 o                         
  -3  10   5         79.02         77.06         3.32 o                         
  -2  10   5         75.43         79.12         2.25 o                         
  -1  10   5         34.07         25.65         1.11 o                         
   0  10   5        765.70        779.96        16.64 o                         
   1  10   5        179.19        187.23         2.61 o                         
   2  10   5          1.92          1.60         0.77 o                         
   3  10   5       1569.93       1472.66        12.77 o                         
   4  10   5        349.75        335.03         4.83 o                         
   5  10   5         53.49         54.27         1.86 o                         
   6  10   5        199.79        204.78         7.50 o                         
  -7  11   5        213.37        216.52         7.45 o                         
  -6  11   5        411.84        429.11        13.30 o                         
  -5  11   5        264.03        237.65         8.89 o                         
  -4  11   5        122.50        126.65         5.37 o                         
  -3  11   5        315.24        301.82         8.92 o                         
  -2  11   5        302.93        291.17         4.99 o                         
  -1  11   5        220.18        227.25         6.09 o                         
   0  11   5        406.67        379.35         8.34 o                         
   1  11   5       1103.49       1036.35        23.06 o                         
   2  11   5        111.51        114.89         6.46 o                         
   3  11   5          1.22          3.05         0.85 o                         
   4  11   5        498.92        479.49         8.26 o                         
   5  11   5         67.24         65.34         2.07 o                         
   6  11   5         30.20         28.79         4.26 o                         
  -7  12   5         10.18          9.45         1.82 o                         
  -6  12   5         11.51         12.39         1.14 o                         
  -5  12   5        451.81        467.50         7.64 o                         
  -4  12   5        350.44        370.01         9.03 o                         
  -3  12   5        448.56        450.70         5.70 o                         
  -2  12   5        116.81        121.28         2.93 o                         
  -1  12   5         64.15         60.63         1.52 o                         
   0  12   5         44.55         43.31         1.63 o                         
   1  12   5          0.03          1.33         0.71 o                         
   2  12   5         71.46         75.50         2.28 o                         
   3  12   5        111.59        119.59         2.82 o                         
   4  12   5         85.17         80.30         2.50 o                         
   5  12   5        104.95        105.85         2.63 o                         
   6  12   5          0.35         -1.11         1.11 o                         
  -7  13   5         21.34         27.66         2.87 o                         
  -6  13   5          3.11          2.45         0.95 o                         
  -5  13   5        359.04        368.66         7.33 o                         
  -4  13   5        152.80        175.90         4.06 o                         
  -3  13   5        503.23        518.83        10.05 o                         
  -2  13   5         84.40         87.84         2.16 o                         
  -1  13   5          0.76          1.48         0.54 o                         
   0  13   5        145.59        142.50         3.00 o                         
   1  13   5         26.95         27.02         1.07 o                         
   2  13   5        182.39        178.94         3.12 o                         
   3  13   5         40.58         44.24         2.46 o                         
   4  13   5         14.80         13.68         1.22 o                         
   5  13   5          2.04          2.87         1.19 o                         
   6  13   5        166.26        160.67         9.38 o                         
  -7  14   5         27.76         27.87         4.45 o                         
  -6  14   5          0.03          0.03         1.04 o                         
  -5  14   5        487.30        514.04        14.32 o                         
  -4  14   5          9.02          7.66         1.22 o                         
  -3  14   5         58.90         56.89         1.76 o                         
  -2  14   5         74.41         84.93         1.96 o                         
  -1  14   5         22.93         23.40         1.47 o                         
   0  14   5       1217.67       1202.81        18.74 o                         
   1  14   5       1080.41       1045.74         9.11 o                         
   2  14   5          2.34          3.27         0.71 o                         
   3  14   5         90.87         87.84         2.84 o                         
   4  14   5         81.10         80.44         2.44 o                         
   5  14   5          3.92          6.25         1.08 o                         
   6  14   5        257.28        275.70         6.56 o                         
  -6  15   5          5.19          7.01         1.34 o                         
  -5  15   5         62.81         70.52         2.28 o                         
  -4  15   5        286.11        302.86         4.60 o                         
  -3  15   5        121.37        131.17         2.85 o                         
  -2  15   5         58.08         69.14         1.77 o                         
  -1  15   5         75.90         69.14         1.79 o                         
   0  15   5        412.97        399.06         9.10 o                         
   1  15   5       2490.29       2554.01        28.66 o                         
   2  15   5          4.71          4.16         0.78 o                         
   3  15   5         21.65         24.84         1.48 o                         
   4  15   5         63.26         68.83         3.00 o                         
   5  15   5         42.49         41.26         1.60 o                         
  -6  16   5          0.19          0.75         2.70 o                         
  -5  16   5        237.34        233.98         3.43 o                         
  -4  16   5        171.37        161.43         4.21 o                         
  -3  16   5        111.55        114.46         2.74 o                         
  -2  16   5          9.84          6.75         0.77 o                         
  -1  16   5        219.92        218.54         3.09 o                         
   0  16   5         12.24         14.57         0.86 o                         
   1  16   5        984.20        960.69        15.13 o                         
   2  16   5          8.45         10.33         1.10 o                         
   3  16   5        404.20        393.73         6.88 o                         
   4  16   5         15.17         18.96         1.45 o                         
   5  16   5         49.81         54.68         2.13 o                         
  -6  17   5         98.17        100.12         4.75 o                         
  -5  17   5        460.11        449.51         7.66 o                         
  -4  17   5        530.76        546.67         7.68 o                         
  -3  17   5         81.55         84.04         2.11 o                         
  -2  17   5        191.53        197.10         3.40 o                         
  -1  17   5        277.60        268.13         5.28 o                         
   0  17   5        190.22        192.92         3.18 o                         
   1  17   5        275.40        287.90         8.40 o                         
   2  17   5         46.39         50.14         1.98 o                         
   3  17   5          9.05         10.68         1.29 o                         
   4  17   5         15.42          9.98         1.18 o                         
   5  17   5         59.76         54.41         2.46 o                         
  -5  18   5          8.30          9.92         1.03 o                         
  -4  18   5        199.77        208.28         5.50 o                         
  -3  18   5        113.90        107.43         3.12 o                         
  -2  18   5         29.82         26.24         1.30 o                         
  -1  18   5         61.73         64.30         1.86 o                         
   0  18   5          1.06          1.04         0.64 o                         
   1  18   5         24.27         20.18         1.16 o                         
   2  18   5         34.13         33.29         1.56 o                         
   3  18   5        146.27        141.46         2.90 o                         
   4  18   5         13.10         13.34         1.25 o                         
  -5  19   5        167.04        169.23         3.64 o                         
  -4  19   5         16.02          9.93         0.99 o                         
  -3  19   5         39.79         40.03         1.50 o                         
  -2  19   5          3.68          3.91         0.79 o                         
  -1  19   5          4.68          5.11         0.72 o                         
   0  19   5          6.01          6.90         0.73 o                         
   1  19   5         75.04         74.66         1.89 o                         
   2  19   5          0.03          1.58         0.90 o                         
   3  19   5        128.28        132.63         2.88 o                         
   4  19   5        230.88        244.71         3.99 o                         
  -5  20   5         44.20         46.59         1.89 o                         
  -4  20   5         21.06         25.35         1.33 o                         
  -3  20   5         59.64         50.47         2.25 o                         
  -2  20   5         14.25         12.47         1.04 o                         
  -1  20   5         72.03         67.01         1.87 o                         
   0  20   5        234.48        229.07         3.60 o                         
   1  20   5          3.05          3.24         0.86 o                         
   2  20   5          4.54          3.73         0.97 o                         
   3  20   5          0.50          0.34         0.90 o                         
   4  20   5          0.17          0.45         1.25 o                         
  -4  21   5         94.96        100.51         2.86 o                         
  -3  21   5         15.82         18.32         1.21 o                         
  -2  21   5        114.35        122.95         2.55 o                         
  -1  21   5          5.54          5.72         1.07 o                         
   0  21   5        138.90        142.03         3.20 o                         
   1  21   5        271.37        293.93         4.91 o                         
   2  21   5          4.00          2.97         0.81 o                         
   3  21   5         20.19         21.94         1.40 o                         
  -3  22   5          0.06          0.70         0.85 o                         
  -2  22   5         40.09         32.57         1.48 o                         
  -1  22   5         70.01         71.96         3.61 o                         
   0  22   5         39.71         36.52         1.67 o                         
   1  22   5          6.87          6.05         0.96 o                         
   2  22   5         23.08         20.77         1.24 o                         
   3  22   5        178.64        171.36         4.34 o                         
  -3  23   5          3.54          3.79         1.07 o                         
  -2  23   5         87.84         85.71         2.31 o                         
  -1  23   5         26.43         25.01         1.47 o                         
   0  23   5         71.09         74.31         3.11 o                         
   1  23   5          0.03          0.67         1.14 o                         
   2  23   5          2.74          5.51         0.98 o                         
  -1  24   5          1.97          2.93         0.96 o                         
   0  24   5         23.99         28.58         3.71 o                         
   1  24   5         53.04         64.30         3.07 o                         
  -8   0   6         20.12         23.11         3.31 o                         
  -6   0   6          0.22          1.02         1.56 o                         
  -4   0   6        876.22        801.65        21.07 o                         
  -2   0   6      11338.93      11283.86        37.40 o                         
   0   0   6       3219.35       3311.06       119.55 o                         
   2   0   6        575.96        549.13         7.59 o                         
   4   0   6        286.46        276.48         7.60 o                         
   6   0   6          1.06          5.75         1.67 o                         
  -8   1   6        373.18        353.48        10.37 o                         
  -7   1   6         79.10         94.07         3.58 o                         
  -6   1   6        129.90        131.14         3.22 o                         
  -5   1   6          8.48          9.23         0.94 o                         
  -4   1   6        164.95        177.94         3.46 o                         
  -3   1   6        213.11        184.71         3.46 o                         
  -2   1   6        394.55        371.98         7.53 o                         
  -1   1   6        111.51        119.50         2.89 o                         
   0   1   6        126.61        111.20         3.36 o                         
   1   1   6       2671.99       2759.92        24.78 o                         
   2   1   6         84.25         83.59         1.83 o                         
   3   1   6       1531.47       1504.55        10.06 o                         
   4   1   6       2713.43       2771.77        23.52 o                         
   5   1   6        621.65        581.28        11.84 o                         
   6   1   6         81.39         83.19         3.14 o                         
   7   1   6        172.91        172.71         4.71 o                         
  -8   2   6         71.23         63.10         3.21 o                         
  -7   2   6        502.11        516.98         9.13 o                         
  -6   2   6         20.87         20.11         2.03 o                         
  -5   2   6         64.54         69.37         2.12 o                         
  -4   2   6        840.81        818.40        14.85 o                         
  -3   2   6         22.12         22.99         1.09 o                         
  -2   2   6       1942.63       2185.31        12.12 o                         
  -1   2   6          0.19          0.32         0.53 o                         
   0   2   6        174.05        170.97         3.16 o                         
   1   2   6        235.76        245.27         4.20 o                         
   2   2   6         24.21         22.81         0.98 o                         
   3   2   6       1172.06       1166.77        15.19 o                         
   4   2   6         18.30         23.29         1.25 o                         
   5   2   6          0.30          2.09         0.80 o                         
   6   2   6         12.55         14.42         1.53 o                         
   7   2   6        315.66        321.23        15.63 o                         
  -8   3   6         88.48         93.41         4.06 o                         
  -7   3   6          1.03          3.88         1.53 o                         
  -6   3   6         52.02         64.30         2.20 o                         
  -5   3   6        103.58        112.32         2.80 o                         
  -4   3   6        353.00        338.14         6.87 o                         
  -3   3   6         29.60         28.26         1.80 o                         
  -2   3   6       1383.57       1284.78         8.91 o                         
  -1   3   6        216.44        233.96         5.13 o                         
   0   3   6        185.98        193.62         5.66 o                         
   1   3   6        131.52        149.14         3.55 o                         
   2   3   6         75.24         61.18         1.78 o                         
   3   3   6          0.68          1.97         0.71 o                         
   4   3   6        194.70        220.04         3.54 o                         
   5   3   6         11.23         13.16         1.15 o                         
   6   3   6        254.09        288.15         6.46 o                         
   7   3   6         77.51         87.52         5.47 o                         
  -8   4   6         12.64         12.32         1.74 o                         
  -7   4   6        128.34        130.18        15.94 o                         
  -6   4   6         58.34         54.18         1.97 o                         
  -5   4   6        135.35        155.37         3.11 o                         
  -4   4   6        726.45        743.07         7.47 o                         
  -3   4   6        157.29        141.37         4.29 o                         
  -2   4   6         21.51         20.01         1.05 o                         
  -1   4   6        500.46        568.31        13.79 o                         
   0   4   6         54.51         46.09         1.28 o                         
   1   4   6         34.24         40.67         1.22 o                         
   2   4   6        820.03        829.14        14.04 o                         
   3   4   6        683.07        651.39         8.56 o                         
   4   4   6        231.23        233.73         3.51 o                         
   5   4   6        344.99        342.71         4.50 o                         
   6   4   6         12.25         17.82         2.76 o                         
   7   4   6         19.76         18.26         1.74 o                         
  -8   5   6         27.51         32.23         2.07 o                         
  -7   5   6         13.44         13.57         3.39 o                         
  -6   5   6         24.78         28.36         1.56 o                         
  -5   5   6         70.42         71.16         2.88 o                         
  -4   5   6          8.82          7.05         0.83 o                         
  -3   5   6         19.53         14.62         0.98 o                         
  -2   5   6        487.71        478.47         7.49 o                         
  -1   5   6        851.65        841.72        15.45 o                         
   0   5   6         99.50        104.33         2.07 o                         
   1   5   6       1245.70       1193.22        16.31 o                         
   2   5   6         78.28         91.97         2.40 o                         
   3   5   6        428.06        448.52         4.62 o                         
   4   5   6         96.70         79.91         3.10 o                         
   5   5   6        402.72        417.94         5.16 o                         
   6   5   6         29.69         30.80         2.19 o                         
   7   5   6        160.43        143.08         4.53 o                         
  -8   6   6         12.36          9.00         2.49 o                         
  -7   6   6          6.48          7.61         1.60 o                         
  -6   6   6         95.43         89.83         2.70 o                         
  -5   6   6          2.44          4.34         0.84 o                         
  -4   6   6       1720.90       1659.36        33.40 o                         
  -3   6   6        113.10        114.43         4.06 o                         
  -2   6   6        641.52        584.78        20.67 o                         
  -1   6   6        107.73         97.80         2.26 o                         
   0   6   6       1452.94       1469.47        15.94 o                         
   1   6   6         27.81         17.65         0.80 o                         
   2   6   6        252.05        215.63         6.59 o                         
   3   6   6        164.80        163.48         4.99 o                         
   4   6   6         12.32         13.85         0.95 o                         
   5   6   6          8.68          9.90         0.91 o                         
   6   6   6         16.32         15.89         3.55 o                         
  -7   7   6         90.83        100.67         3.76 o                         
  -6   7   6         65.60         63.93         2.56 o                         
  -5   7   6        194.97        185.18         3.87 o                         
  -4   7   6          9.30         11.74         1.62 o                         
  -3   7   6         79.71         67.02         3.39 o                         
  -2   7   6        143.38        152.47         5.62 o                         
  -1   7   6        175.90        171.98         5.87 o                         
   0   7   6        151.07        144.03         4.30 o                         
   1   7   6         51.01         38.89         1.38 o                         
   2   7   6        176.70        156.58         5.59 o                         
   3   7   6       1199.44       1264.34         8.02 o                         
   4   7   6        253.36        231.10         3.83 o                         
   5   7   6        604.89        600.54         6.79 o                         
   6   7   6         29.21         25.68         2.02 o                         
  -7   8   6        305.92        321.79         6.64 o                         
  -6   8   6         89.27         92.84         2.73 o                         
  -5   8   6        400.17        436.87         6.65 o                         
  -4   8   6        151.61        140.97         6.92 o                         
  -3   8   6         12.80         11.39         0.82 o                         
  -2   8   6        542.80        544.51        20.73 o                         
  -1   8   6          1.93          1.10         0.45 o                         
   0   8   6        573.22        525.86        10.95 o                         
   1   8   6        307.90        306.83         7.70 o                         
   2   8   6         10.50         12.26         0.83 o                         
   3   8   6        206.10        185.26         3.11 o                         
   4   8   6        208.98        196.41         4.24 o                         
   5   8   6          2.00          3.33         0.95 o                         
   6   8   6          0.08         -0.37         0.92 o                         
  -7   9   6         43.81         50.53         3.03 o                         
  -6   9   6         52.18         49.51         2.96 o                         
  -5   9   6        123.15        124.49         3.41 o                         
  -4   9   6        199.20        197.28         3.56 o                         
  -3   9   6        251.12        224.40        10.41 o                         
  -2   9   6        273.49        252.08         9.42 o                         
  -1   9   6        136.15        142.46         5.20 o                         
   0   9   6         85.16         73.16         3.23 o                         
   1   9   6        645.94        678.16        15.49 o                         
   2   9   6        159.71        152.93         3.77 o                         
   3   9   6          3.47          3.08         0.68 o                         
   4   9   6        188.29        164.21         3.08 o                         
   5   9   6         11.69         10.98         1.05 o                         
   6   9   6        106.28        102.78         3.58 o                         
  -7  10   6        128.44        127.91         4.82 o                         
  -6  10   6          7.24          7.65         1.10 o                         
  -5  10   6        149.62        147.84         4.71 o                         
  -4  10   6         86.98         83.45         2.81 o                         
  -3  10   6         78.49         73.97         3.93 o                         
  -2  10   6       1939.56       2103.78        12.17 o                         
  -1  10   6        247.09        251.88         8.28 o                         
   0  10   6         80.27         82.67         3.95 o                         
   1  10   6        274.62        248.47         8.90 o                         
   2  10   6        509.95        505.48         5.55 o                         
   3  10   6         19.71         17.14         1.51 o                         
   4  10   6         64.85         64.29         1.97 o                         
   5  10   6        169.29        154.67         3.87 o                         
   6  10   6         36.09         28.56         1.91 o                         
  -7  11   6          5.30          3.81         1.85 o                         
  -6  11   6          1.48          0.70         0.88 o                         
  -5  11   6         32.42         35.85         1.64 o                         
  -4  11   6          2.87          3.66         1.21 o                         
  -3  11   6          0.22          2.63         1.01 o                         
  -2  11   6         40.60         34.19         1.32 o                         
  -1  11   6        238.07        227.97         8.30 o                         
   0  11   6        413.22        395.66        12.81 o                         
   1  11   6       2390.94       2268.27        59.33 o                         
   2  11   6         16.25         17.28         1.17 o                         
   3  11   6         55.69         60.20         2.13 o                         
   4  11   6        199.13        162.10         3.05 o                         
   5  11   6        259.49        268.64         4.14 o                         
   6  11   6          0.35         -0.98         1.01 o                         
  -7  12   6          4.19          4.15         2.92 o                         
  -6  12   6         16.02         15.08         1.50 o                         
  -5  12   6         12.44         14.62         1.38 o                         
  -4  12   6       1384.98       1360.43        27.81 o                         
  -3  12   6        192.11        198.36         4.15 o                         
  -2  12   6         21.09         19.62         0.95 o                         
  -1  12   6         16.30         15.11         1.02 o                         
   0  12   6        175.98        173.92         6.78 o                         
   1  12   6          0.31          2.03         0.51 o                         
   2  12   6        112.43        110.87         2.54 o                         
   3  12   6         49.36         48.21         1.90 o                         
   4  12   6        106.51        101.38         5.31 o                         
   5  12   6          5.37          3.77         0.80 o                         
   6  12   6         29.92         27.86         2.42 o                         
  -6  13   6         10.64         12.64         1.44 o                         
  -5  13   6        348.17        346.76         5.66 o                         
  -4  13   6          1.54          3.23         1.02 o                         
  -3  13   6          8.41         10.15         0.93 o                         
  -2  13   6          6.17          6.11         0.66 o                         
  -1  13   6        431.34        436.54         6.37 o                         
   0  13   6        317.63        318.68         3.91 o                         
   1  13   6        327.46        342.83         4.19 o                         
   2  13   6         82.20         82.14         2.28 o                         
   3  13   6        269.32        296.95         5.64 o                         
   4  13   6        919.17        928.37        27.61 o                         
   5  13   6        148.29        162.08         3.56 o                         
  -6  14   6          6.64          6.73         1.03 o                         
  -5  14   6        254.21        275.45        11.86 o                         
  -4  14   6         54.37         56.90         2.31 o                         
  -3  14   6         26.03         27.50         1.32 o                         
  -2  14   6        232.30        233.33         3.25 o                         
  -1  14   6        340.26        334.89         3.78 o                         
   0  14   6        362.81        361.23         6.27 o                         
   1  14   6       1249.82       1225.06        20.18 o                         
   2  14   6         10.68         10.61         1.08 o                         
   3  14   6          0.28          0.75         0.87 o                         
   4  14   6          0.43          0.16         0.87 o                         
   5  14   6        121.79        125.67         3.75 o                         
  -6  15   6          8.55         10.02         1.62 o                         
  -5  15   6        267.91        272.85         5.86 o                         
  -4  15   6          2.62          3.65         1.01 o                         
  -3  15   6         59.09         54.63         1.85 o                         
  -2  15   6        189.14        182.82         4.76 o                         
  -1  15   6          0.13          0.04         0.61 o                         
   0  15   6         31.92         34.11         1.27 o                         
   1  15   6         40.83         42.53         1.85 o                         
   2  15   6         21.04         20.38         1.35 o                         
   3  15   6         23.11         24.19         1.44 o                         
   4  15   6        128.30        132.12         3.28 o                         
   5  15   6          5.22          2.82         1.16 o                         
  -6  16   6         44.34         50.42         3.17 o                         
  -5  16   6          6.92          9.03         1.15 o                         
  -4  16   6          1.12          1.12         0.85 o                         
  -3  16   6         58.76         50.29         1.78 o                         
  -2  16   6         40.22         35.23         1.53 o                         
  -1  16   6         22.29         23.63         1.07 o                         
   0  16   6         13.66         13.33         0.89 o                         
   1  16   6         36.17         34.09         1.38 o                         
   2  16   6          7.10          7.87         1.04 o                         
   3  16   6         16.68         14.71         1.25 o                         
   4  16   6         12.42         13.84         1.36 o                         
   5  16   6         23.10         18.51         2.19 o                         
  -5  17   6         93.42         87.15         3.09 o                         
  -4  17   6         52.09         53.84         1.78 o                         
  -3  17   6        148.40        158.91         2.98 o                         
  -2  17   6          0.29          0.97         0.68 o                         
  -1  17   6          4.86          3.09         0.57 o                         
   0  17   6        239.63        239.03         3.60 o                         
   1  17   6          2.06          2.87         1.00 o                         
   2  17   6         26.23         27.82         1.42 o                         
   3  17   6        116.06        123.05         4.55 o                         
   4  17   6         55.67         60.72         2.51 o                         
  -5  18   6        357.53        360.38         5.00 o                         
  -4  18   6         35.31         29.60         1.53 o                         
  -3  18   6        266.58        286.49         4.42 o                         
  -2  18   6         76.02         83.71         2.10 o                         
  -1  18   6         67.40         64.38         2.07 o                         
   0  18   6          3.95          3.54         0.80 o                         
   1  18   6        521.78        531.31         6.05 o                         
   2  18   6         32.31         34.25         1.71 o                         
   3  18   6          3.72          5.05         1.00 o                         
   4  18   6         24.28         25.29         1.34 o                         
  -5  19   6         40.72         40.16         1.78 o                         
  -4  19   6          0.67          1.02         0.87 o                         
  -3  19   6          4.70          7.32         0.96 o                         
  -2  19   6         76.32         80.42         2.28 o                         
  -1  19   6          6.21          7.59         0.92 o                         
   0  19   6        127.19        132.65         4.25 o                         
   1  19   6        554.84        556.35         9.27 o                         
   2  19   6         68.69         70.28         2.15 o                         
   3  19   6          6.53          8.55         1.21 o                         
   4  19   6        564.52        593.33         9.98 o                         
  -4  20   6         77.56         69.86         1.99 o                         
  -3  20   6        127.02        139.18         3.17 o                         
  -2  20   6        278.77        257.31         3.88 o                         
  -1  20   6        498.16        495.74        14.75 o                         
   0  20   6         41.12         40.90         1.79 o                         
   1  20   6         89.51         96.43         3.24 o                         
   2  20   6          0.86         -0.28         0.89 o                         
   3  20   6         33.30         30.67         2.91 o                         
  -3  21   6         57.65         53.55         2.27 o                         
  -2  21   6         47.66         45.81         1.93 o                         
  -1  21   6          7.12          7.27         1.11 o                         
   0  21   6         14.32         16.65         1.42 o                         
   1  21   6        221.43        226.52         6.03 o                         
   2  21   6          2.23          2.27         0.95 o                         
  -3  22   6          1.39          0.37         0.84 o                         
  -2  22   6        161.32        157.44         4.62 o                         
  -1  22   6          2.52          1.34         0.85 o                         
   0  22   6         20.29         18.66         2.40 o                         
   1  22   6         59.18         59.85         2.27 o                         
   2  22   6         11.49         12.99         1.11 o                         
  -2  23   6          9.24         11.71         1.31 o                         
  -1  23   6          2.50          2.41         1.15 o                         
   0  23   6         29.76         31.23         2.43 o                         
   1  23   6         18.68         21.01         1.83 o                         
  -7   0   7        176.78        201.58         7.77 o                         
  -5   0   7         98.49        103.01         4.05 o                         
  -3   0   7       1387.26       1391.51        44.19 o                         
  -1   0   7         15.20         19.23         2.09 o                         
   1   0   7         84.44         88.68         3.04 o                         
   3   0   7       1933.44       1984.63        15.49 o                         
   5   0   7        301.03        314.87         7.04 o                         
  -7   1   7        148.86        147.46         4.32 o                         
  -6   1   7        366.70        391.42         7.37 o                         
  -5   1   7         62.23         62.36         2.02 o                         
  -4   1   7         31.27         26.59         1.47 o                         
  -3   1   7         50.65         68.68         3.93 o                         
  -2   1   7        144.77        172.84         3.29 o                         
  -1   1   7        213.34        194.20         3.77 o                         
   0   1   7        129.78        146.11         3.23 o                         
   1   1   7          3.18          6.61         0.65 o                         
   2   1   7         18.33         14.70         0.81 o                         
   3   1   7          2.13          4.96         0.99 o                         
   4   1   7        427.90        386.16         6.28 o                         
   5   1   7          6.01          4.82         1.01 o                         
   6   1   7         18.67         16.29         1.67 o                         
  -7   2   7         24.43         27.91         1.90 o                         
  -6   2   7         26.59         27.55         1.51 o                         
  -5   2   7         31.73         34.59         1.55 o                         
  -4   2   7          3.31          1.81         0.71 o                         
  -3   2   7        904.74        907.23         9.65 o                         
  -2   2   7         86.26         84.78         2.85 o                         
  -1   2   7        243.87        240.56         3.84 o                         
   0   2   7        472.38        442.64         6.11 o                         
   1   2   7         78.58         76.85         1.99 o                         
   2   2   7        490.04        479.69         6.82 o                         
   3   2   7         71.22         70.38         2.82 o                         
   4   2   7        290.30        304.43         7.52 o                         
   5   2   7          0.57          0.31         0.79 o                         
   6   2   7        149.30        146.10         6.25 o                         
  -7   3   7         77.87         81.43         3.51 o                         
  -6   3   7        115.94        114.00         2.94 o                         
  -5   3   7         41.28         39.36         1.93 o                         
  -4   3   7          8.02         10.12         1.06 o                         
  -3   3   7       1850.54       1803.55        13.96 o                         
  -2   3   7        158.86        171.16         3.30 o                         
  -1   3   7        234.98        223.90         3.61 o                         
   0   3   7         60.95         58.78         3.08 o                         
   1   3   7       2130.47       2167.99        17.66 o                         
   2   3   7         27.43         23.98         1.12 o                         
   3   3   7         64.79         72.93         1.95 o                         
   4   3   7        265.46        254.14         4.37 o                         
   5   3   7         32.34         30.58         1.50 o                         
   6   3   7         18.21         18.76         1.57 o                         
  -7   4   7         10.52         11.05         1.62 o                         
  -6   4   7          9.26          9.28         1.16 o                         
  -5   4   7         16.87         17.90         1.26 o                         
  -4   4   7          0.16          1.24         0.91 o                         
  -3   4   7        666.35        692.83         6.45 o                         
  -2   4   7          7.27         14.24         1.28 o                         
  -1   4   7        100.74         92.36         2.58 o                         
   0   4   7       2848.54       2939.20        41.07 o                         
   1   4   7        118.84        136.53         2.47 o                         
   2   4   7        282.36        287.44         3.68 o                         
   3   4   7        286.86        275.87         3.78 o                         
   4   4   7         11.59         14.60         1.06 o                         
   5   4   7         16.55         19.24         1.29 o                         
   6   4   7        299.09        309.73         8.79 o                         
  -7   5   7         14.45         17.85         1.88 o                         
  -6   5   7        102.28        114.61         2.91 o                         
  -5   5   7        299.99        297.25         8.09 o                         
  -4   5   7         11.87         14.10         1.09 o                         
  -3   5   7        833.84        817.79         7.41 o                         
  -2   5   7        841.02        874.17        15.94 o                         
  -1   5   7         49.78         36.34         1.66 o                         
   0   5   7        182.88        177.27         3.65 o                         
   1   5   7         80.59         71.68         3.51 o                         
   2   5   7        252.08        264.13         3.50 o                         
   3   5   7        100.87         98.49         2.21 o                         
   4   5   7        844.45        830.47         8.08 o                         
   5   5   7         47.40         45.76         2.03 o                         
   6   5   7        127.87        123.52         4.67 o                         
  -7   6   7         45.51         50.57         3.20 o                         
  -6   6   7         98.95        112.19         2.77 o                         
  -5   6   7         72.67         76.15         2.41 o                         
  -4   6   7         84.80         84.59         2.26 o                         
  -3   6   7        519.75        514.27         8.24 o                         
  -2   6   7        712.65        770.56         8.79 o                         
  -1   6   7        102.45         85.15         4.47 o                         
   0   6   7        215.40        219.57         5.35 o                         
   1   6   7        343.10        358.16         9.07 o                         
   2   6   7          1.75          3.12         0.69 o                         
   3   6   7        238.04        231.86         3.60 o                         
   4   6   7        100.34         90.31         5.35 o                         
   5   6   7         65.11         67.44         2.30 o                         
   6   6   7         41.89         40.53         3.95 o                         
  -7   7   7         54.30         45.87         2.82 o                         
  -6   7   7         39.65         46.18         2.29 o                         
  -5   7   7        169.82        187.30         4.99 o                         
  -4   7   7         35.87         29.96         1.50 o                         
  -3   7   7        105.26        104.84         2.82 o                         
  -2   7   7        113.99        107.00         2.98 o                         
  -1   7   7          4.24          6.38         0.70 o                         
   0   7   7          2.50          1.70         0.51 o                         
   1   7   7         16.21         17.14         0.99 o                         
   2   7   7          0.03          1.32         0.63 o                         
   3   7   7        180.54        168.28         2.98 o                         
   4   7   7        167.56        172.48         3.93 o                         
   5   7   7          9.48          8.29         0.92 o                         
   6   7   7         87.20         80.79         4.45 o                         
  -7   8   7        145.11        150.42         5.23 o                         
  -6   8   7         80.15         73.10         2.89 o                         
  -5   8   7        236.14        244.75         4.51 o                         
  -4   8   7         29.21         28.80         1.42 o                         
  -3   8   7         24.91         18.79         1.41 o                         
  -2   8   7         68.60         73.67         2.74 o                         
  -1   8   7          0.01          0.59         0.55 o                         
   0   8   7        975.32       1026.96        11.68 o                         
   1   8   7        176.38        162.38         6.23 o                         
   2   8   7        593.51        600.93        12.63 o                         
   3   8   7         57.78         57.20         1.75 o                         
   4   8   7        650.85        684.44         6.45 o                         
   5   8   7         25.64         29.79         1.34 o                         
   6   8   7        117.73        119.43         3.98 o                         
  -7   9   7         45.05         36.52         2.38 o                         
  -6   9   7         14.23         12.38         1.34 o                         
  -5   9   7        293.17        296.00         6.82 o                         
  -4   9   7         24.08         17.97         1.27 o                         
  -3   9   7        359.25        328.56         5.27 o                         
  -2   9   7        469.02        490.15         6.85 o                         
  -1   9   7        135.06        126.83         2.81 o                         
   0   9   7          2.03          4.41         0.62 o                         
   1   9   7       1128.97       1171.43         8.22 o                         
   2   9   7         45.16         47.69         3.82 o                         
   3   9   7         20.49         24.20         1.22 o                         
   4   9   7        174.79        173.06         3.41 o                         
   5   9   7         54.74         60.65         1.94 o                         
   6   9   7          8.08          8.45         1.60 o                         
  -7  10   7          9.81          9.67         1.60 o                         
  -6  10   7        181.75        172.69         3.54 o                         
  -5  10   7          0.58          1.62         0.94 o                         
  -4  10   7         22.02         20.11         1.78 o                         
  -3  10   7          6.60          8.67         1.21 o                         
  -2  10   7          0.40          0.56         0.68 o                         
  -1  10   7          1.68          1.06         0.58 o                         
   0  10   7       1052.50       1047.04         6.85 o                         
   1  10   7        212.09        197.40         5.21 o                         
   2  10   7        284.47        290.50         4.14 o                         
   3  10   7        277.92        263.48         4.75 o                         
   4  10   7        225.45        228.24         4.93 o                         
   5  10   7        180.49        163.13         3.19 o                         
  -7  11   7          6.50          9.09         1.51 o                         
  -6  11   7        143.07        153.04         3.29 o                         
  -5  11   7         66.57         70.39         2.71 o                         
  -4  11   7         56.91         58.72         2.49 o                         
  -3  11   7        794.49        779.01        14.36 o                         
  -2  11   7        270.32        288.13         4.34 o                         
  -1  11   7         23.87         26.50         1.14 o                         
   0  11   7        844.74        833.23        11.81 o                         
   1  11   7        897.50        899.01         9.39 o                         
   2  11   7          4.92          6.76         1.02 o                         
   3  11   7          2.92          4.14         0.88 o                         
   4  11   7         89.44        103.23         2.86 o                         
   5  11   7         79.42         76.64         2.46 o                         
  -6  12   7        367.33        361.54        13.98 o                         
  -5  12   7        124.52        128.66         3.63 o                         
  -4  12   7         20.27         20.61         1.64 o                         
  -3  12   7         77.49         78.86         2.64 o                         
  -2  12   7        144.72        133.88         2.76 o                         
  -1  12   7        114.82        110.91         2.33 o                         
   0  12   7        479.73        511.31        12.23 o                         
   1  12   7         18.75         22.37         1.18 o                         
   2  12   7         26.45         23.88         1.63 o                         
   3  12   7         59.81         68.08         2.26 o                         
   4  12   7         26.92         26.41         1.51 o                         
   5  12   7          0.04         -0.37         0.78 o                         
  -6  13   7         46.08         34.93         2.53 o                         
  -5  13   7         29.24         34.21         1.98 o                         
  -4  13   7          0.03          0.53         1.08 o                         
  -3  13   7         22.37         21.18         2.16 o                         
  -2  13   7         15.21         19.58         1.08 o                         
  -1  13   7          6.65          5.61         0.71 o                         
   0  13   7         56.67         53.42         1.60 o                         
   1  13   7        418.83        421.48         6.07 o                         
   2  13   7         83.69         88.33         2.48 o                         
   3  13   7        180.90        182.48         3.93 o                         
   4  13   7        141.18        142.44         3.28 o                         
   5  13   7         26.94         25.28         2.50 o                         
  -6  14   7         15.42         17.07         1.95 o                         
  -5  14   7         19.28         20.08         1.80 o                         
  -4  14   7          0.02          0.76         1.10 o                         
  -3  14   7         53.30         61.29         2.00 o                         
  -2  14   7         57.37         68.48         1.90 o                         
  -1  14   7        153.94        157.90         2.86 o                         
   0  14   7        776.31        783.04        16.99 o                         
   1  14   7        394.25        394.73         7.54 o                         
   2  14   7        210.44        224.80         3.87 o                         
   3  14   7        220.27        222.43         5.03 o                         
   4  14   7        146.72        151.54         3.34 o                         
   5  14   7         86.00         97.64         3.86 o                         
  -6  15   7          0.01         -0.66         1.48 o                         
  -5  15   7        646.12        670.21         8.29 o                         
  -4  15   7        259.95        259.58         5.10 o                         
  -3  15   7        501.66        491.43         5.59 o                         
  -2  15   7        172.91        187.22         3.69 o                         
  -1  15   7         16.83         21.61         1.17 o                         
   0  15   7         99.83        108.04         3.09 o                         
   1  15   7          0.43          1.71         0.75 o                         
   2  15   7          1.59          1.69         1.00 o                         
   3  15   7         16.80         16.04         1.29 o                         
   4  15   7         40.65         54.35         2.27 o                         
  -5  16   7         37.92         33.32         1.81 o                         
  -4  16   7         43.60         39.98         2.22 o                         
  -3  16   7          2.27          2.66         1.00 o                         
  -2  16   7         67.73         70.86         2.41 o                         
  -1  16   7         38.32         39.38         1.86 o                         
   0  16   7        621.02        593.86        17.33 o                         
   1  16   7         24.50         24.09         1.32 o                         
   2  16   7        286.74        296.87         6.04 o                         
   3  16   7         60.14         57.26         3.25 o                         
   4  16   7         64.78         57.96         2.19 o                         
  -5  17   7         25.98         24.29         1.52 o                         
  -4  17   7         34.31         38.87         1.91 o                         
  -3  17   7         81.41         77.00         2.34 o                         
  -2  17   7         44.99         44.44         1.73 o                         
  -1  17   7          0.20          0.09         0.70 o                         
   0  17   7          7.07          9.65         1.01 o                         
   1  17   7        449.10        481.56         6.24 o                         
   2  17   7        219.39        235.49         4.10 o                         
   3  17   7         30.16         26.93         1.61 o                         
   4  17   7         71.10         80.11         2.49 o                         
  -4  18   7          1.89          1.37         0.95 o                         
  -3  18   7        111.92        112.41         2.68 o                         
  -2  18   7         72.96         72.58         2.18 o                         
  -1  18   7          0.14         -0.74         0.74 o                         
   0  18   7         49.96         41.16         1.59 o                         
   1  18   7         88.15         85.25         2.32 o                         
   2  18   7          0.04          0.26         0.98 o                         
   3  18   7         28.73         31.52         1.92 o                         
  -4  19   7          0.93          1.55         1.01 o                         
  -3  19   7         44.48         42.05         2.16 o                         
  -2  19   7         51.13         57.70         1.89 o                         
  -1  19   7         22.36         22.18         1.44 o                         
   0  19   7         48.64         44.64         3.46 o                         
   1  19   7        107.12        105.68         2.66 o                         
   2  19   7         43.49         41.97         1.95 o                         
   3  19   7         22.40         26.44         1.81 o                         
  -3  20   7          0.10          0.05         0.92 o                         
  -2  20   7          0.89          0.23         0.91 o                         
  -1  20   7          7.64          9.44         1.13 o                         
   0  20   7         14.34         15.48         2.33 o                         
   1  20   7         77.04         79.69         3.67 o                         
   2  20   7         59.73         61.23         2.11 o                         
  -3  21   7         16.01         16.56         1.28 o                         
  -2  21   7         58.09         56.04         3.39 o                         
  -1  21   7          0.82          0.76         1.08 o                         
   0  21   7        104.56        111.63         3.36 o                         
   1  21   7          7.81          7.04         1.20 o                         
  -1  22   7         51.87         53.06         5.40 o                         
   0  22   7         47.92         53.07         2.24 o                         
  -6   0   8         92.17         82.83         6.34 o                         
  -4   0   8        203.31        196.31        11.99 o                         
  -2   0   8       2726.49       2589.36        52.64 o                         
   0   0   8         75.46         87.17         3.26 o                         
   2   0   8        501.47        495.78         6.11 o                         
   4   0   8          1.99          2.41         1.27 o                         
   6   0   8         11.34         15.27         2.20 o                         
  -7   1   8         33.06         29.56         2.70 o                         
  -6   1   8          2.47          2.45         0.98 o                         
  -5   1   8          3.09          3.33         0.89 o                         
  -4   1   8         55.95         57.72         1.98 o                         
  -3   1   8       1140.45       1129.54        16.07 o                         
  -2   1   8        102.56        117.55         2.80 o                         
  -1   1   8        108.51         97.69         2.91 o                         
   0   1   8        175.20        187.29         3.49 o                         
   1   1   8       2098.29       2082.10        24.65 o                         
   2   1   8        305.78        304.72         4.29 o                         
   3   1   8         55.94         59.95         1.78 o                         
   4   1   8         12.33         12.39         1.07 o                         
   5   1   8        323.28        341.29         4.71 o                         
   6   1   8        107.17        112.04         3.96 o                         
  -7   2   8         28.87         32.38         2.23 o                         
  -6   2   8         56.58         52.77         2.08 o                         
  -5   2   8          4.81          6.14         0.87 o                         
  -4   2   8        462.73        466.12         5.58 o                         
  -3   2   8          0.03          0.16         0.76 o                         
  -2   2   8        935.79        906.58         7.29 o                         
  -1   2   8         60.79         69.05         2.34 o                         
   0   2   8        115.35        113.49         2.66 o                         
   1   2   8         65.59         59.78         2.00 o                         
   2   2   8        151.21        140.66         2.46 o                         
   3   2   8       1144.74       1134.39        10.99 o                         
   4   2   8         83.65         90.69         2.55 o                         
   5   2   8         32.04         28.63         1.55 o                         
   6   2   8         12.68         11.94         1.55 o                         
  -7   3   8          5.67          6.14         1.40 o                         
  -6   3   8        291.74        296.22         9.47 o                         
  -5   3   8         40.82         44.10         1.85 o                         
  -4   3   8         96.88        110.69         2.69 o                         
  -3   3   8       1522.28       1566.26         9.63 o                         
  -2   3   8        164.98        144.04         3.26 o                         
  -1   3   8         60.97         63.76         1.97 o                         
   0   3   8        112.57        120.49         2.97 o                         
   1   3   8          8.45         10.54         0.69 o                         
   2   3   8          2.10          4.23         0.84 o                         
   3   3   8         52.89         51.50         3.28 o                         
   4   3   8         55.44         51.32         2.69 o                         
   5   3   8          0.58          1.25         0.97 o                         
   6   3   8         43.48         44.33         5.12 o                         
  -7   4   8         31.49         39.49         3.30 o                         
  -6   4   8        154.30        147.56         4.54 o                         
  -5   4   8        118.75        120.90         2.78 o                         
  -4   4   8        253.50        255.39         7.82 o                         
  -3   4   8        379.08        332.41         6.75 o                         
  -2   4   8        270.45        274.18         4.95 o                         
  -1   4   8         17.36         19.56         1.12 o                         
   0   4   8        220.45        222.27         5.54 o                         
   1   4   8         11.69         16.78         0.88 o                         
   2   4   8        106.44         99.52         2.71 o                         
   3   4   8        393.98        425.36         5.90 o                         
   4   4   8        153.75        158.69         3.93 o                         
   5   4   8        355.77        349.39         9.29 o                         
   6   4   8        103.96        105.53         3.53 o                         
  -7   5   8          0.10          0.49         1.19 o                         
  -6   5   8        382.83        377.60         5.53 o                         
  -5   5   8         75.44         71.36         2.76 o                         
  -4   5   8          0.59          1.01         0.88 o                         
  -3   5   8        300.13        331.71         4.59 o                         
  -2   5   8         57.56         57.85         2.42 o                         
  -1   5   8        317.48        331.89         4.27 o                         
   0   5   8        153.75        171.26         6.37 o                         
   1   5   8       1785.66       1749.77        17.88 o                         
   2   5   8         18.18         16.56         0.95 o                         
   3   5   8        628.20        643.37        10.09 o                         
   4   5   8        139.75        135.82         2.75 o                         
   5   5   8        195.51        196.39         3.75 o                         
   6   5   8        165.58        176.88         8.30 o                         
  -7   6   8         18.95         18.77         1.73 o                         
  -6   6   8          7.19          9.88         1.09 o                         
  -5   6   8          2.86          4.25         0.83 o                         
  -4   6   8        238.24        230.15         4.19 o                         
  -3   6   8        277.96        272.65         5.09 o                         
  -2   6   8        898.41        860.81        15.33 o                         
  -1   6   8        236.48        239.87         3.87 o                         
   0   6   8        838.91        874.70        20.94 o                         
   1   6   8          1.20          1.62         0.77 o                         
   2   6   8        151.77        151.05         2.76 o                         
   3   6   8          9.90          8.86         0.90 o                         
   4   6   8         63.00         65.09         1.85 o                         
   5   6   8         12.96         13.39         1.54 o                         
  -7   7   8         47.25         46.06         2.57 o                         
  -6   7   8        147.25        144.77         3.23 o                         
  -5   7   8         17.10         18.67         1.53 o                         
  -4   7   8          0.46          0.81         1.00 o                         
  -3   7   8       1355.11       1390.90        24.32 o                         
  -2   7   8          6.16          4.22         1.11 o                         
  -1   7   8         84.67         82.09         2.46 o                         
   0   7   8        433.11        431.30        10.18 o                         
   1   7   8        631.20        627.18         6.34 o                         
   2   7   8        145.56        137.94         2.58 o                         
   3   7   8         84.16         91.96         2.35 o                         
   4   7   8          2.39          7.02         0.89 o                         
   5   7   8        452.07        474.90         6.80 o                         
  -7   8   8          2.96          5.73         1.61 o                         
  -6   8   8        125.74        117.65         3.47 o                         
  -5   8   8        166.75        161.20         3.90 o                         
  -4   8   8         49.74         45.28         1.74 o                         
  -3   8   8         72.38         81.22         3.41 o                         
  -2   8   8        554.36        552.97         6.82 o                         
  -1   8   8         36.47         33.12         1.46 o                         
   0   8   8         39.53         40.60         1.42 o                         
   1   8   8        126.94        115.00         4.15 o                         
   2   8   8         88.21         93.03         5.25 o                         
   3   8   8        612.86        593.15         8.02 o                         
   4   8   8          1.85          2.63         0.75 o                         
   5   8   8         93.64         98.13         7.57 o                         
  -6   9   8         23.18         25.98         1.50 o                         
  -5   9   8        100.30        103.41         2.77 o                         
  -4   9   8         30.44         38.97         1.97 o                         
  -3   9   8        329.12        317.58         5.98 o                         
  -2   9   8        137.19        133.89         3.71 o                         
  -1   9   8         20.89         23.66         1.44 o                         
   0   9   8         53.74         52.66         1.54 o                         
   1   9   8          3.67          5.12         0.77 o                         
   2   9   8         22.26         19.12         1.12 o                         
   3   9   8          2.14          1.95         0.72 o                         
   4   9   8         85.08         83.97         2.29 o                         
   5   9   8          0.11          1.47         1.45 o                         
  -6  10   8         26.59         25.44         1.45 o                         
  -5  10   8         52.07         52.94         2.31 o                         
  -4  10   8         11.84         15.19         1.38 o                         
  -3  10   8         40.13         31.94         1.69 o                         
  -2  10   8          6.00          9.60         1.30 o                         
  -1  10   8          5.58          4.04         0.74 o                         
   0  10   8         75.43         69.83         1.74 o                         
   1  10   8          2.98          3.00         0.71 o                         
   2  10   8          2.20          2.06         0.81 o                         
   3  10   8         10.05          9.88         1.17 o                         
   4  10   8          0.44          0.93         0.84 o                         
   5  10   8        295.05        276.45         9.06 o                         
  -6  11   8        198.08        193.84         8.21 o                         
  -5  11   8        138.41        144.15         3.58 o                         
  -4  11   8          1.40          1.65         1.06 o                         
  -3  11   8         70.72         60.93         3.31 o                         
  -2  11   8        248.39        256.52         4.45 o                         
  -1  11   8         55.80         62.00         1.68 o                         
   0  11   8        120.08        114.45         2.34 o                         
   1  11   8        157.14        157.63         3.09 o                         
   2  11   8        419.26        410.88         4.98 o                         
   3  11   8        195.62        212.86         6.14 o                         
   4  11   8         31.95         31.38         1.57 o                         
   5  11   8        152.45        124.51         5.24 o                         
  -6  12   8         52.90         45.30         3.26 o                         
  -5  12   8          6.65          7.11         1.27 o                         
  -4  12   8        208.21        211.01         7.69 o                         
  -3  12   8        380.58        371.38         5.89 o                         
  -2  12   8         93.66         90.35         2.67 o                         
  -1  12   8         98.62         99.58         2.16 o                         
   0  12   8        163.14        181.11         3.15 o                         
   1  12   8         14.53         16.67         1.14 o                         
   2  12   8         46.47         46.91         1.73 o                         
   3  12   8        186.81        187.50         3.92 o                         
   4  12   8         93.73         99.51         2.76 o                         
  -6  13   8          0.78          1.41         1.91 o                         
  -5  13   8         27.19         27.74         1.86 o                         
  -4  13   8         36.70         35.43         2.01 o                         
  -3  13   8          5.20          5.26         0.96 o                         
  -2  13   8        143.08        146.50         2.66 o                         
  -1  13   8        159.85        164.32         3.98 o                         
   0  13   8          0.31          1.37         0.75 o                         
   1  13   8        133.33        141.22         3.51 o                         
   2  13   8        105.85        112.11         3.21 o                         
   3  13   8        342.37        347.27         5.88 o                         
   4  13   8         74.98         85.79         2.75 o                         
  -5  14   8        267.38        258.12         7.17 o                         
  -4  14   8         37.81         36.70         1.98 o                         
  -3  14   8          4.18          5.36         0.89 o                         
  -2  14   8         45.81         43.31         1.52 o                         
  -1  14   8         93.37         94.06         2.14 o                         
   0  14   8        308.26        313.20         3.86 o                         
   1  14   8         28.18         28.71         1.53 o                         
   2  14   8          0.02         -0.59         1.14 o                         
   3  14   8          1.47          1.89         1.10 o                         
   4  14   8         21.82         24.95         1.58 o                         
  -5  15   8         69.40         74.16         2.72 o                         
  -4  15   8          4.51          2.40         1.15 o                         
  -3  15   8         20.55         24.12         1.38 o                         
  -2  15   8        184.33        186.99         5.54 o                         
  -1  15   8        275.56        275.28         7.86 o                         
   0  15   8        792.30        777.88         7.39 o                         
   1  15   8         59.99         63.40         2.11 o                         
   2  15   8         50.24         50.91         2.03 o                         
   3  15   8          9.81          8.66         1.18 o                         
   4  15   8        111.18        118.04         3.56 o                         
  -5  16   8         23.85         23.74         1.58 o                         
  -4  16   8          4.34          9.06         1.12 o                         
  -3  16   8          1.07          3.08         0.93 o                         
  -2  16   8         55.60         57.36         2.10 o                         
  -1  16   8         40.99         37.96         1.46 o                         
   0  16   8       1002.80        994.22         8.96 o                         
   1  16   8          6.16          5.88         0.89 o                         
   2  16   8         28.84         32.97         1.56 o                         
   3  16   8          0.15          0.86         1.17 o                         
  -4  17   8         21.39         24.70         1.57 o                         
  -3  17   8          1.64          2.03         0.87 o                         
  -2  17   8         11.73         12.92         1.16 o                         
  -1  17   8         48.87         57.20         2.38 o                         
   0  17   8        329.07        333.75         4.70 o                         
   1  17   8         42.01         39.29         1.67 o                         
   2  17   8        103.72         99.28         3.73 o                         
   3  17   8         64.17         63.62         2.16 o                         
  -4  18   8         38.62         43.63         3.46 o                         
  -3  18   8         21.46         27.80         1.77 o                         
  -2  18   8         86.44         78.64         4.03 o                         
  -1  18   8         50.27         52.33         4.26 o                         
   0  18   8         22.31         20.17         1.47 o                         
   1  18   8         28.71         33.95         1.69 o                         
   2  18   8         36.14         36.11         1.73 o                         
  -3  19   8         40.00         31.61         1.54 o                         
  -2  19   8        127.15        117.52         3.32 o                         
  -1  19   8          1.46          3.80         1.18 o                         
   0  19   8         15.28         15.00         1.34 o                         
   1  19   8         91.83         89.56         2.52 o                         
   2  19   8        194.55        182.00         4.05 o                         
  -2  20   8         14.44         13.54         1.63 o                         
  -1  20   8         25.77         26.34         1.81 o                         
   0  20   8          6.53         11.99         1.48 o                         
   1  20   8          0.78          0.87         1.17 o                         
  -7   0   9        195.95        185.25         7.47 o                         
  -5   0   9        200.72        231.71         5.43 o                         
  -3   0   9        265.88        273.63         8.58 o                         
  -1   0   9        335.24        313.31         8.58 o                         
   1   0   9         17.49         14.01         1.18 o                         
   3   0   9       1369.76       1401.50        33.05 o                         
   5   0   9         68.15         68.87         4.72 o                         
  -7   1   9          1.24          1.98         1.41 o                         
  -6   1   9         23.98         30.34         1.57 o                         
  -5   1   9          0.93          1.66         0.86 o                         
  -4   1   9         26.84         22.84         1.36 o                         
  -3   1   9       1817.49       1799.11        28.31 o                         
  -2   1   9        130.39        113.11         2.57 o                         
  -1   1   9        424.26        448.30        10.31 o                         
   0   1   9         34.30         29.98         1.45 o                         
   1   1   9         48.97         53.60         1.83 o                         
   2   1   9          1.99          4.57         0.77 o                         
   3   1   9          6.63         11.15         1.29 o                         
   4   1   9         32.95         33.65         1.59 o                         
   5   1   9          0.36          1.89         1.35 o                         
  -7   2   9          3.67          2.80         1.74 o                         
  -6   2   9         31.80         29.96         2.68 o                         
  -5   2   9         37.92         41.03         2.43 o                         
  -4   2   9          0.41         -0.17         0.71 o                         
  -3   2   9          0.25          2.47         0.87 o                         
  -2   2   9         78.58         88.80         2.31 o                         
  -1   2   9         35.25         37.91         2.55 o                         
   0   2   9        643.43        655.29        13.39 o                         
   1   2   9        140.21        129.43         3.12 o                         
   2   2   9       1263.12       1311.47        10.98 o                         
   3   2   9        601.10        594.77         7.57 o                         
   4   2   9        322.50        333.91         5.12 o                         
   5   2   9         30.82         29.78         2.07 o                         
  -7   3   9         42.67         27.87         2.02 o                         
  -6   3   9          2.50          2.51         0.99 o                         
  -5   3   9        379.33        364.34         8.44 o                         
  -4   3   9         39.49         35.99         1.59 o                         
  -3   3   9         86.33         75.42         2.08 o                         
  -2   3   9          0.15          0.00         0.88 o                         
  -1   3   9        257.49        264.94         4.74 o                         
   0   3   9         92.54         91.04         2.30 o                         
   1   3   9          1.80          2.99         0.61 o                         
   2   3   9          1.01          2.00         0.85 o                         
   3   3   9        417.87        412.79         5.36 o                         
   4   3   9         38.84         39.64         1.67 o                         
   5   3   9        162.44        183.89         7.29 o                         
  -6   4   9          6.06          5.78         1.07 o                         
  -5   4   9         26.26         24.01         1.43 o                         
  -4   4   9         74.58         72.94         3.14 o                         
  -3   4   9        234.91        241.15         4.28 o                         
  -2   4   9        627.51        653.19        13.56 o                         
  -1   4   9        111.61        107.33         2.51 o                         
   0   4   9        404.57        407.60        10.70 o                         
   1   4   9          0.11          0.19         0.75 o                         
   2   4   9       1260.94       1294.91         9.65 o                         
   3   4   9        230.60        235.63         3.57 o                         
   4   4   9         64.53         67.08         2.11 o                         
   5   4   9        156.23        163.88         4.66 o                         
  -6   5   9         70.19         71.38         2.30 o                         
  -5   5   9         93.94         86.41         2.38 o                         
  -4   5   9        178.61        173.17         3.39 o                         
  -3   5   9        224.14        209.78         4.12 o                         
  -2   5   9          5.61         11.12         1.32 o                         
  -1   5   9        131.85        143.31         2.96 o                         
   0   5   9        145.98        136.70         3.01 o                         
   1   5   9         75.07         76.69         2.09 o                         
   2   5   9          0.23          0.48         0.71 o                         
   3   5   9         51.66         54.58         1.73 o                         
   4   5   9         42.59         40.20         1.74 o                         
   5   5   9         13.76         17.28         3.85 o                         
  -6   6   9         17.64         16.49         1.28 o                         
  -5   6   9         58.23         63.41         2.13 o                         
  -4   6   9         17.04         25.79         1.31 o                         
  -3   6   9        246.99        267.78         5.31 o                         
  -2   6   9         13.15         16.72         1.31 o                         
  -1   6   9        149.85        145.11         3.00 o                         
   0   6   9         35.10         39.29         1.56 o                         
   1   6   9         41.23         45.28         1.61 o                         
   2   6   9         56.75         61.69         1.85 o                         
   3   6   9         51.09         44.14         1.74 o                         
   4   6   9         14.13         14.50         1.20 o                         
   5   6   9        179.18        173.59         4.57 o                         
  -6   7   9         30.92         41.80         1.93 o                         
  -5   7   9         35.93         37.47         1.63 o                         
  -4   7   9         48.60         50.98         1.86 o                         
  -3   7   9          3.07          4.59         0.97 o                         
  -2   7   9        179.98        171.97         4.09 o                         
  -1   7   9         26.87         27.82         1.30 o                         
   0   7   9        158.57        154.41         3.10 o                         
   1   7   9         24.00         24.15         1.27 o                         
   2   7   9          8.64         10.21         1.29 o                         
   3   7   9         17.13         16.26         1.11 o                         
   4   7   9          0.23         -0.64         0.81 o                         
   5   7   9          1.18          1.93         1.47 o                         
  -6   8   9        107.80        104.75         3.23 o                         
  -5   8   9        122.32        134.08         5.22 o                         
  -4   8   9         24.82         24.63         1.66 o                         
  -3   8   9         59.69         50.58         2.22 o                         
  -2   8   9          3.23          4.47         1.19 o                         
  -1   8   9         33.93         33.86         1.48 o                         
   0   8   9          5.64          5.54         0.88 o                         
   1   8   9         57.78         59.05         2.10 o                         
   2   8   9        508.51        550.69         7.93 o                         
   3   8   9        210.21        201.03         3.43 o                         
   4   8   9        159.15        152.62         3.15 o                         
  -6   9   9        181.38        171.12         3.59 o                         
  -5   9   9         73.66         78.10         2.62 o                         
  -4   9   9         14.22         14.30         1.73 o                         
  -3   9   9        715.70        753.58        15.26 o                         
  -2   9   9         60.89         59.61         2.47 o                         
  -1   9   9        223.82        222.76         4.19 o                         
   0   9   9         58.05         55.46         1.67 o                         
   1   9   9         31.97         35.79         1.56 o                         
   2   9   9          2.11          4.21         1.01 o                         
   3   9   9          0.07          0.29         0.82 o                         
   4   9   9         27.17         28.91         1.54 o                         
  -6  10   9         17.24         15.35         1.54 o                         
  -5  10   9          2.40          0.38         0.99 o                         
  -4  10   9          4.34          4.81         1.15 o                         
  -3  10   9        289.47        302.26         5.37 o                         
  -2  10   9         54.22         55.33         2.01 o                         
  -1  10   9        556.15        527.65         5.80 o                         
   0  10   9       1237.05       1312.46        26.33 o                         
   1  10   9        110.02        108.78         2.54 o                         
   2  10   9        539.79        574.20         6.15 o                         
   3  10   9          3.57          2.21         0.85 o                         
   4  10   9          1.62          0.59         1.16 o                         
  -6  11   9          0.19          0.70         1.32 o                         
  -5  11   9        162.56        160.33         4.73 o                         
  -4  11   9          4.21          3.78         1.03 o                         
  -3  11   9          4.68          8.05         1.17 o                         
  -2  11   9         15.84         20.20         1.31 o                         
  -1  11   9         19.76         19.48         1.36 o                         
   0  11   9          0.44          0.35         0.67 o                         
   1  11   9        126.00        122.88         2.89 o                         
   2  11   9         18.82         19.77         1.22 o                         
   3  11   9         33.09         31.44         1.52 o                         
   4  11   9         44.42         38.92         2.48 o                         
  -5  12   9         31.37         28.46         1.82 o                         
  -4  12   9          0.31          1.63         1.17 o                         
  -3  12   9         59.42         67.18         4.57 o                         
  -2  12   9         19.63         22.75         2.18 o                         
  -1  12   9        221.33        219.37         3.34 o                         
   0  12   9        558.55        567.97         5.31 o                         
   1  12   9         15.39         17.04         1.15 o                         
   2  12   9         95.15         96.18         5.36 o                         
   3  12   9        528.20        539.94         7.27 o                         
   4  12   9         38.83         36.32         1.89 o                         
  -5  13   9        114.02        106.28         5.30 o                         
  -4  13   9          1.56          0.47         1.29 o                         
  -3  13   9          0.22          1.04         0.93 o                         
  -2  13   9          2.99          2.83         0.77 o                         
  -1  13   9         44.43         50.97         2.37 o                         
   0  13   9        280.43        284.70         5.17 o                         
   1  13   9         40.04         40.63         1.67 o                         
   2  13   9         47.95         47.73         3.11 o                         
   3  13   9          0.18          0.77         1.11 o                         
  -5  14   9         10.29          9.52         1.74 o                         
  -4  14   9         98.87        103.25         3.03 o                         
  -3  14   9         15.20         18.43         1.50 o                         
  -2  14   9          9.57          8.98         1.21 o                         
  -1  14   9          0.36          0.15         0.68 o                         
   0  14   9          0.98          1.48         0.75 o                         
   1  14   9          5.40          7.48         1.00 o                         
   2  14   9        117.81        116.15         4.36 o                         
   3  14   9         84.89         83.24         3.16 o                         
  -4  15   9          1.70          1.30         1.03 o                         
  -3  15   9        117.18        122.43         3.97 o                         
  -2  15   9         91.27         91.14         4.03 o                         
  -1  15   9          2.46          1.15         0.79 o                         
   0  15   9        295.08        293.21         5.10 o                         
   1  15   9          3.68          2.91         0.93 o                         
   2  15   9         11.83          9.69         1.28 o                         
   3  15   9          9.00          9.80         1.17 o                         
  -4  16   9         25.18         26.69         1.53 o                         
  -3  16   9         68.99         62.05         2.56 o                         
  -2  16   9         22.94         23.91         1.84 o                         
  -1  16   9         71.82         67.23         2.10 o                         
   0  16   9         36.41         41.70         1.62 o                         
   1  16   9         54.57         62.28         2.60 o                         
   2  16   9        215.55        215.96         5.16 o                         
  -3  17   9         24.92         30.37         1.63 o                         
  -2  17   9         86.05         83.94         2.81 o                         
  -1  17   9          9.81          8.40         1.34 o                         
   0  17   9         85.80         89.89         2.69 o                         
   1  17   9          1.25          0.58         0.97 o                         
   2  17   9          5.25          5.01         1.06 o                         
  -3  18   9         33.36         33.42         2.13 o                         
  -2  18   9          5.95          6.22         1.31 o                         
  -1  18   9         36.98         33.32         1.79 o                         
   0  18   9         27.10         24.19         1.69 o                         
   1  18   9         26.81         28.00         2.14 o                         
  -1  19   9        150.62        141.89         7.65 o                         
   0  19   9          5.33          2.96         1.24 o                         
  -6   0  10         28.85         20.78         1.81 o                         
  -4   0  10         45.64         37.34         2.42 o                         
  -2   0  10        227.77        218.77         5.53 o                         
   0   0  10         24.53         21.41         2.38 o                         
   2   0  10          2.55          3.12         1.13 o                         
   4   0  10         39.50         36.56         2.77 o                         
  -6   1  10         23.34         30.28         3.24 o                         
  -5   1  10          7.17          6.55         1.11 o                         
  -4   1  10        110.81        115.52         3.08 o                         
  -3   1  10         92.54         78.29         2.30 o                         
  -2   1  10         43.43         40.59         2.04 o                         
  -1   1  10        133.71        147.01         4.35 o                         
   0   1  10         13.39          9.58         0.97 o                         
   1   1  10        410.81        394.14         5.80 o                         
   2   1  10        317.77        319.69         4.58 o                         
   3   1  10        403.99        419.77         7.30 o                         
   4   1  10         21.27         18.09         1.21 o                         
  -6   2  10          0.27         -0.92         0.92 o                         
  -5   2  10         14.76         10.48         1.15 o                         
  -4   2  10        368.03        370.12         5.32 o                         
  -3   2  10        201.09        189.27         3.45 o                         
  -2   2  10          3.76          5.37         1.23 o                         
  -1   2  10          3.63          3.14         1.34 o                         
   0   2  10         98.80        103.36         2.76 o                         
   1   2  10         13.00         11.32         1.04 o                         
   2   2  10          3.66          2.78         0.92 o                         
   3   2  10         15.45         18.05         1.25 o                         
   4   2  10          0.49          1.10         1.01 o                         
  -6   3  10         46.80         59.10         2.07 o                         
  -5   3  10          1.24          2.14         1.08 o                         
  -4   3  10        441.47        459.51         7.42 o                         
  -3   3  10         19.25         17.11         1.20 o                         
  -2   3  10         18.14         28.06         1.70 o                         
  -1   3  10        220.68        231.27         5.94 o                         
   0   3  10        207.95        199.40         3.64 o                         
   1   3  10         47.25         47.81         1.58 o                         
   2   3  10         24.94         24.17         1.32 o                         
   3   3  10          1.99          3.61         0.87 o                         
   4   3  10         32.93         38.39         1.79 o                         
  -6   4  10         35.66         30.63         1.53 o                         
  -5   4  10          6.42          6.65         1.13 o                         
  -4   4  10         42.81         45.63         2.03 o                         
  -3   4  10         25.53         23.78         1.99 o                         
  -2   4  10         64.98         65.81         2.59 o                         
  -1   4  10          0.09          0.14         1.00 o                         
   0   4  10         11.36         12.20         0.98 o                         
   1   4  10          6.98          5.44         0.92 o                         
   2   4  10        110.15        104.74         2.41 o                         
   3   4  10        142.09        131.96         2.89 o                         
   4   4  10          2.45          1.94         0.94 o                         
  -6   5  10         98.34         99.56         2.64 o                         
  -5   5  10         99.94         98.69         2.57 o                         
  -4   5  10          1.08          3.17         0.86 o                         
  -3   5  10        241.70        248.06         4.82 o                         
  -2   5  10         17.50         15.65         1.38 o                         
  -1   5  10        259.90        278.49        12.76 o                         
   0   5  10         32.99         32.12         1.42 o                         
   1   5  10        313.16        307.78         6.62 o                         
   2   5  10         96.97         98.99         3.27 o                         
   3   5  10          5.75          6.65         1.09 o                         
   4   5  10          0.03          2.28         1.03 o                         
  -6   6  10        104.91         88.01         2.45 o                         
  -5   6  10         46.14         49.77         2.35 o                         
  -4   6  10        259.54        267.28         4.36 o                         
  -3   6  10         93.87         95.30         2.88 o                         
  -2   6  10         81.86         80.18         4.26 o                         
  -1   6  10         45.14         45.25         1.64 o                         
   0   6  10         15.80         17.83         1.34 o                         
   1   6  10         38.44         39.17         1.58 o                         
   2   6  10          4.82          5.58         0.98 o                         
   3   6  10         39.34         37.03         1.75 o                         
   4   6  10          6.39         10.05         1.63 o                         
  -6   7  10          5.27          5.44         1.09 o                         
  -5   7  10         31.73         37.00         1.98 o                         
  -4   7  10         59.92         54.52         2.40 o                         
  -3   7  10          1.96          0.93         0.88 o                         
  -2   7  10         70.06         72.20         2.64 o                         
  -1   7  10        622.55        657.53         5.54 o                         
   0   7  10         15.61         12.34         1.04 o                         
   1   7  10        270.06        263.45        10.04 o                         
   2   7  10         73.43         74.80         2.64 o                         
   3   7  10        804.00        825.06         7.57 o                         
   4   7  10        180.10        161.51         3.72 o                         
  -5   8  10          5.55          6.12         1.39 o                         
  -4   8  10          2.53          4.07         1.28 o                         
  -3   8  10          5.31          4.24         1.33 o                         
  -2   8  10         75.38         71.17         2.59 o                         
  -1   8  10        150.74        138.86         3.34 o                         
   0   8  10        337.88        358.93         4.79 o                         
   1   8  10          0.17         -0.17         0.77 o                         
   2   8  10         69.79         71.57         2.34 o                         
   3   8  10          0.83          1.68         1.42 o                         
   4   8  10         19.92         20.31         1.95 o                         
  -5   9  10         13.44         13.61         1.93 o                         
  -4   9  10         95.02        100.31         2.93 o                         
  -3   9  10          0.04          0.19         1.10 o                         
  -2   9  10         25.28         28.99         1.91 o                         
  -1   9  10          4.32          5.26         0.77 o                         
   0   9  10         10.46          8.45         1.19 o                         
   1   9  10         62.99         59.43         2.40 o                         
   2   9  10         74.72         76.95         2.59 o                         
   3   9  10         32.12         30.72         1.81 o                         
  -5  10  10          0.01         -0.08         1.43 o                         
  -4  10  10         21.37         20.84         1.54 o                         
  -3  10  10         83.43         87.80         2.82 o                         
  -2  10  10        151.63        149.81         3.10 o                         
  -1  10  10         28.79         30.69         1.28 o                         
   0  10  10          0.92          2.40         0.86 o                         
   1  10  10          0.70          1.49         0.91 o                         
   2  10  10         41.07         41.59         1.74 o                         
   3  10  10          7.82          7.38         1.27 o                         
  -5  11  10         58.00         61.04         2.57 o                         
  -4  11  10          5.10          9.83         1.59 o                         
  -3  11  10         77.39         81.78         2.70 o                         
  -2  11  10          4.59          5.46         1.25 o                         
  -1  11  10          6.49          8.38         0.94 o                         
   0  11  10         21.58         19.58         1.33 o                         
   1  11  10        220.62        222.87         6.72 o                         
   2  11  10        184.77        190.11         4.60 o                         
   3  11  10         17.81         21.88         1.39 o                         
  -4  12  10        108.86        102.86         3.42 o                         
  -3  12  10         55.90         58.91         2.26 o                         
  -2  12  10         32.26         34.92         1.55 o                         
  -1  12  10        382.45        390.99         4.37 o                         
   0  12  10        403.96        398.69         5.02 o                         
   1  12  10          0.36          0.90         1.01 o                         
   2  12  10         13.08         10.05         1.94 o                         
   3  12  10          2.05          2.15         1.02 o                         
  -4  13  10          3.91          1.34         1.25 o                         
  -3  13  10          0.01         -0.33         0.79 o                         
  -2  13  10        266.06        270.12         6.18 o                         
  -1  13  10        717.05        724.51        14.33 o                         
   0  13  10         74.70         79.46         2.24 o                         
   1  13  10        102.42        113.01         2.87 o                         
   2  13  10        232.71        243.18         4.11 o                         
  -4  14  10        126.11        120.25         3.97 o                         
  -3  14  10          7.31          7.86         1.09 o                         
  -2  14  10        120.80        118.76         3.28 o                         
  -1  14  10          3.66          5.81         0.88 o                         
   0  14  10         30.43         28.61         1.44 o                         
   1  14  10         10.81         10.87         1.12 o                         
   2  14  10         71.74         76.32         2.24 o                         
  -3  15  10          3.08          4.26         1.08 o                         
  -2  15  10         38.72         41.59         1.85 o                         
  -1  15  10          0.16          0.88         0.99 o                         
   0  15  10         33.26         33.06         1.50 o                         
   1  15  10          1.56          2.03         0.96 o                         
  -2  16  10          4.07          1.69         0.97 o                         
  -1  16  10         89.39         82.54         2.76 o                         
   0  16  10         48.24         53.49         2.65 o                         
   1  16  10         16.88         20.53         1.41 o                         
  -1  17  10        217.35        195.70         4.36 o                         
   0  17  10          0.34          2.45         1.25 o                         
  -5   0  11         43.57         46.91         7.20 o                         
  -3   0  11         15.68          8.38         1.70 o                         
  -1   0  11        171.06        162.62         6.44 o                         
   1   0  11        225.96        227.94         5.64 o                         
   3   0  11         16.48         18.18         1.94 o                         
  -5   1  11          2.96          3.60         1.00 o                         
  -4   1  11         31.59         33.83         1.58 o                         
  -3   1  11         93.70         93.88         2.99 o                         
  -2   1  11         24.57         24.01         1.97 o                         
  -1   1  11         40.51         44.44         2.78 o                         
   0   1  11          0.08          1.08         0.73 o                         
   1   1  11          2.51          3.50         1.04 o                         
   2   1  11        310.91        314.62         5.68 o                         
   3   1  11         32.21         31.92         1.53 o                         
  -5   2  11          0.02          0.39         0.80 o                         
  -4   2  11        783.09        758.08         7.12 o                         
  -3   2  11        231.16        227.64         4.02 o                         
  -2   2  11         74.81         68.00         2.64 o                         
  -1   2  11          0.01         -0.28         1.26 o                         
   0   2  11        522.89        529.82        14.49 o                         
   1   2  11          7.62          8.63         1.05 o                         
   2   2  11         50.67         55.28         2.47 o                         
   3   2  11          6.05          7.02         1.05 o                         
  -5   3  11        146.27        145.12         3.29 o                         
  -4   3  11         28.34         29.48         1.64 o                         
  -3   3  11        338.43        373.83         6.15 o                         
  -2   3  11         23.01         24.03         1.59 o                         
  -1   3  11         13.55          9.77         2.23 o                         
   0   3  11         28.69         28.56         1.40 o                         
   1   3  11         26.21         26.10         1.61 o                         
   2   3  11        479.83        484.40         5.45 o                         
   3   3  11        149.27        149.26         3.69 o                         
  -5   4  11          1.21          3.24         1.26 o                         
  -4   4  11        234.44        216.02         3.61 o                         
  -3   4  11          9.97         10.66         1.22 o                         
  -2   4  11         45.29         38.55         1.96 o                         
  -1   4  11         14.26         15.08         2.03 o                         
   0   4  11        145.27        166.67         3.42 o                         
   1   4  11          6.18          5.47         0.82 o                         
   2   4  11        561.21        575.70         7.41 o                         
   3   4  11         10.93         12.43         1.13 o                         
  -5   5  11          8.37          8.89         1.23 o                         
  -4   5  11         34.67         33.02         1.99 o                         
  -3   5  11         21.46         27.99         1.89 o                         
  -2   5  11          4.97          6.08         1.26 o                         
  -1   5  11        289.92        275.10         5.27 o                         
   0   5  11         10.76         12.84         1.15 o                         
   1   5  11          0.29          0.33         0.79 o                         
   2   5  11        131.09        130.10         3.37 o                         
   3   5  11          6.72          7.26         1.09 o                         
  -5   6  11          1.56          3.58         1.12 o                         
  -4   6  11        203.27        189.69         5.25 o                         
  -3   6  11         61.94         70.20         5.99 o                         
  -2   6  11         12.24         13.17         1.40 o                         
  -1   6  11        228.06        224.33         8.57 o                         
   0   6  11         51.42         46.17         1.81 o                         
   1   6  11         24.83         24.81         1.62 o                         
   2   6  11         72.75         69.99         2.98 o                         
   3   6  11          3.48          3.77         1.00 o                         
  -5   7  11          0.65          2.33         1.43 o                         
  -4   7  11         48.94         48.26         5.07 o                         
  -3   7  11         29.45         29.47         1.99 o                         
  -2   7  11         33.34         32.89         1.91 o                         
  -1   7  11        231.77        218.63        11.16 o                         
   0   7  11          0.97          0.94         0.81 o                         
   1   7  11         16.47         16.26         1.27 o                         
   2   7  11        310.23        311.44         7.14 o                         
   3   7  11          1.13          1.24         1.04 o                         
  -4   8  11        553.69        549.13        12.85 o                         
  -3   8  11         15.80         21.78         1.87 o                         
  -2   8  11        230.66        223.24         4.49 o                         
  -1   8  11         33.74         33.04         1.50 o                         
   0   8  11        252.76        264.12         5.37 o                         
   1   8  11          1.72          0.93         0.78 o                         
   2   8  11        144.56        145.56         4.45 o                         
   3   8  11          3.34          1.85         1.23 o                         
  -4   9  11         15.57         24.20         2.66 o                         
  -3   9  11        196.21        208.71         4.33 o                         
  -2   9  11          2.96          3.43         1.04 o                         
  -1   9  11         14.94         18.21         1.14 o                         
   0   9  11         86.31         88.51         2.47 o                         
   1   9  11          2.84          3.81         0.97 o                         
   2   9  11         73.18         72.31         2.79 o                         
  -4  10  11          0.37          0.72         1.16 o                         
  -3  10  11         39.94         36.36         2.10 o                         
  -2  10  11         11.86         11.03         1.13 o                         
  -1  10  11         88.70         89.74         2.12 o                         
   0  10  11        128.28        146.36         3.02 o                         
   1  10  11         22.56         20.66         1.33 o                         
   2  10  11        192.57        191.24         4.13 o                         
  -4  11  11         29.13         32.50         1.90 o                         
  -3  11  11         59.10         69.44         2.57 o                         
  -2  11  11         32.15         31.08         1.41 o                         
  -1  11  11        105.47        105.74         3.03 o                         
   0  11  11         71.60         75.58         2.62 o                         
   1  11  11          3.91          5.65         0.91 o                         
   2  11  11          3.41          2.68         1.14 o                         
  -3  12  11        112.38        108.61         2.68 o                         
  -2  12  11          2.34          1.62         0.88 o                         
  -1  12  11          0.88          1.27         0.88 o                         
   0  12  11          1.11          0.34         0.95 o                         
   1  12  11         21.99         18.88         1.58 o                         
  -3  13  11          7.41          5.60         0.96 o                         
  -2  13  11         10.33         10.99         1.26 o                         
  -1  13  11         15.44         12.40         1.02 o                         
   0  13  11          7.31          4.25         0.95 o                         
   1  13  11          3.06          2.76         0.99 o                         
  -2  14  11        105.34        108.16         2.81 o                         
  -1  14  11          2.12          3.14         0.98 o                         
   0  14  11          2.66          3.39         1.03 o                         
  -4   0  12        738.21        667.95         8.96 o                         
  -2   0  12        388.83        405.94        10.59 o                         
   0   0  12         46.08         43.57         3.89 o                         
   2   0  12          1.59          2.10         1.52 o                         
  -4   1  12         94.83         84.39         2.54 o                         
  -3   1  12         13.47         15.95         2.23 o                         
  -2   1  12         92.52         94.93         4.20 o                         
  -1   1  12         86.62         70.29         5.38 o                         
   0   1  12         18.55         14.81         2.16 o                         
   1   1  12        534.10        560.18        11.25 o                         
   2   1  12        313.55        307.92         4.57 o                         
  -4   2  12         14.27          9.60         1.64 o                         
  -3   2  12         26.18         32.86         1.87 o                         
  -2   2  12          8.30          8.04         1.94 o                         
  -1   2  12         32.75         20.97         2.23 o                         
   0   2  12          1.48          0.57         1.61 o                         
   1   2  12         96.52         99.82         4.95 o                         
   2   2  12         75.52         67.12         2.29 o                         
  -4   3  12         72.06         71.63         2.62 o                         
  -3   3  12          3.77          4.68         1.19 o                         
  -2   3  12         63.01         73.69         3.19 o                         
  -1   3  12          1.93          2.50         1.22 o                         
   0   3  12         40.12         42.01         2.74 o                         
   1   3  12          0.67          0.50         1.37 o                         
   2   3  12        205.81        192.35         4.98 o                         
  -4   4  12          0.09          1.17         1.07 o                         
  -3   4  12         60.59         60.98         2.87 o                         
  -2   4  12         25.51         21.52         2.36 o                         
  -1   4  12          2.23          1.43         1.37 o                         
   0   4  12         12.53         15.95         2.67 o                         
   1   4  12         11.13         13.83         1.42 o                         
   2   4  12         26.39         22.17         1.88 o                         
  -4   5  12          1.09          0.80         1.65 o                         
  -3   5  12         87.89         88.58         4.00 o                         
  -2   5  12         27.21         31.50         2.06 o                         
  -1   5  12        117.93        105.52         8.12 o                         
   0   5  12         33.61         31.19         2.04 o                         
   1   5  12        463.84        454.03         6.40 o                         
   2   5  12         11.17         13.77         3.55 o                         
  -4   6  12         63.84         64.80         3.40 o                         
  -3   6  12         66.88         69.21         2.46 o                         
  -2   6  12         37.22         44.02         2.48 o                         
  -1   6  12          2.29          0.99         0.95 o                         
   0   6  12          9.49          9.73         1.08 o                         
   1   6  12         34.77         34.48         2.16 o                         
  -3   7  12         11.81         14.99         2.25 o                         
  -2   7  12          2.09          1.18         1.21 o                         
  -1   7  12         11.30         10.35         1.27 o                         
   0   7  12         25.95         25.46         1.58 o                         
   1   7  12        207.31        217.51         6.93 o                         
  -3   8  12          0.16          1.13         1.45 o                         
  -2   8  12         21.80         23.98         1.48 o                         
  -1   8  12         73.67         72.95         7.16 o                         
   0   8  12         34.70         29.20         2.51 o                         
   1   8  12          5.72          5.49         1.49 o                         
  -3   9  12          0.26         -0.27         1.13 o                         
  -2   9  12        186.06        178.43         9.27 o                         
  -1   9  12        266.61        239.14         7.63 o                         
   0   9  12          1.91          2.80         1.05 o                         
   1   9  12          4.54          5.07         1.18 o                         
  -2  10  12         11.05         11.30         1.30 o                         
  -1  10  12          1.47          3.55         1.55 o                         
   0  10  12          4.32          2.62         1.10 o                         
  -1   0  13         37.75         31.53         3.92 o                         
  -2   1  13        119.98        124.13         9.30 o                         
  -1   1  13         13.46          8.80         3.41 o                         
  -2   2  13          0.22          1.19         3.01 o                         
  -1   2  13         18.06         17.10         2.11 o                         
   0   2  13        267.61        258.49         6.88 o                         
  -2   3  13          0.06         -0.30         2.49 o                         
  -1   3  13         11.76          8.63         2.62 o                         
  -1   4  13        171.44        149.06         5.11 o                         
                                                                                
